# Supplementary material for: Electron Transfer Rates in Polar and Non-Polar Environments: a Generalization of Marcus’ Theory to Include an Effective Treatment of Tunneling Effects
Source: J Phys Chem Lett. 2022 Sep 27;13(39):9148–55. doi: 10.1021/acs.jpclett.2c02343 (PMC9549518; doi:10.1021/acs.jpclett.2c02343)
Supplement: Supplementary file 1 — jz2c02343_si_001.zip [file jz2c02343_si_001.zip]

Archive with 49 entries (48 files):
- SI_ET_rates/Bibfiles/
- SI_ET_rates/Bibfiles/aip_jcp24_966.bib
- SI_ET_rates/Bibfiles/Alessandro.bib
- SI_ET_rates/Bibfiles/ammonia.bib
- SI_ET_rates/Bibfiles/ar_physchem15_155.bib
- SI_ET_rates/Bibfiles/basis_sets.bib
- SI_ET_rates/Bibfiles/bhj.bib
- SI_ET_rates/Bibfiles/BibAnna.bib
- SI_ET_rates/Bibfiles/dnactkin.bib
- SI_ET_rates/Bibfiles/dnadef.bib
- SI_ET_rates/Bibfiles/elettrochimica.bib
- SI_ET_rates/Bibfiles/FC.bib
- SI_ET_rates/Bibfiles/funzionali.bib
- SI_ET_rates/Bibfiles/jp101568f.ris
- SI_ET_rates/Bibfiles/materiali.bib
- SI_ET_rates/Bibfiles/metodi.bib
- SI_ET_rates/Bibfiles/mystyle.sty
- SI_ET_rates/Bibfiles/OLD_Alessandro.bib
- SI_ET_rates/Bibfiles/pelusog.bib
- SI_ET_rates/Bibfiles/protobibliochem.bib
- SI_ET_rates/Bibfiles/reorg.bib
- SI_ET_rates/Bibfiles/ReviewersComments.docx
- SI_ET_rates/Bibfiles/software.bib
- SI_ET_rates/Bibfiles/solvatazione.bib
- SI_ET_rates/Bibfiles/Ultimi da aggiungere.tex
- SI_ET_rates/conv_bqo_dbe.jpg
- SI_ET_rates/conv_bqo_oct.jpg
- SI_ET_rates/conv_bqo_thf.jpg
- SI_ET_rates/conv_nap_dbe.jpg
- SI_ET_rates/conv_nap_oct.jpg
- SI_ET_rates/conv_nap_thf.jpg
- SI_ET_rates/conv_nqo_dbe.jpg
- SI_ET_rates/conv_nqo_oct.jpg
- SI_ET_rates/conv_nqo_thf.jpg
- SI_ET_rates/conv_phn_dbe.jpg
- SI_ET_rates/conv_phn_oct.jpg
- SI_ET_rates/conv_phn_thf.jpg
- SI_ET_rates/conv_pye_dbe.jpg
- SI_ET_rates/conv_pye_oct.jpg
- SI_ET_rates/conv_pye_thf.jpg
- SI_ET_rates/deltaG_eth.jpg
- SI_ET_rates/deltaG_thf.jpg
- SI_ET_rates/lambda_solvents.png
- SI_ET_rates/new_bqo_fcwd_dbe.jpg
- SI_ET_rates/new_nqo_fcwd_dbe.jpg
- SI_ET_rates/new_nqo_fcwd_thf.jpg
- SI_ET_rates/SI_ET_rates_def.bbl
- SI_ET_rates/SI_ET_rates_def.pdf
- SI_ET_rates/SI_ET_rates_def.tex
