# Supplementary material for: Electron Transfer Rates in Polar and Non-Polar Environments: a Generalization of Marcus’ Theory to Include an Effective Treatment of Tunneling Effects
Source: J Phys Chem Lett. 2022 Sep 27;13(39):9148–55. doi: 10.1021/acs.jpclett.2c02343 (PMC9549518; doi:10.1021/acs.jpclett.2c02343)
Supplement: Supplementary file 1 — jz2c02343_si_001.zip [file jz2c02343_si_001.zip › SI_ET_rates/Bibfiles/aip_jcp24_966.bib]

@article{doi:10.1063/1.1742723,
author = {Marcus,R. A. },
title = {On the Theory of Oxidation‐Reduction Reactions Involving Electron Transfer. I},
journal = {The Journal of Chemical Physics},
volume = {24},
number = {5},
pages = {966-978},
year = {1956},
doi = {10.1063/1.1742723},

URL = { 
        https://doi.org/10.1063/1.1742723
    
},
eprint = { 
        https://doi.org/10.1063/1.1742723
    
}

}
