# Supplementary material for: Electron Transfer Rates in Polar and Non-Polar Environments: a Generalization of Marcus’ Theory to Include an Effective Treatment of Tunneling Effects
Source: J Phys Chem Lett. 2022 Sep 27;13(39):9148–55. doi: 10.1021/acs.jpclett.2c02343 (PMC9549518; doi:10.1021/acs.jpclett.2c02343)
Supplement: Supplementary file 1 — jz2c02343_si_001.zip [file jz2c02343_si_001.zip › SI_ET_rates/Bibfiles/Alessandro.bib]

@article{Wu2015,
author = {Wu, J. and Lan, Z. and Lin, J. and Huang, M. and Huang, Y. and Fan, L. and Luo, G.},
title = {Electrolytes in Dye-Sensitized Solar Cells},
journal = {Chem.\ Rev.},
volume = {115},
pages = {2136--2173},
year = {2015},
}

@article{Scholz2015,
author = {Scholz, S. and Kondakov, D. and L{\"u}ssem, B. and Leo, K.},
title = {Degradation Mechanisms and Reactions in Organic Light-Emitting Devices},
journal = {Chem.\ Rev.},
volume = {115},
pages = {8449--8503},
year = {2015},
}

@article{Arias2010,
author = {Arias, Ana Claudia and MacKenzie, J. Devin and McCulloch, Iain and Rivnay, Jonathan and Salleo, Alberto},
title = {Materials and Applications for Large Area Electronics: Solution-Based Approaches},
journal = {Chem.\ Rev.},
volume = {110},
pages = {3--24},
year = {2010},
}

@article{Yan2009,
author = {Yan, H. and Chen, Z. and Zheng, Y. and Newman, C. and Quinn, J. R. and Dotz, F. and Kastler, M. and Facchetti, A.},
title = {A High-Mobility Electron-Transporting Polymer for Printed Transistors},
journal = {Nature},
volume = {457},
pages = {679--686},
year = {2009},
}

@article{Tang2009,
author = {Tang, Ming L. and Mannsfeld, Stefan C. B. and Sun, Ya-Sen and Becerril, Hector A. and Bao, Zhenan},
title = {Pentaceno[2,3-b]thiophene, a Hexacene Analogue for Organic Thin Film Transistors},
journal = {J. Am.\ Chem.\ Soc.},
volume = {131},
number = {3},
pages = {882--883},
year = {2009},
}

@article{Baeg2010,
author = {Baeg, Kang-Jun and Noh, Yong-Young and Sirringhaus, Henning and Kim, Dong-Yu},
title = {Controllable Shifts in Threshold Voltage of Top-Gate Polymer Field-Effect Transistors for Applications in Organic Nano Floating Gate Memory},
journal = {Adv.\ Funct.\ Mater.},
volume = {20},
pages = {224--230},
year = {2010},
}


@article{Tang2008,
author = {Tang, Qingxin and Jiang, Lang and Tong, Yanhong and Li, Hongxiang and Liu, Yaling and Wang, Zhaohui and Hu, Wenping and Liu, Yunqi and Zhu, Daoben},
title = {Micrometer- and Nanometer-Sized Organic Single-Crystalline Transistors},
journal = {Adv.\ Mater.},
volume = {20},
pages = {2947--2951},
year = {2008},
}

@article{Yamada2008,
author ={Yamada, Hiroko and Okujima, Tetsuo and Ono, Noboru},
title  ="Organic Semiconductors Based on Small Molecules With Thermally or Photochemically Removable Groups",
journal  ={Chem.\ Commun.},
year  ="2008",
issue  ="26",
pages  ="2957--2974",
}

@article{Toffanin2010,
author = {Toffanin, Stefano and Capelli, Raffaella and Hwu, Tsyr-Yuan and Wong, Ken-Tsung and Pl\"otzing, Tobias and F\"orst, Michael and Muccini, Michele},
title = {Molecular Host-Guest Energy-Transfer System with an Ultralow Amplified Spontaneous Emission Threshold Employing an Ambipolar Semiconducting Host Matrix},
journal = {J. Phys.\ Chem.\ B},
volume = {114},
number = {1},
pages = {120--127},
year = {2010}
}

@article{Weitz2008,
author = {Weitz, R. Thomas and Amsharov, Konstantin and Zschieschang, Ute and Villas, Esther Barrena and Goswami, Dipak K. and Burghard, Marko and Dosch, Helmut and Jansen, Martin and Kern, Klaus and Klauk, Hagen},
title = {Organic n-Channel Transistors Based on Core-Cyanated Perylene Carboxylic Diimide Derivatives},
journal = {J. Am.\ Chem.\ Soc.},
volume = {130},
number = {14},
pages = {4637--4645},
year = {2008},
}

@article{Yan2008,
author = {Yan, He and Zheng, Yan and Blache, Robert and Newman, Christopher and Lu, Shaofeng and Woerle, Jasmin and Facchetti, Antonio},
title = {Solution Processed Top-Gate n-Channel Transistors and Complementary Circuits on Plastics Operating in Ambient Conditions},
journal = {Adv.\ Mater.},
volume = {20},
pages = {3393--3398},
year = {2008},
}

@article{Szendrei2010,
author ="Szendrei, Krisztina and Jarzab, Dorota and Chen, Zhihua and Facchetti, Antonio and Loi, Maria A.",
title  ="Ambipolar All-Polymer Bulk Heterojunction Field-Effect Transistors",
journal  ="J.\ Mater.\ Chem.",
year  ="2010",
volume  ="20",
pages  ="1317--1321",
}

@article {Sirringhaus2005,
author = {Sirringhaus, H.},
title = {Device Physics of Solution-Processed Organic Field-Effect Transistors},
journal = {Adv.\ Mater.},
volume = {17},
number = {20},
pages = {2411--2425},
year = {2005},
}

@article{Yavuz2015,
author = {Yavuz, Ilhan and Martin, Blanton N. and Park, Jiyong and Houk, K. N.},
title = {Theoretical Study of the Molecular Ordering, Paracrystallinity, And Charge Mobilities of Oligomers in Different Crystalline Phases},
journal = {J. Am.\ Chem.\ Soc.},
volume = {137},
number = {8},
pages = {2856--2866},
year = {2015},
}

@article{Jurchescu2004,
author = {Oana D. Jurchescu and Jacob Baas and Thomas T. M. Palstra},
title = {Effect of Impurities on the Mobility of Single Crystal Pentacene},
journal = {Appl.\ Phys.\ Lett.},
volume = {84},
number = {16},
pages = {3061--3063},
year = {2004},
}

@article{Xin2012,
  author = {Xin, Qian and Duhm, Steffen and Bussolotti, Fabio and Akaike, Kouki and Kubozono, Yoshihiro and Aoki, Hideo and Kosugi, Taichi and Kera, Satoshi and Ueno, Nobuo},
	 title = {Accessing Surface Brillouin Zone and Band Structure of Picene Single Crystals},
  journal = {Phys.\ Rev.\ Lett.},
  volume = {108},
  issue = {22},
  pages = {226401},
  numpages = {5},
  year = {2012},
}

@article {deBoer2004,
author = {de Boer, R. W. I. and Gershenson, M. E. and Morpurgo, A. F. and Podzorov, V.},
title = {Organic Single-Crystal Field-Effect Transistors},
journal = {Phys.\ Stat.\ Sol.\ A},
volume = {201},
pages = {1302--1331},
year = {2004},
}

@article{Eichelkraut2013,
  author = {Eichelkraut, T. and Heilmann, R. and Weimann, S. and Stützer, S. and Dreisow, F. and Christodoulides, D. N. and Nolte, S. and Szameit, A.},
	 title = {Mobility Transition from Ballistic to Diffusive Transport in Non-Hermitian Lattices},
  journal = {Nat.\ Commun.},
  volume = {4},
  pages = {2533},
  year = {2013},
}

@article{Marcus1956,
author = {Marcus, R. A.},
title = {On the Theory of Oxidation-Reduction Reactions Involving Electron Transfer. I},
journal = {J. Chem.\ Phys.},
volume = {24},
pages = {966--978},
year = {1956},
}

@article{Marcus1993,
  title = {Electron Transfer Reactions in Chemistry. Theory and Experiment},
  author = {Marcus, Rudolph A.},
  journal = {Rev.\ Mod.\ Phys.},
  volume = {65},
  issue = {3},
  pages = {599--610},
  year = {1993},
}
@article{Troisi2010,
author = {McMahon, David P. and Troisi, Alessandro},
title = {Evaluation of the External Reorganization Energy of Polyacenes},
journal = {J. Phys.\ Chem.\ Lett.},
volume = {1},
pages = {941--946},
year = {2010},
}

@article{Norton2008,
author = {Norton, Joseph E. and Br{\'e}das, Jean-Luc},
title = {Polarization Energies in Oligoacene Semiconductor Crystals},
journal = {J. Am.\ Chem.\ Soc.},
volume = {130},
number = {37},
pages = {12377--12384},
year = {2008},
}
@article{Nan2009,
title = {Nuclear Tunneling Effects of Charge Transport in Rubrene, Tetracene, and Pentacene},
  author = {Nan, Guangjun and Yang, Xiaodi and Wang, Linjun and Shuai, Zhigang and Zhao, Yi},
  journal = {Phys.\ Rev.\ B},
  volume = {79},
  issue = {11},
  pages = {115203},
  numpages = {9},
  year = {2009},
}

@article{Borrelli2011,
author ="Borrelli, Raffaele and Peluso, Andrea",
title  ="The Temperature Dependence of Radiationless Transition Rates from Ab Initio Computations",
journal  ="Phys.\ Chem.\ Chem.\ Phys.",
year  ="2011",
volume  ="13",
issue  ="10",
pages  ="4420--4426"
}

@article{Borrelli2012,
author = {Raffaele   Borrelli  and  Michael   Thoss  and  Haobin   Wang  and  Wolfgang   Domcke },
title = {Quantum Dynamics of Electron-Transfer Reactions: Photoinduced Intermolecular Electron Transfer in a Porphyrin-Quinone Complex},
journal = {Mol.\ Phys.},
volume = {110},
number = {9-10},
pages = {751--763},
year = {2012},
}
@article {Borrelli13CMS,
author = {Borrelli, Raffaele and Peluso, Andrea},
title = {Elementary Electron Transfer Reactions: From Basic Concepts to Recent Computational Advances},
journal = {Comput.\ Mol.\ Sci.},
volume = {3},
number = {6},
pages = {542--559},
year = {2013},
}
@article{Sumi96,
title = "Electron Transfer via a Midway Molecule as Seen in Primary Processes in Photosynthesis; a New Process Describable as Superexchange or Sequential in Mutually Opposite Limits",
journal = "Chem.\ Phys.\ Lett.",
volume = "252",
pages = "85--93",
year = "1996",
author = "Hitoshi Sumi and Toshiaki Kakitani",
}

@article{Kubo1963,
author = {Ryogo Kubo},
title = {Stochastic Liouville Equations},
journal = {J. Math.\ Phys.},
volume = {4},
number = {2},
pages = {174-183},
year = {1963},
}
@book{Mukamel_PNLOS,
author = {Mukamel, S.}, 
title     = {Principles of Nonlinear Optical Spectroscopy},
publisher = {Oxford University Press},
year = {1995},
address = {USA},
chapter = {3}
}
@book{BreuerPetruccione2002,
author = {Breuer, H. P. and Petruccione, F.}, 
title     = {The Theory of Open Quantum Systems},
publisher = {Oxford University Press},
year = {2002},
address = {USA},
chapter = {3}
}
@article{VanKampen1974,
title = "A Cumulant Expansion for Stochastic Linear differential Equations. I",
journal = "Physica",
volume = "74",
number = "2",
pages = "215--238",
year = "1974",
author = "Van Kampen, N. G.",
}

@article{Izmaylov2011,
author = {Artur F. Izmaylov and David {Mendive-Tapia} and Michael J. Bearpark and Michael A. Robb and John C. Tully and Michael J. Frisch},
title = {Nonequilibrium Fermi Golden Rule for Electronic Transitions through Conical Intersections},
journal = {J. Chem.\ Phys.},
volume = {135},
number = {23},
pages = {234106},
year = {2011},
}

@article{Pereverzev2006,
author = {Pereverzev, A. and Bittner, E. R.},
title = {Time-Convolutionless Master Equation for Mesoscopic Electron-Phonon Systems},
journal = {J. Chem.\ Phys.},
volume = {125},
number = {10},
pages = {104906},
year = {2006},
}
@article{Borrelli2015a,
author = {Borrelli, R. and Peluso, A.},
title = {Quantum Dynamics of Radiationless Electronic Transitions Including Normal Modes Displacements and Duschinsky Rotations: A Second-Order Cumulant Approach},
journal = {J. Chem.\ Theory Comput.},
volume = {11},
pages = {415--422},
year = {2015},
}

@article{D'Avino2014,
author = {{D'Avino}, G. and Muccioli, L. and Zannoni, C. and Beljonne, D. and Soos, Z. G.},
title = {Electronic Polarization in Organic Crystals: A Comparative Study of Induced Dipoles and Intramolecular Charge Redistribution Schemes},
journal = {J. Chem.\ Theory Comput.},
volume = {10},
number = {11},
pages = {4959--4971},
year = {2014},
}

@article{Borrelli2016,
author = {Raffaele Borrelli and Andrea Peluso},
title = {Quantum Dynamics of Electronic Transitions with Gauss-Hermite Wave Packets},
journal = {J. Chem.\ Phys.},
volume = {144},
number = {11},
pages = {114102},
year = {2016},
}
@article{Park86,
author = {Tae Jun Park and J. C. Light},
title = {Unitary quantum time evolution by iterative Lanczos reduction},
journal = {J. Chem. Phys.},
volume = {85},
number = {10},
pages = {5870-5876},
year = {1986},
}
@book{Lubich2008,
author = {Lubich, C.}, 
title     = {From {Quantum} to {Classical} {Molecular} {Dynamics}: {Reduced} {Models} and {Numerical} {Analysis}},
publisher = {European Mathematical Society Publishing House},
year = {2008},
address = {Zuerich, Switzerland},
chapter = {10}
}
@article{Mattheus2003,
author = {Mattheus, Christine C. and de Wijs, Gilles A. and de Groot, Robert A. and Palstra, Thomas T. M.},
title = {Modeling the Polymorphism of Pentacene},
journal = {J. Am.\ Chem.\ Soc.},
volume = {125},
number = {20},
pages = {6323--6330},
year = {2003},
}
@article{Schiefer2007,
author = {Schiefer, S. and Huth, M. and Dobrinevski, A. and Nickel, B.},
title = {Determination of the Crystal Structure of Substrate-Induced Pentacene Polymorphs in Fiber Structured Thin Films},
journal = {J. Am.\ Chem.\ Soc.},
volume = {129},
number = {34},
pages = {10316-10317},
year = {2007},
}
@article{Hosokai2012,
title = "In situ structural characterization of picene thin films by X-ray scattering: Vacuum versus atmosphere ",
journal = "Chem.\ Phys.\ Lett.",
volume = "544",
pages = "34--38",
year = "2012",
author = "T. Hosokai and A. Hinderhofer and A. Vorobiev and C. Lorch and T. Watanabe and T. Koganezawa and A. Gerlach and N. Yoshimoto and Y. Kubozono and F. Schreiber"
}
@article{Kurihara2013,
author = {Kurihara, R.  and  Hosokai, T.  and  Kubozono, Y.},
title = {Growth and Structure of Picene Thin Films on SiO2},
journal = {Mol.\ Cryst.\ Liq.\ Cryst.},
volume = {580},
number = {1},
pages = {83--87},
year = {2013},
}
@article{De1985,
author = "De, A. and Ghosh, R. and Roychowdhury, S. and Roychowdhury, P.",
title = "{Structural analysis of picene, C${\sb 22}$H${\sb 14}$}",
journal = "Acta Cryst.\ Sec.\ C",
year = "1985",
volume = "41",
number = "6",
pages = "907--909",
}
@article{Jurchescu2006,
author = "Jurchescu, O. D. and Meetsma, A. and Palstra, T. T. M.",
title = "{Low-temperature structure of rubrene single crystals grown by vapor transport}",
journal = "Acta Cryst.\ Sec.\ B",
year = "2006",
volume = "62",
number = "2",
pages = "330--334",
}
@article{Campbell1962,
author = "Campbell, R. B. and Robertson, J. M. and Trotter, J.",
title = "{The crystal structure of hexacene, and a revision of the crystallographic data for tetracene}",
journal = "Acta Cryst.",
year = "1962",
volume = "15",
number = "3",
pages = "289--290",
}
@article{Bakulin2015,
author = {Bakulin, Artem A. and Lovrincic, Robert and Yu, Xi and Selig, Oleg and Bakker, Huib J. and Rezus, Yves L. A. and Nayak, Pabitra K. and Fonari, Alexandr and Coropceanu, Veaceslav and Br\'edas, Jean-Luc and Cahen, David},
title = {Mode-Selective Vibrational Modulation of Charge Transport in Organic Electronic Devices},
journal = {Nat.\ Commun.},
volume = {6},
pages = {7880},
year = {2015},
}
@article{Wen2009,
author = {Wen, Shu-Hao and Li, An and Song, Junling and Deng, Wei-Qiao and Han, Ke-Li and Goddard, William A.},
title = {First-Principles Investigation of Anistropic Hole Mobilities in Organic Semiconductors},
journal = {J. Phys.\ Chem.\ B},
volume = {113},
number = {26},
pages = {8813--8819},
year = {2009},
}
@article{Schmidt1977,
author = {W. Schmidt},
title = {Photoelectron spectra of polynuclear aromatics. V. Correlations with ultraviolet absorption spectra in the catacondensed series},
journal = {J. Chem.\ Phys.},
volume = {66},
number = {2},
pages = {828--845},
year = {1977},
}
@article{He2016,
author = {He, Yang and Bussolotti, Fabio and Xin, Qian and Yang, Jinpeng and Kera, Satoshi and Ueno, Nobuo and Duhm, Steffen},
title = {Transient Monolayer Structure of Rubrene on Graphite: Impact on Hole–Phonon Coupling},
journal = {J. Phys.\ Chem.\ C},
volume = {120},
number = {27},
pages = {14568-14574},
year = {2016},
}
v
@article{Malagoli2004,
author = {M. Malagoli and V. Coropceanu and D. A. da Silva Filho and J. L. Br\'edas},
title = {A multimode analysis of the gas-phase photoelectron spectra in oligoacenes},
journal = {J. Chem.\ Phys.},
volume = {120},
number = {16},
pages = {7490--7496},
year = {2004},
}
@article{Cheung2008,
author ="Cheung, D. L. and Troisi, A.",
title  ="Modelling charge transport in organic semiconductors: from quantum dynamics to soft matter",
journal  ="Phys.\ Chem.\ Chem.\ Phys.",
year  ="2008",
volume  ="10",
issue  ="39",
pages  ="5941--5952",
}
@article{Picon2007,
title = {Quantum coherence and carriers mobility in organic semiconductors},
  author = {Picon, J.-D. and Bussac, M. N. and Zuppiroli, L.},
  journal = {Phys.\ Rev.\ B},
  volume = {75},
  issue = {23},
  pages = {235106},
  numpages = {10},
  year = {2007},
}

@article{Stehr2011,
title = {First-Principles Calculations of Anisotropic Charge-Carrier Mobilities in Organic Semiconductor Crystals},
  author = {Stehr, V. and Pfister, J. and Fink, R. F. and Engels, B. and Deibel, C.},
  journal = {Phys.\ Rev.\ B},
  volume = {83},
  issue = {15},
  pages = {155208},
  numpages = {14},
  year = {2011},
}
@article{Lee2006,
author = {J. Y. Lee and S. Roth and Y. W. Park},
title = {Anisotropic Field Effect Mobility in Single Crystal Pentacene},
journal = {Appl.\ Phys.\ Lett.},
volume = {88},
number = {25},
pages = {252106},
year = {2006},
}
@article{Xia2007,
author = {Yu Xia and Vivek Kalihari and C. Daniel Frisbie and Nam K. Oh and John A. Rogers},
title = {Tetracene Air-Gap Single-Crystal Field-Effect Transistors},
journal = {Appl.\ Phys.\ Lett.},
volume = {90},
number = {16},
pages = {162106},
year = {2007},
}
@article{Ling2007,
title = "Non-Destructive Probing of the Anisotropy of Field-Effect Mobility in the Rubrene Single Crystal ",
journal = "Synth.\ Met.",
volume = "157",
number = "6–7",
pages = "257 - 260",
year = "2007",
author = "Ling, M. and Reese, C. and Briseno, A. L. and Bao, Z.",
}
@article{Jurchescu2007,
author = {Jurchescu, O. D. and Popinciuc, M. and van Wees, B. J. and Palstra, T. T. M.},
title = {Interface-Controlled, High-Mobility Organic Transistors},
journal = {Adv.\ Mater.},
volume = {19},
number = {5},
pages = {688--692},
year = {2007},
}
@article{Bashir2015,
author ="Bashir, A. and Heck, A. and Narita, A. and Feng, X. and Nefedov, A. and Rohwerder, M. and Mullen, K. and Elstner, M. and Woll, C.",
title  ="Charge Carrier Mobilities in Organic Semiconductors: Crystal Engineering and the Importance of Molecular Contacts",
journal  ="Phys.\ Chem.\ Chem.\ Phys.",
year  ="2015",
volume  ="17",
issue  ="34",
pages  ="21988-21996",
}

@article{chen_optical_2016,
	series = {Quantum {Dynamics} and {Femtosecond} {Spectroscopy} dedicated to {Prof}. {Vladimir} {Y}. {Chernyak} on the occasion of his 60th birthday},
	title = {Optical and Transport Properties of Single Crystal Rubrene: {A} Theoretical Study},
	volume = {481},
	issn = {0301-0104},
	shorttitle = {Optical and Transport Properties of Single Crystal Rubrene},
	url = {http://www.sciencedirect.com/science/article/pii/S0301010416302816},
	doi = {10.1016/j.chemphys.2016.05.012},
	urldate = {2017-05-23},
	journal = {Chem.\ Phys.},
	author = {Chen, L. and Lu, Jing and Long, Guankui and Zheng, Fulu and Zhang, Jingping and Zhao, Yang},
	month = dec,
	year = {2016},
	pages = {198--205},
}


@article{zhao_munnsilbey_1994,
	title = {On the {Munn}-{Silbey} Approach to Nonlocal Exciton-Phonon Coupling},
	volume = {100},
	issn = {0021-9606},
	url = {http://aip.scitation.org/doi/10.1063/1.466480},
	doi = {10.1063/1.466480},
	number = {3},
	urldate = {2017-05-24},
	journal = {J. Chem.\ Phys.},
	author = {Zhao, Y. and Brown, D. W. and Lindenberg, K.},
	month = feb,
	year = {1994},
	pages = {2335--2345}
}

@article{chen_munnsilbey_2011,
	title = {On the {Munn}-{Silbey} {Approach} to {Polaron} {Transport} with {Off}-{Diagonal} {Coupling} and {Temperature}-{Dependent} {Canonical} {Transformations}},
	volume = {115},
	issn = {1520-6106},
	url = {http://dx.doi.org/10.1021/jp1093492},
	doi = {10.1021/jp1093492},
	number = {18},
	urldate = {2016-09-12},
	journal = {J. Phys.\ Chem.\ B},
	author = {Chen, Dongmeng and Ye, Jun and Zhang, Haijun and Zhao, Yang},
	month = may,
	year = {2011},
	pages = {5312--5321},
}

@article{Jankowiak07,
author = {H.-C. Jankowiak and J. L. Stuber and R. Berger},
title = {Vibronic transitions in large molecular systems: Rigorous prescreening conditions for Franck-Condon factors},
journal = {J.\ Chem.\ Phys.},
volume = {127},
number = {23},
pages = {234101},
year = {2007},
doi = {10.1063/1.2805398},

URL = { http://dx.doi.org/10.1063/1.2805398  },
eprint = { 
        http://dx.doi.org/10.1063/1.2805398    
}
}
@article{Troisi2006,
  title = {Charge-Transport Regime of Crystalline Organic Semiconductors: Diffusion Limited by Thermal Off-Diagonal Electronic Disorder},
  author = {Troisi, Alessandro and Orlandi, Giorgio},
  journal = {Phys.\ Rev.\ Lett.},
  volume = {96},
  issue = {8},
  pages = {086601},
  numpages = {4},
  year = {2006},
  month = {Mar},
  publisher = {American Physical Society},
  doi = {10.1103/PhysRevLett.96.086601},
  url = {https://link.aps.org/doi/10.1103/PhysRevLett.96.086601}
}

@article{Ortmann2011,
author = {Ortmann, Frank and Bechstedt, Friedhelm and Hannewald, Karsten},
title = {Charge Transport in Organic Crystals: Theory and Modelling},
journal = {Phys.\ Stat.\ Sol.\ (b)},
volume = {248},
number = {3},
publisher = {WILEY-VCH Verlag},
issn = {1521-3951},
url = {http://dx.doi.org/10.1002/pssb.201046278},
doi = {10.1002/pssb.201046278},
pages = {511--525},
keywords = {ab initio methods, conductivity, electronic transport, organic semiconductors},
year = {2011},
}
@article{Ren2013,
  title = {Nonadiabatic Molecular Dynamics Simulation for Carrier Transport in a Pentathiophene Butyric Acid Monolayer},
  author = {Ren, Junfeng and Vukmirovi\ifmmode \acute{c}\else \'{c}\fi{}, Nenad and Wang, Lin-Wang},
  journal = {Phys.\ Rev.\ B},
  volume = {87},
  issue = {20},
  pages = {205117},
  numpages = {14},
  year = {2013},
  month = {May},
  publisher = {American Physical Society},
  doi = {10.1103/PhysRevB.87.205117},
  url = {https://link.aps.org/doi/10.1103/PhysRevB.87.205117}
}
@article{Heck2015JCTC,
author = {Heck, Alexander and Kranz, Julian J. and Kubar, Tomas and Elstner, Marcus},
title = {Multi-Scale Approach to Non-Adiabatic Charge Transport in High-Mobility Organic Semiconductors},
journal = {J.\ Chem.\ Theory Comput.},
volume = {11},
number = {11},
pages = {5068-5082},
year = {2015},
doi = {10.1021/acs.jctc.5b00719},
URL = {http://dx.doi.org/10.1021/acs.jctc.5b00719},
eprint = {http://dx.doi.org/10.1021/acs.jctc.5b00719}
}
@article {Troisi2007,
author = {Troisi, A.},
title = {Prediction of the Absolute Charge Mobility of Molecular Semiconductors: the Case of Rubrene},
journal = {Adv.\ Mater.},
volume = {19},
number = {15},
publisher = {WILEY-VCH Verlag},
issn = {1521-4095},
url = {http://dx.doi.org/10.1002/adma.200700550},
doi = {10.1002/adma.200700550},
pages = {2000--2004},
keywords = {Charge transport, Hole transport, Semiconductors, organic},
year = {2007},
}

@article{Wang2007,
author = {L. J. Wang and Q. Peng and Q. K. Li and Z. Shuai},
title = {Roles of Inter- and Intramolecular Vibrations and Band-Hopping Crossover in the Charge Transport in Naphthalene Crystal},
journal = {J.\ Chem.\ Phys.},
volume = {127},
number = {4},
pages = {044506},
year = {2007},
doi = {10.1063/1.2751191},
URL = {http://dx.doi.org/10.1063/1.2751191},
eprint = {http://dx.doi.org/10.1063/1.2751191}
}

@article{Sakanoue2010,
author = {T. Sakanoue and H. Sirringhaus},
title = {Band-Like Temperature Dependence of Mobility in a Solution-Processed Organic Semiconductor},
journal = {Nat.\ Mater.},
volume = {9},
pages = {736-740},
year = {2010},
doi = {10.1038/nmat2825}
}

@article{Marumoto2006,
  title = {Spatial Extent of Wave Functions of Gate-Induced Hole Carriers in Pentacene Field-Effect Devices as Investigated by Electron Spin Resonance},
  author = {Marumoto, Kazuhiro and Kuroda, Shin-ichi and Takenobu, Taishi and Iwasa, Yoshihiro},
  journal = {Phys.\ Rev.\ Lett.},
  volume = {97},
  issue = {25},
  pages = {256603},
  numpages = {4},
  year = {2006},
  month = {Dec},
  publisher = {American Physical Society},
  doi = {10.1103/PhysRevLett.97.256603},
  url = {https://link.aps.org/doi/10.1103/PhysRevLett.97.256603}
}
@article{Deng2015,
author = {W. Deng and L. Sun and J. Huang and S. Chai and S. Wen and K. Han},
title = {Quantitative Prediction of Charge Mobilities of $\pi$-Stacked Systems by First-Principles Simulation},
journal = {Nature Protocols},
volume = {10},
number = {4},
pages = {632-642},
year = {2015},
doi = {doi:10.1038/nprot.2015.038}
}
@article{Sarker2014,
title = "Lower Activation Energy in Organic Field Effect Transistors with Carbon Nanotube Contacts",
journal = "Solid State Electron.",
volume = "99",
number = "",
pages = "55 - 58",
year = "2014",
note = "",
issn = "0038-1101",
doi = "http://dx.doi.org/10.1016/j.sse.2014.05.009",
url = "http://www.sciencedirect.com/science/article/pii/S0038110114001312",
author = "Biddut K. Sarker and Saiful I. Khondaker",
keywords = "Carbon nanotube electrode",
keywords = "Activation energy",
keywords = "Charge transport",
keywords = "Organic field effect transistors",
keywords = "Interface"
}

@article{Nelson1998,
author = {S. F. Nelson and Y.-Y. Lin and D. J. Gundlach and T. N. Jackson},
title = {Temperature-Independent Transport in High-Mobility Pentacene Transistors},
journal = {Appl.\ Phys.\ Lett.},
volume = {72},
number = {15},
pages = {1854-1856},
year = {1998},
doi = {10.1063/1.121205},
URL = {http://dx.doi.org/10.1063/1.121205},
eprint = {http://dx.doi.org/10.1063/1.121205}
}

@article{Zhu2005,
title = "Temperature and Field Dependent Mobility in Pentacene-Based Thin Film Transistors",
journal = "Solid State Electron.",
volume = "49",
number = "6",
pages = "884 - 888",
year = "2005",
note = "",
issn = "0038-1101",
doi = "http://dx.doi.org/10.1016/j.sse.2005.03.004",
url = "http://www.sciencedirect.com/science/article/pii/S0038110105000857",
author = "Mo Zhu and Guirong Liang and Tianhong Cui and Kody Varahramyan",
keywords = "Pentacene thin film transistors",
keywords = "Mobility"
}

@article{Podzorov2004,
  title = {Intrinsic Charge Transport on the Surface of Organic Semiconductors},
  author = {Podzorov, V. and Menard, E. and Borissov, A. and Kiryukhin, V. and Rogers, J. A. and Gershenson, M. E.},
  journal = {Phys.\ Rev.\ Lett.},
  volume = {93},
  issue = {8},
  pages = {086602},
  numpages = {4},
  year = {2004},
  month = {Aug},
  publisher = {American Physical Society},
  doi = {10.1103/PhysRevLett.93.086602},
  url = {https://link.aps.org/doi/10.1103/PhysRevLett.93.086602}
}

@article{Podzorov2005,
  title = {Hall Effect in the Accumulation Layers on the Surface of Organic Semiconductors},
  author = {Podzorov, V. and Menard, E. and Rogers, J. A. and Gershenson, M. E.},
  journal = {Phys.\ Rev.\ Lett.},
  volume = {95},
  issue = {22},
  pages = {226601},
  numpages = {4},
  year = {2005},
  month = {Nov},
  publisher = {American Physical Society},
  doi = {10.1103/PhysRevLett.95.226601},
  url = {https://link.aps.org/doi/10.1103/PhysRevLett.95.226601}
}

@article{Schon2001,
  title = {Retraction: Hole transport in pentacene single crystals [Phys. Rev. B 63, 245201 (2001)]},
  author = {Sch\"on, J. H. and Kloc, Ch. and Batlogg, B.},
  journal = {Phys.\ Rev.\ B},
  volume = {66},
  issue = {24},
  pages = {249903},
  numpages = {1},
  year = {2002},
  month = {Dec},
  publisher = {American Physical Society},
  doi = {10.1103/PhysRevB.66.249903},
  url = {https://link.aps.org/doi/10.1103/PhysRevB.66.249903}
}


@article{Spencer2016,
  title = {FOB-SH: Fragment Orbital-Based Surface Hopping for Charge Carrier Transport in Organic and Biological Molecules and Materials},
  author = {Spencer, J. and Gajdos, F. and Blumberger, J.},
  journal = {J.\ Chem.\ Phys.},
  volume = {145},
  pages = {064102},
  year = {2016},
  doi = {10.1063/1.4960144},
}
@article{Landi2018JCTC,
author = {Landi, Alessandro and Borrelli, Raffaele and Capobianco, Amedeo and Velardo, Amalia and Peluso, Andrea},
title = {Hole Hopping Rates in Organic Semiconductors: A Second-Order Cumulant Approach},
journal = {J.\ Chem.\ Theory Comput.},
volume = {14},
number = {3},
pages = {1594-1601},
year = {2018},
doi = {10.1021/acs.jctc.7b00858},
URL = {https://doi.org/10.1021/acs.jctc.7b00858},
eprint = {https://doi.org/10.1021/acs.jctc.7b00858}
}
@ARTICLE{Lee2017, 
author={S. M. Lee and J. H. Kwon and S. Kwon and K. C. Choi}, 
journal={IEEE Trans.\ Electron Devices}, 
title={A Review of Flexible OLEDs Toward Highly Durable Unusual Displays}, 
year={2017}, 
volume={64}, 
number={5}, 
pages={1922-1931}, 
keywords={LED displays;ceramics;durability;electrodes;encapsulation;flexible electronics;organic light emitting diodes;reliability;thin film devices;ceramic materials;display devices;durability;flexible OLED;highly durable unusual displays;low-temperature fabrication;mechanically flexible configurations;organic constituents;organic light-emitting diodes;plastic substrate;reliability;thick transparent electrodes;thin-film encapsulation layers;ultrathin structure;unstable flexible encapsulation system;Dielectrics;Electrodes;Metals;Organic light emitting diodes;Substrates;Surface resistance;Flexible encapsulation;flexible organic light-emitting diodes (OLED);flexible transparent electrodes;wearable displays}, 
doi={10.1109/TED.2017.2647964}, 
ISSN={0018-9383}, 
month={May},}

@article{Lu2015,
author = {Lu, Luyao and Zheng, Tianyue and Wu, Qinghe and Schneider, Alexander M. and Zhao, Donglin and Yu, Luping},
title = {Recent Advances in Bulk Heterojunction Polymer Solar Cells},
journal = {Chem.\ Rev.},
volume = {115},
number = {23},
pages = {12666-12731},
year = {2015},
doi = {10.1021/acs.chemrev.5b00098},
URL = { https://doi.org/10.1021/acs.chemrev.5b00098}
}
@article{Vehoff2010,
author = {Vehoff, Thorsten and Baumeier, Bj\"orn and Troisi, Alessandro and Andrienko, Denis},
title = {Charge Transport in Organic Crystals: Role of Disorder and Topological Connectivity},
journal = {J.\ Am.\ Chem.\ Soc.},
volume = {132},
number = {33},
pages = {11702-11708},
year = {2010},
doi = {10.1021/ja104380c},
URL = { https://doi.org/10.1021/ja104380c},
eprint = {https://doi.org/10.1021/ja104380c}
}
@article{Mei2013,
author = {Mei, Jianguo and Diao, Ying and Appleton, Anthony L. and Fang, Lei and Bao, Zhenan},
title = {Integrated Materials Design of Organic Semiconductors for Field-Effect Transistors},
journal = {J.\ Am.\ Chem.\ Soc.},
volume = {135},
number = {18},
pages = {6724-6746},
year = {2013},
doi = {10.1021/ja400881n},
URL = { https://doi.org/10.1021/ja400881n},
eprint = { https://doi.org/10.1021/ja400881n}
}
@article{Troisi2017NatMater,
title = {A Map of High-Mobility Molecular Semiconductors},
author = {Fratini, S. and Ciuchi, S. and Mayou, D. and {De Laissardi{\`{e}}re}, G. Trambly and Troisi, A.},
doi = {10.1038/nmat4970},
issn = {14764660},
journal = {Nat.\ Mater.},
number = {10},
pages = {998--1002},
volume = {16},
year = {2017},
abstract = {{\textless}p{\textgreater}A model analysing the neighbour transfer integrals between adjacent molecules is used to build a three-dimensional map, which helps to visualize the electronic conditions yielding large carrier mobility in molecular crystals.{\textless}/p{\textgreater}},
}
@article{Stehr2016,
author = {Stehr, V. and Fink, R., F. and Tafipolski, M. and Deibel, C. and Engels, B.},
title = {Comparison of Different Rate Constant Expressions for the Prediction of Charge and Energy Transport in Oligoacenes},
journal = {WIREs Comput.\ Mol.\ Sci.},
volume = {6},
number = {6},
pages = {694-720},
year={2016},
doi = {10.1002/wcms.1273},
url = {https://onlinelibrary.wiley.com/doi/abs/10.1002/wcms.1273},
eprint = {https://onlinelibrary.wiley.com/doi/pdf/10.1002/wcms.1273},
abstract = {Charge and exciton transport in organic semiconductors is crucial for a variety of optoelectronic applications. The prediction of the material‐dependent exciton diffusion length and the charge carrier mobility is a prerequisite for tailoring new materials for organic electronics. At room temperature often a hopping process can be assumed. In this work, three hopping models based on Fermi's Golden rule but with different levels of approximation—the spectral overlap approach, the Marcus theory, and the Levich–Jortner theory—are compared for the calculation of charge carrier mobilities and exciton diffusion lengths for oligoacenes, using the master equation approach and Monte Carlo simulations. WIREs Comput Mol Sci 2016, 6:694–720. doi: 10.1002/wcms.1273 This article is categorized under: Structure and Mechanism > Computational Materials Science}
}
@article{Wang2018,
author = {Wang, Chengliang and Dong, Huanli and Jiang, Lang and Hu, Wenping},
title = {Organic Semiconductor Crystals},
doi = {10.1039/C7CS00490G},
issn = {0306-0012},
journal = {Chem.\ Soc.\ Rev.},
pages = {422--500},
publisher = {Royal Society of Chemistry},
url = {http://xlink.rsc.org/?DOI=C7CS00490G},
volume = {47},
year = {2018},
abstract = {{\textless}p{\textgreater}A comprehensive overview of organic semiconductor crystals is provided, including the physicochemical features, the control of crystallization and the device physics.{\textless}/p{\textgreater}}
}

@article{CSD2016,
title = {The Cambridge Structural Database},
author = {Groom, Colin R. and Bruno, Ian J. and Lightfoot, Matthew P. and Ward, Suzanna C.},
doi = {10.1107/S2052520616003954},
isbn = {9780124095472},
issn = {20525206},
journal = {Acta Cryst.\ B},
keywords = {CIF archive,Cambridge Structural Database,crystal structure database,open data},
number = {2},
pages = {171--179},
publisher = {International Union of Crystallography},
volume = {72},
year = {2016},
abstract = {Crystal structure data are of fundamental importance in a wide spectrum of scientific activities. This chapter illustrates the value of the accumulated data from more than nearly 700. 000 crystal structures of small organic and metal-organic compounds that are stored in the Cambridge Structural Database (CSD). CSD data are widely used in establishing standard molecular dimensions, determining conformational preferences and in the study of intermolecular interactions, all of which are crucial in structural chemistry, rational drug design, pharmaceutical materials design and drug delivery. More recently, information derived from the CSD has been used to construct two dynamic libraries of structural knowledge: Mogul, which stores intramolecular information, and IsoStar, which stores information about intermolecular interactions. These electronic libraries provide click-of-a-button access to structural information and, in turn, serve as sources of knowledge for applications software that address specific problems in structural chemistry, rational drug design and crystallography.}
}

@article{Cheng2003,
author = {Cheng,Y. C.  and Silbey,R. J.  and da Silva Filho,D. A.  and Calbert,J. P.  and Cornil,J.  and Br\'edas,J. L. },
title = {Three-Dimensional Band Structure and Bandlike Mobility in Oligoacene Single Crystals: A Theoretical Investigation},
journal = {J.\ Chem.\ Phys.},
volume = {118},
number = {8},
pages = {3764-3774},
year = {2003},
doi = {10.1063/1.1539090},
URL = { https://doi.org/10.1063/1.1539090},
eprint = { https://doi.org/10.1063/1.1539090}
}

@article{Fratini2016,
author = {Fratini, Simone and Mayou, Didier and Ciuchi, Sergio},
title = {The Transient Localization Scenario for Charge Transport in Crystalline Organic Materials},
journal = {Adv.\ Funct.\ Mater.},
volume = {26},
number = {14},
pages = {2292-2315},
year={2016},
keywords = {charge transport, organic semiconductors, field-effect transistors, disordered systems, Anderson localization},
doi = {10.1002/adfm.201502386},
url = {https://onlinelibrary.wiley.com/doi/abs/10.1002/adfm.201502386},
eprint = {https://onlinelibrary.wiley.com/doi/pdf/10.1002/adfm.201502386},
}

@article{Ciuchi2012,
  title = {Electronic Transport and Quantum Localization Effects in Organic Semiconductors},
  author = {Ciuchi, Sergio and Fratini, Simone},
  journal = {Phys.\ Rev.\ B},
  volume = {86},
  issue = {24},
  pages = {245201},
  numpages = {14},
  year = {2012},
  month = {Dec},
  publisher = {American Physical Society},
  doi = {10.1103/PhysRevB.86.245201},
  url = {https://link.aps.org/doi/10.1103/PhysRevB.86.245201}
}

@article{Ciuchi2011,
  title = {Transient Localization in Crystalline Organic Semiconductors},
  author = {Ciuchi, Sergio and Fratini, Simone and Mayou, Didier},
  journal = {Phys.\ Rev.\ B},
  volume = {83},
  issue = {8},
  pages = {081202},
  numpages = {4},
  year = {2011},
  month = {Feb},
  publisher = {American Physical Society},
  doi = {10.1103/PhysRevB.83.081202},
  url = {https://link.aps.org/doi/10.1103/PhysRevB.83.081202}
}


@book{Kohler2015Book,
author = {K\"ohler, A. and B\"assler, H}, 
title     = {Electronic Processes in Organic Semiconductors},
publisher = {Wiley-VCH Verlag},
year = {2015},
address = {Germany},
isbn={978-3-527-33292-2}
}

@article{Coropceanu2007,
author = {Coropceanu, Veaceslav and Cornil, J\'er\^ome and da Silva Filho, Demetrio A. and Olivier, Yoann and Silbey, Robert and Br\'edas, Jean-Luc},
title = {Charge Transport in Organic Semiconductors},
journal = {Chem.\ Rev.},
volume = {107},
number = {4},
pages = {926-952},
year = {2007},
doi = {10.1021/cr050140x},
URL = { https://doi.org/10.1021/cr050140x},
eprint = {https://doi.org/10.1021/cr050140x}
}
@article{Pochettino1906,
author = {Pochettino, A.},
title = {Sul Comportamento Fotoelettrico dell'Antracene},
journal = {Rend.\ Mat.\ Acc.\ Lincei},
volume = {5},
number = {15},
pages = {355-363},
year = {1906},
}
@article{Stark1908,
author = {Stark, J. and Steubing, W.},
title = {Fluorescence and Light Electrical Sensitivity of Organic Substances},
journal = {Phys.\ Z.},
volume = {9},
pages = {481},
year = {1908},
}
@article{Pauli1913,
author = {Pauli, Wolfgang. E.},
title = {Lichtelektrische Untersuchungen an fluoreszierenden Substanzen},
journal = {Annal.\ Phys.},
year={1913},
volume = {345},
number = {4},
pages = {677-700},
doi = {10.1002/andp.19133450405},
url = {https://onlinelibrary.wiley.com/doi/abs/10.1002/andp.19133450405},
eprint = {https://onlinelibrary.wiley.com/doi/pdf/10.1002/andp.19133450405}
}
@article{Bernanose1953,
author = {Pochettino, A.},
title = {A New Method of Emission of Light by Certain Organic Compounds},
journal = {J.\ Chim.\ Phys.},
volume = {50},
pages = {64},
year = {1953},
}
@article{Pope1963,
author = {Pope,M.  and Kallmann,H. P.  and Magnante,P. },
title = {Electroluminescence in Organic Crystals},
journal = {J.\ Chem.\ Phys.},
volume = {38},
number = {8},
pages = {2042-2043},
year = {1963},
doi = {10.1063/1.1733929},
URL = { https://doi.org/10.1063/1.1733929},
eprint = { https://doi.org/10.1063/1.1733929}
}
@article{Helfrich1965,
  title = {Recombination Radiation in Anthracene Crystals},
  author = {Helfrich, W. and Schneider, W. G.},
  journal = {Phys.\ Rev.\ Lett.},
  volume = {14},
  issue = {7},
  pages = {229--231},
  numpages = {0},
  year = {1965},
  month = {Feb},
  publisher = {American Physical Society},
  doi = {10.1103/PhysRevLett.14.229},
  url = {https://link.aps.org/doi/10.1103/PhysRevLett.14.229}
}
@Article{Dong2010,
author ="Dong, Huanli and Wang, Chengliang and Hu, Wenping",
title  ="High performance organic semiconductors for field-effect transistors",
journal  ="Chem.\ Commun.",
year  ="2010",
volume  ="46",
issue  ="29",
pages  ="5211-5222",
publisher  ="The Royal Society of Chemistry",
doi  ="10.1039/C0CC00947D",
url  ="http://dx.doi.org/10.1039/C0CC00947D"
}
@article{Akimov2015,
author = {Akimov, Alexey V. and Prezhdo, Oleg V.},
title = {Large-Scale Computations in Chemistry: A Bird's Eye View of a Vibrant Field},
journal = {Chem.\ Rev.},
volume = {115},
number = {12},
pages = {5797-5890},
year = {2015},
doi = {10.1021/cr500524c},
URL = {     https://doi.org/10.1021/cr500524c},
eprint = { https://doi.org/10.1021/cr500524c}

}
@article{Evrenk2014,
author = {Atahan-Evrenk, S. and Aspuru-Guzik, A.},
title = {Prediction and Theoretical Characterization of p-Type Organic Semiconductor Crystals for Field-Effect Transistor Applications},
journal = {Top.\ Curr.\ Chem.},
volume = {345},
pages = {95-138},
year = {2014},
doi = {10.1007/128_2013_526},
}
@article{Hasegawa2009,
author = {Tatsuo Hasegawa and Jun Takeya},
title = {Organic Field-Effect Transistors Using Single Crystals},
journal = {Sci.\ Tech.\ Adv.\ Mat.},
volume = {10},
number = {2},
pages = {024314},
year  = {2009},
publisher = {Taylor & Francis},
doi = {10.1088/1468-6996/10/2/024314},
URL = { https://doi.org/10.1088/1468-6996/10/2/024314},
eprint = { https://doi.org/10.1088/1468-6996/10/2/024314}
}

@article{Dasilvafilho2005,
author = {da Silva Filho, D. A. and Kim, E. G. and Br\'edas, J. L.},
title = {Transport Properties in the Rubrene Crystal: Electronic Coupling and Vibrational Reorganization Energy},
journal = {Adv.\ Mater.},
volume = {17},
number = {8},
pages = {1072-1076},
year={2005},
keywords = {Hole transport, Semiconductors, organic},
doi = {10.1002/adma.200401866},
url = {https://onlinelibrary.wiley.com/doi/abs/10.1002/adma.200401866},
eprint = {https://onlinelibrary.wiley.com/doi/pdf/10.1002/adma.200401866}
}

@article{Facchetti2007,
title = "Semiconductors for organic transistors",
journal = "Mater.\ Today",
volume = "10",
number = "3",
pages = "28 - 37",
year = "2007",
issn = "1369-7021",
doi = "https://doi.org/10.1016/S1369-7021(07)70017-2",
url = "http://www.sciencedirect.com/science/article/pii/S1369702107700172",
author = "Antonio Facchetti"
}

@article{Brutting2013,
author = {Br\"utting ,Wolfgang and Frischeisen, J\"org and Schmidt, Tobias D. and Scholz, Bert J. and Mayr, Christian},
title = {Device efficiency of organic light-emitting diodes: Progress by improved light outcoupling},
journal = {Phys.\ Stat.\ Sol.\ (a)},
volume = {210},
number = {1},
year={2013},
pages = {44-65},
keywords = {device efficiency, optical properties, organic light-emitting diodes},
doi = {10.1002/pssa.201228320},
url = {https://onlinelibrary.wiley.com/doi/abs/10.1002/pssa.201228320},
eprint = {https://onlinelibrary.wiley.com/doi/pdf/10.1002/pssa.201228320}
}

@Article{Kippelen2009,
author ="Kippelen, Bernard and Br\'edas, Jean Luc",
title  ="Organic photovoltaics",
journal  ="Energy Environ.\ Sci.",
year="2009",
volume  ="2",
issue  ="3",
pages  ="251-261",
publisher  ="The Royal Society of Chemistry",
doi  ="10.1039/B812502N",
url  ="http://dx.doi.org/10.1039/B812502N"
}

@article{Feng2009,
author = {Feng, Xinliang and Marcon, Valentina and Pisula, Wojciech and Hansen, Michael Ryan and Kirkpatrick, James and Grozema, Ferdinand and Andrienko, Denis and Kremer, Kurt and M{\"{u}}llen, Klaus},
doi = {10.1038/nmat2427},
file = {:C$\backslash$:/Users/Alessandro/Desktop/nmat2427.pdf:pdf},
isbn = {1476-1122},
issn = {14764660},
journal = {Nat.\ Mater.},
number = {5},
pages = {421--426},
publisher = {Nature Publishing Group},
title = {{Towards high charge-carrier mobilities by rational design of the shape and periphery of discotics}},
url = {http://dx.doi.org/10.1038/nmat2427},
volume = {8},
year = {2009}
}

@article{Blouin2008,
author = {Blouin, Nicolas and Michaud, Alexandre and Gendron, David and Wakim, Salem and Blair, Emily and Neagu-Plesu, Rodica and Bellet\^ete, Michel and Durocher, Gilles and Tao, Ye and Leclerc, Mario},
title = {Toward a Rational Design of Poly(2,7-Carbazole) Derivatives for Solar Cells},
journal = {J.\ Am.\ Chem.\ Soc.},
volume = {130},
number = {2},
pages = {732-742},
year = {2008},
doi = {10.1021/ja0771989},
URL = {https://doi.org/10.1021/ja0771989},
eprint = { https://doi.org/10.1021/ja0771989}
}
@article{Tang1987,
author = {Tang,C. W.  and VanSlyke,S. A. },
title = {Organic Electroluminescent Diodes},
journal = {Appl.\ Phys.\ Lett.},
volume = {51},
number = {12},
pages = {913-915},
year = {1987},
doi = {10.1063/1.98799},
URL = { https://doi.org/10.1063/1.98799},
eprint = { https://doi.org/10.1063/1.98799}
}
@article{Burroughes1990,
abstract = {CONJUGATED polymers are organic semiconductors, the semiconducting behaviour being associated with the $\pi$ molecular orbitals delocalized along the polymer chain. Their main advantage over non-polymeric organic semiconductors is the possibility of processing the polymer to form useful and robust structures. The response of the system to electronic excitation is nonlinear—the injection of an electron and a hole on the conjugated chain can lead to a self-localized excited state which can then decay radiatively, suggesting the possibility of using these materials in electroluminescent devices. We demonstrate here that poly(p-phenylene vinylene), prepared by way of a solution-processable precursor, can be used as the active element in a large-area light-emitting diode. The combination of good structural properties of this polymer, its ease of fabrication, and light emission in the green–yellow part of the spectrum with reasonably high efficiency, suggest that the polymer can be used for the development of large-area light-emitting displays.},
author = {Burroughes, J. H. and Bradley, D. D. C. and Brown, A. R. and Marks, R. N. and Mackay, K. and Friend, R. H. and Burns, P. L. and Holmes, A. B.},
doi = {10.1038/347539a0},
file = {:C$\backslash$:/Users/Alessandro/Desktop/Buorroughes.pdf:pdf},
isbn = {00280836 (ISSN)},
issn = {0028-0836},
journal = {Nature},
number = {6293},
pages = {539--541},
title = {{Light-emitting diodes based on conjugated polymers}},
url = {http://www.nature.com/articles/347539a0},
volume = {347},
year = {1990}
}

@article{Deng2004,
author = {Deng, Wei-Qiao and Goddard, William A.},
title = {Predictions of Hole Mobilities in Oligoacene Organic Semiconductors from Quantum Mechanical Calculations},
journal = {J.\ Phys.\ Chem.\ B},
volume = {108},
number = {25},
pages = {8614-8621},
year = {2004},
doi = {10.1021/jp0495848},
URL = {https://doi.org/10.1021/jp0495848},
eprint = {https://doi.org/10.1021/jp0495848}
}

@Article{Wang2010,
author ="Wang, Linjun and Nan, Guangjun and Yang, Xiaodi and Peng, Qian and Li, Qikai and Shuai, Zhigang",
title  ="Computational Methods for Design of Organic Materials with High Charge Mobility",
journal  ="Chem.\ Soc.\ Rev.",
year  ="2010",
volume  ="39",
issue  ="2",
pages  ="423-434",
publisher  ="The Royal Society of Chemistry",
doi  ="10.1039/B816406C",
url  ="http://dx.doi.org/10.1039/B816406C",
abstract  ="Charge carrier mobility is at the center of organic electronic devices. The strong couplings between electrons and nuclear motions lead to complexities in theoretical description of charge transport{,} which pose a major challenge for the fundamental understanding and computational design of transport organic materials. This tutorial review describes recent progresses in developing computational tools to assess the carrier mobility in organic molecular semiconductors at the first-principles level. Some rational molecular design strategies for high mobility organic materials are outlined."}


@article{Troisi2011,
author = {Troisi, Alessandro},
title = {Dynamic Disorder in Molecular Semiconductors: Charge Transport in Two Dimensions},
journal = {J.\ Chem.\ Phys.},
volume = {134},
number = {3},
pages = {034702},
year = {2011},
doi = {10.1063/1.3524314},
URL = {https://doi.org/10.1063/1.3524314},
eprint = {https://doi.org/10.1063/1.3524314}
}

@article{Wang2013,
author = {Wang, Linjun and Beljonne, David},
title = {Flexible Surface Hopping Approach to Model the Crossover from Hopping to Band-like Transport in Organic Crystals},
journal = {J.\ Phys.\ Chem.\ Lett.},
volume = {4},
number = {11},
pages = {1888-1894},
year = {2013},
doi = {10.1021/jz400871j},
URL = {https://doi.org/10.1021/jz400871j},
eprint = {https://doi.org/10.1021/jz400871j}
}

@article{Lee2015,
author = {Lee, Chee Kong  and Moix, Jeremy  and Cao, Jianshu },
title = {Coherent Quantum Transport in Disordered Systems: a Unified Polaron Treatment of Hopping and Band-like Transport},
journal = {J.\ Chem.\ Phys.},
volume = {142},
number = {16},
pages = {164103},
year = {2015},
doi = {10.1063/1.4918736},
URL = {https://doi.org/10.1063/1.4918736},
eprint = {https://doi.org/10.1063/1.4918736}
}

@article{Defilippis2015,
  title = {Crossover from Super- to Subdiffusive Motion and Memory Effects in Crystalline Organic Semiconductors},
  author = {De Filippis, G. and Cataudella, V. and Mishchenko, A. S. and Nagaosa, N. and Fierro, A. and de Candia, A.},
  journal = {Phys.\ Rev.\ Lett.},
  volume = {114},
  issue = {8},
  pages = {086601},
  numpages = {5},
  year = {2015},
  month = {Feb},
  publisher = {American Physical Society},
  doi = {10.1103/PhysRevLett.114.086601},
  url = {https://link.aps.org/doi/10.1103/PhysRevLett.114.086601}
}

@article{Chen2011,
author = {Chen, Dongmeng and Ye, Jun and Zhang, Haijun and Zhao, Yang},
title = {On the Munn-Silbey Approach to Polaron Transport with Off-Diagonal Coupling and Temperature-Dependent Canonical Transformations},
journal = {J.\ Phys.\ Chem.\ B},
volume = {115},
number = {18},
pages = {5312-5321},
year = {2011},
doi = {10.1021/jp1093492},
URL = {https://doi.org/10.1021/jp1093492},
eprint = {https://doi.org/10.1021/jp1093492}
}

@article{Heck2016,
author = {Heck, Alexander and Kranz, Julian J. and Elstner, Marcus},
title = {Simulation of Temperature-Dependent Charge Transport in Organic Semiconductors with Various Degrees of Disorder},
journal = {J.\ Chem.\ Theory Comput.},
volume = {12},
number = {7},
pages = {3087-3096},
year = {2016},
doi = {10.1021/acs.jctc.6b00215},
URL = {https://doi.org/10.1021/acs.jctc.6b00215},
eprint = {https://doi.org/10.1021/acs.jctc.6b00215}
}

@article{Zhang2008,
author = {Zhang, Yuexing and Cai, Xue and Bian, Yongzhong and Li, Xiyou and Jiang, Jianzhuang},
title = {Heteroatom Substitution of Oligothienoacenes: From Good p-Type Semiconductors to Good Ambipolar Semiconductors for Organic Field-Effect Transistors},
journal = {J.\ Phys.\ Chem.\ C},
volume = {112},
number = {13},
pages = {5148-5159},
year = {2008},
doi = {10.1021/jp710123r},
URL = {https://doi.org/10.1021/jp710123r},
eprint = {https://doi.org/10.1021/jp710123r}
}


@article{Reese2006,
author = {Reese, Colin and Chung, Wook-Jin  and Ling, Mang-mang  and Roberts, Mark and Bao, Zhenan},
title = {High-Performance Microscale Single-Crystal Transistors by Lithography on an Elastomer Dielectric},
journal = {Appl.\ Phys.\ Lett.},
volume = {89},
number = {20},
pages = {202108},
year = {2006},
doi = {10.1063/1.2388151},
URL = {https://doi.org/10.1063/1.2388151},
eprint = {https://doi.org/10.1063/1.2388151}
}
@misc{LilienfeldPatent1930,
author = {Lilienfeld, E. J.},
title = {Method and apparatus for controlling electric currents},
year = {1930},
note={US Patent 1745175}
}

@ARTICLE{Moore1965, 
author={Moore, G. E.}, 
journal={Electronics Magazine}, 
title={Cramming more components onto integrated circuits}, 
year={1965}, 
volume={38},
number={8}, 
pages={114-116}, 
keywords={Computers;Data mining;Films;Heating;Integrated circuits;Microwave amplifiers;Silicon}, 
doi={10.1109/N-SSC.2006.4785860}, 
ISSN={1098-4232}
}

@book{IdTechEx2017, 
author = {Das, Raghu and Ghaffarzadeh, Khasha and He, Xiaoxi}, 
title     = {Printed, Organic \& Flexible Electronics Forecasts, Players \& Opportunities 2017-2027},
publisher = {IdTechEx},
year = {2017},
}

@article{Horowitz1998,
author = {Horowitz, Gilles},
title = {Organic Field-Effect Transistors},
journal = {Adv.\ Mater.},
volume = {10},
number = {5},
year={1998},
pages = {365-377},
doi = {10.1002/(SICI)1521-4095(199803)10:5<365::AID-ADMA365>3.0.CO;2-U},
url = {https://onlinelibrary.wiley.com/doi/abs/10.1002/%28SICI%291521-4095%28199803%2910%3A5%3C365%3A%3AAID-ADMA365%3E3.0.CO%3B2-U},
eprint = {https://onlinelibrary.wiley.com/doi/pdf/10.1002/%28SICI%291521-4095%28199803%2910%3A5%3C365%3A%3AAID-ADMA365%3E3.0.CO%3B2-U},
abstract = {Abstract Organic field-effect transistors (OFETs) were first described in 1987. Their characteristics have undergone spectacular improvements during the last two or three years. At the same time, several models have been developed to rationalize their operating mode. In this review, we examine the performance of OFETs as revealed by recently published data, mainly in terms of field-effect mobility and on–off current ratio. We compare the various compounds that have been used as the active component, and describe the most prominent fabrication techniques. Finally, we analyze the charge transport mechanisms in organic solids, and the resulting models of OFETs.}
}

@article{Kepler1960,
  title = {Charge Carrier Production and Mobility in Anthracene Crystals},
  author = {Kepler, R. G.},
  journal = {Phys.\ Rev.},
  volume = {119},
  issue = {4},
  pages = {1226--1229},
  numpages = {0},
  year = {1960},
  month = {Aug},
  publisher = {American Physical Society},
  doi = {10.1103/PhysRev.119.1226},
  url = {https://link.aps.org/doi/10.1103/PhysRev.119.1226}
}

@article{Leblanc1960,
author = {LeBlanc, Oliver H. },
title = {Hole and Electron Drift Mobilities in Anthracene},
journal = {J.\ Chem.\ Phys.},
volume = {33},
number = {2},
pages = {626-626},
year = {1960},
doi = {10.1063/1.1731216},
URL = {https://doi.org/10.1063/1.1731216},
eprint = {https://doi.org/10.1063/1.1731216}
}

@article{Haber1984,
author = {Haber, K. S. and Albrecht, A. C.},
title = {Time-of-flight technique for mobility measurements in the condensed phase},
journal = {J.\ Phys.\ Chem.},
volume = {88},
number = {24},
pages = {6025-6030},
year = {1984},
doi = {10.1021/j150668a057},
URL = {https://doi.org/10.1021/j150668a057},
eprint = {https://doi.org/10.1021/j150668a057}
}

@article{Landi2018JPCC1,
author = {Landi, Alessandro and Troisi, Alessandro},
title = {Rapid Evaluation of Dynamic Electronic Disorder in Molecular Semiconductors},
journal = {J.\ Phys.\ Chem.\ C},
volume = {122},
number = {32},
pages = {18336-18345},
year = {2018},
doi = {10.1021/acs.jpcc.8b05511},
URL = {https://doi.org/10.1021/acs.jpcc.8b05511},
eprint = {https://doi.org/10.1021/acs.jpcc.8b05511}
}

@article{Gundlach1999,
author = {Gundlach, D. J. and Jackson, T. N. and Schlom, D. G. and Nelson, S. F.},
title = {Solvent-Induced Phase Transition in Thermally Evaporated Pentacene Films},
journal = {Appl.\ Phys.\ Lett.},
volume = {74},
number = {22},
pages = {3302-3304},
year = {1999},
doi = {10.1063/1.123325},
URL = {https://doi.org/10.1063/1.123325},
eprint = {https://doi.org/10.1063/1.123325}
}

@article{Warman2004,
author = {Warman, John M. and de Haas, Matthijs P. and Dicker, Gerald and Grozema, Ferdinand C. and Piris, Jorge and Debije, Michael G.},
title = {Charge Mobilities in Organic Semiconducting Materials Determined by Pulse-Radiolysis Time-Resolved Microwave Conductivity:  $\pi$-Bond-Conjugated Polymers versus $\pi$-$\pi$-Stacked Discotics},
journal = {Chem.\ Mater.},
volume = {16},
number = {23},
pages = {4600-4609},
year = {2004},
doi = {10.1021/cm049577w},
URL = {https://doi.org/10.1021/cm049577w},
eprint = {https://doi.org/10.1021/cm049577w}
}

@article{Prins2006,
  title = {Effect of Intermolecular Disorder on the Intrachain Charge Transport in Ladder-Type Poly($p$-Phenylenes)},
  author = {Prins, P. and Grozema, F. C. and Schins, J. M. and Savenije, T. J. and Patil, S. and Scherf, U. and Siebbeles, L. D. A.},
  journal = {Phys.\ Rev.\ B},
  volume = {73},
  issue = {4},
  pages = {045204},
  numpages = {10},
  year = {2006},
  month = {Jan},
  publisher = {American Physical Society},
  doi = {10.1103/PhysRevB.73.045204},
  url = {https://link.aps.org/doi/10.1103/PhysRevB.73.045204}
}

@article{Pesavento2004,
author = {Pesavento,Paul V.  and Chesterfield,Reid J.  and Newman,Christopher R.  and Frisbie,C. Daniel },
title = {Gated Four-Probe Measurements on Pentacene Thin-Film Transistors: Contact Resistance as a Function of Gate Voltage and Temperature},
journal = {J.\ Appl.\ Phys.},
volume = {96},
number = {12},
pages = {7312-7324},
year = {2004},
doi = {10.1063/1.1806533},
URL = {https://doi.org/10.1063/1.1806533},
eprint = {https://doi.org/10.1063/1.1806533}
}

@article{Podzorov2003,
author = {Podzorov,V.  and Sysoev,S. E.  and Loginova,E.  and Pudalov,V. M.  and Gershenson,M. E. },
title = {Single-Crystal Organic Field Effect Transistors with the Hole Mobility 8 cm $^{2}$/Vs},
journal = {Appl.\ Phys.\ Lett.},
volume = {83},
number = {17},
pages = {3504-3506},
year = {2003},
doi = {10.1063/1.1622799},
URL = {https://doi.org/10.1063/1.1622799},
eprint = {https://doi.org/10.1063/1.1622799}
}

@article{Veres2003,
author = {Veres, J. and Ogier, S.D. and Leeming, S.W. and Cupertino, D.C. and Mohialdin Khaffaf, S.},
title = {Low-k Insulators as the Choice of Dielectrics in Organic Field-Effect Transistors},
journal = {Adv.\ Funct.\ Mater.},
volume = {13},
number = {3},
pages = {199-204},
year={2003},
keywords = {Charge-carrier mobilities, Field-effect transistors, organic, Semiconductors, organic},
doi = {10.1002/adfm.200390030},
url = {https://onlinelibrary.wiley.com/doi/abs/10.1002/adfm.200390030},
eprint = {https://onlinelibrary.wiley.com/doi/pdf/10.1002/adfm.200390030},
abstract = {Abstract In this paper, we present a new effect influencing the operation of organic field-effect transistors resulting from the choice of gate insulator material. In a series of studies it was found that the interaction between the insulator and the semiconductor materials plays an important role in carrier transport. The insulator is not only capable of affecting the morphology of the semiconductor layer, but can also change the density of states by local polarization effects. Carrier localization is enhanced by insulators with large permittivities, due to the random dipole field present at the interface. We have investigated this effect on a number of disordered organic semiconductor materials, and show here that significant benefits are achievable by the use of low-k dielectrics as opposed to the existing trend of increasing the permittivity for low operational voltage. We also discuss fundamental differences in the case of field-effect transistors with band-like semiconductors.}
}

@article{Stassen2004,
author = {Stassen,A. F.  and de Boer,R. W. I.  and Iosad,N. N.  and Morpurgo,A. F. },
title = {Influence of the Gate Dielectric on the Mobility of Rubrene Single-Crystal Field-Effect Transistors},
journal = {Appl.\ Phys.\ Lett.},
volume = {85},
number = {17},
pages = {3899-3901},
year = {2004},
doi = {10.1063/1.1812368},
URL = {https://doi.org/10.1063/1.1812368},
eprint = {https://doi.org/10.1063/1.1812368}
}

@article {Bredas2002,
	author = {Br{\'e}das, J. L. and Calbert, J. P. and da Silva Filho, D. A. and Cornil, J.},
	title = {Organic Semiconductors: A Theoretical Characterization of the Basic Parameters Governing Charge Transport},
	journal = {Proc.\ Natl.\ Acad.\ Sci.},
	volume = {99},
	number = {9},
	pages = {5804--5809},
	year = {2002},
	doi = {10.1073/pnas.092143399},
	publisher = {National Academy of Sciences},
	abstract = {Organic semiconductors based on π-conjugated oligomers and polymers constitute the active elements in new generations of plastic (opto)electronic devices. The performance of these devices depends largely on the efficiency of the charge-transport processes; at the microscopic level, one of the major parameters governing the transport properties is the amplitude of the electronic transfer integrals between adjacent oligomer or polymer chains. Here, quantum-chemical calculations are performed on model systems to address the way transfer integrals between adjacent chains are affected by the nature and relative positions of the interacting units. Compounds under investigation include oligothienylenes, hexabenzocoronene, oligoacenes, and perylene. It is shown that the amplitude of the transfer integrals is extremely sensitive to the molecular packing. Interestingly, in contrast to conventional wisdom, specific arrangements can lead to electron mobilities that are larger than hole mobilities, which is, for instance, the case of perylene. HOMO,highest occupied molecular orbital;LUMO,lowest unoccupied molecular orbital;INDO,intermediate neglect of differential overlap},
	issn = {0027-8424},
	URL = {http://www.pnas.org/content/99/9/5804},
	eprint = {http://www.pnas.org/content/99/9/5804.full.pdf}
}

@article{Cornil2001,
author = {Cornil, J. and Beljonne, D. and Calbert, J.-P. and Br{\'e}das, J.-L.},
title = {Interchain Interactions in Organic $\pi$-Conjugated Materials: Impact on Electronic Structure, Optical Response, and Charge Transport},
journal = {Adv.\ Mater.},
volume = {13},
number = {14},
pages = {1053-1067},
year={2001},
keywords = {Charge transfer, Electronic structure, Energy transfer, Interfacial interactions, $\pi$-conjugated materials},
doi = {10.1002/1521-4095(200107)13:14<1053::AID-ADMA1053>3.0.CO;2-7},
url = {https://onlinelibrary.wiley.com/doi/abs/10.1002/1521-4095%28200107%2913%3A14%3C1053%3A%3AAID-ADMA1053%3E3.0.CO%3B2-7},
eprint = {https://onlinelibrary.wiley.com/doi/pdf/10.1002/1521-4095%28200107%2913%3A14%3C1053%3A%3AAID-ADMA1053%3E3.0.CO%3B2-7},
abstract = {Abstract The pioneering work of Heeger, MacDiarmid, and Shirakawa, rewarded by the 2000 Nobel Prize in Chemistry, has paved the way for the development of the fields of plastic electronics and photonics. Functional organic molecular materials and conjugated oligomers or polymers now allow the low-cost fabrication of thin films for insertion into new generations of electronic and optoelectronic devices. The performance of these devices relies on the understanding and optimization of several complementary processes (see sketch). Our goal is to discuss, from a theoretical standpoint, the electronic structure characteristics and interfacial properties that are of importance in all these areas. The concept of interface should be taken here in the microscopic sense, i.e., molecular interactions among two or several chains/molecules (of the same or of a different nature). Specifically, we will address the impact of interchain interactions within an organic layer on the transport and optical properties. These issues will therefore be more directly related to transistor and light-emitting diode applications; however, in all instances, the aspects related to interfacial charge or energy transfer processes will dictate the ultimate performance of a material in a given device.}
}

@article{Afzali2002,
author = {Afzali, Ali and Dimitrakopoulos, Christos D. and Breen, Tricia L.},
title = {High-Performance, Solution-Processed Organic Thin Film Transistors from a Novel Pentacene Precursor},
journal = {J.\ Am.\ Chem.\ Soc.},
volume = {124},
number = {30},
pages = {8812-8813},
year = {2002},
doi = {10.1021/ja0266621},
URL = {https://doi.org/10.1021/ja0266621},
eprint = {https://doi.org/10.1021/ja0266621}
}

@ARTICLE{Lin1997, 
author={Lin, Yen-Yi and Gundlach, D. I. and Nelson, S. F. and Jackson, T. N.}, 
journal={IEEE Trans.\ Electron Devices}, 
title={Pentacene-Based Organic Thin-film Transistors}, 
year={1997}, 
volume={44}, 
pages={1325-1331}, 
}

@article{Yang2005,
author = {Yang, Hoichang and Shin, Tae Joo and Ling, Mang-Mang and Cho, Kilwon and Ryu, Chang Y. and Bao, Zhenan},
title = {Conducting AFM and 2D GIXD Studies on Pentacene Thin Films},
journal = {J.\ Am.\ Chem.\ Soc.},
volume = {127},
number = {33},
pages = {11542-11543},
year = {2005},
doi = {10.1021/ja052478e},
URL = {https://doi.org/10.1021/ja052478e},
eprint = {https://doi.org/10.1021/ja052478e}
}

@article{Kelley2003,
author={Kelley, Tommie W. and Muyres, Dawn V. and Baude, Paul F. and Smith, Terry P. and Jones, Todd D.},
title={High Performance Organic Thin Film Transistors}, 
volume={771}, 
DOI={10.1557/PROC-771-L6.5}, 
journal={Mater.\ Res. Soc.\ Symp.\ Proc.},
year={2003},
pages={L6.5.1-L6.5.10}}

@Article{Price2014,
author ="Price, Sarah L.",
title  ="Predicting Crystal Structures of Organic Compounds",
journal  ="Chem.\ Soc.\ Rev.",
year  ="2014",
volume  ="43",
issue  ="7",
pages  ="2098-2111",
publisher  ="The Royal Society of Chemistry",
doi  ="10.1039/C3CS60279F",
url  ="http://dx.doi.org/10.1039/C3CS60279F",
abstract  ="Currently{,} organic crystal structure prediction (CSP) methods are based on searching for the most thermodynamically stable crystal structure{,} making various approximations in evaluating the crystal energy. The most stable (global minimum) structure provides a prediction of an experimental crystal structure. However{,} depending on the specific molecule{,} there may be other structures which are very close in energy. In this case{,} the other structures on the crystal energy landscape may be polymorphs{,} components of static or dynamic disorder in observed structures{,} or there may be no route to nucleating and growing these structures. A major reason for performing CSP studies is as a complement to solid form screening to see which alternative packings to the known polymorphs are thermodynamically feasible."}

@article{Needs2016,
author = {Needs, Richard J.  and Pickard, Chris J. },
title = {Perspective: Role of Structure Prediction in Materials Discovery and Design},
journal = {APL Mater.},
volume = {4},
number = {5},
pages = {053210},
year = {2016},
doi = {10.1063/1.4949361},
URL = {https://aip.scitation.org/doi/abs/10.1063/1.4949361},
eprint = {https://aip.scitation.org/doi/pdf/10.1063/1.4949361}
}

@article{SanchezCarrera2010,
author = {S{\'a}nchez-Carrera, Roel S. and Atahan, Sule and Schrier, Joshua and Aspuru-Guzik, Alán},
title = {Theoretical Characterization of the Air-Stable, High-Mobility Dinaphtho[2,3-b:2'3'-f]thieno[3,2-b]-Thiophene Organic Semiconductor},
journal = {J. Phys.\ Chem.\ C},
volume = {114},
number = {5},
pages = {2334-2340},
year = {2010},
doi = {10.1021/jp910102f},
URL = {https://doi.org/10.1021/jp910102f},
eprint = {https://doi.org/10.1021/jp910102f}
}

@article{Sokolov2011,
  author = {Sokolov, A. and Atahan, S. and Mondal, R. and Akkerman, H and S{\'a}nchez-Carrera, R. and Granados, S. and Schrier, J. and Mannsfeld, S. and  Zoombelt, A. and Zhenan, B. and Aspuru-Guzik, A.},
title = {From Computational Discovery to Experimental Characterization of a High Hole Mobility Organic Crystal.},
  journal = {Nat.\ Commun.},
  volume = {2},
  pages = {437},
  year = {2011},
}

@article{Yamamoto2007,
author = {Yamamoto, Tatsuya and Takimiya, Kazuo},
title = {Facile Synthesis of Highly $\pi$-Extended Heteroarenes, Dinaphtho[2,3-b:2',3'-f]chalcogenopheno[3,2-b]chalcogenophenes, and Their Application to Field-Effect Transistors},
journal = {J.\ Am.\ Chem.\ Soc.},
volume = {129},
number = {8},
pages = {2224-2225},
year = {2007},
doi = {10.1021/ja068429z},
URL = {https://doi.org/10.1021/ja068429z},
eprint = {https://doi.org/10.1021/ja068429z}
}

@article{Li2012,
author = {Li, Jun and Zhao, Yan and Tan, Huei Shuan and Guo, Yunlong and Di, Chong-An and Yu, Gui and Liu, Yunqi and Lin, Ming and Lim, Suo Hon and Zhou, Yuhua and Su, Haibin and Ong, Beng S.},
title = {A stable solution-processed polymer semiconductor with record high-mobility for printed transistors},
journal = {Sci.\ Rep.},
volume = {2},
pages = {754},
year = {2012},
doi = {10.1038/srep00754},
}

@book{Pope1999Book,
author = {Pope, Martin and Swenberg, Charles E.}, 
title     = {Electronic Processes in Organic Crystals and Polymers},
publisher = {Oxford University Press},
year = {1999},
address = {New York},
isbn={ISBN: 9780195129632}
}

@article{Okamoto2007,
author = {Okamoto, Toshihiro and Kudoh, Kenichi and Wakamiya, Atsushi and Yamaguchi, Shigehiro},
title = {General Synthesis of Extended Fused Oligothiophenes Consisting of an Even Number of Thiophene Rings},
journal = {Chem.\ Eur.\ J.},
volume = {13},
number = {2},
pages = {548-556},
year = {2007},
keywords = {alkynes, cyclization, fused-ring systems, oligothiophenes, organic transistors},
doi = {10.1002/chem.200601064},
url = {https://onlinelibrary.wiley.com/doi/abs/10.1002/chem.200601064},
eprint = {https://onlinelibrary.wiley.com/doi/pdf/10.1002/chem.200601064},
abstract = {Abstract The intramolecular double cyclization of bis(3-bromo-2-thienyl)acetylenes though a lithium–halogen exchange reaction with tBuLi followed by treatment with elemental sulfur produces two thiophene-fused thieno[3,2-c](1,2-dithiin)s. The subsequent dechalcogenation from the 1,2-dithiins with copper nanopowder affords tetrathienoacenes. On the basis of this two-step procedure, a series of trialkylsilyl-terminated, fused oligothiophenes, including hexathienoacene (a six thiophene-fused system) and octathienoacene (an eight thiophene-fused system), were synthesized. In the UV/Vis absorption and fluorescence spectra of the fused oligothiophenes, the absorption and emission maxima shift to longer wavelengths, as the π-conjugation length increases. Their maximum wavenumbers have linear relationships with the reciprocal number of thiophene rings consisting of the π-conjugated frameworks. In the cyclic voltammograms, all the compounds show reversible oxidation waves, the first oxidation potential of which shifts to less positive as the conjugation length increases. Among them, the octathienoacene also shows a reversible second oxidation process. Indeed, its chemical oxidation with an excess amount of NO+SbF6− produces the dication as a golden crystal. The crystal structures of the neutral octathienoacene and its dication were determined by X-ray crystallography. While in the neutral state, the octathienoacene has a benzenoid structure with a large bond alternation of about 0.04 Å, its dication has a quinoid structure in which two cationic charges are mainly localized on the terminal rings.}
}

@article{An2005,
author = {An, Z. and Yu, J. and Jones, S. C. and Barlow, S. and Yoo, S. and Domercq, B. and Prins, P. and Siebbeles, L. D. A. and Kippelen, B. and Marder, S. R.},
title = {High Electron Mobility in Room-Temperature Discotic Liquid-Crystalline Perylene Diimides},
journal = {Adv.\ Mater.},
volume = {17},
number = {21},
pages = {2580-2583},
year = {2005},
keywords = {Charge transport, Electron transport, Imides, Liquid crystals, discotic},
doi = {10.1002/adma.200500027},
url = {https://onlinelibrary.wiley.com/doi/abs/10.1002/adma.200500027},
eprint = {https://onlinelibrary.wiley.com/doi/pdf/10.1002/adma.200500027},
abstract = {Perylene diimide discotic columnar liquid-crystalline mesophases (see Figure) can show very high electron mobilities under ambient conditions. While the mobilities are strongly dependent on sample morphology and processing conditions, mobilities as high as 1.3 cm2 V-1 s-1 are measured, greater than that of amorphous silicon.}
}

@article{Mondal2015,
title = "Solution-Processed Single-Crystal Perylene Diimide Transistors with High Electron Mobility",
journal = "Org.\ Electr.",
volume = "23",
pages = "64 - 69",
year = "2015",
issn = "1566-1199",
doi = "https://doi.org/10.1016/j.orgel.2015.04.011",
url = "http://www.sciencedirect.com/science/article/pii/S1566119915001706",
author = "Somnath Mondal and Wei-Hsiang Lin and Yu-Chi Chen and Sheng-Han Huang and Rong Yang and Bo-Hsiang Chen and Te-Fang Yang and Shih-Wei Mao and Ming-Yu Kuo",
keywords = "Organic single crystals, Organic thin film transistors, Perylene diimide derivatives, n-Type organic semiconductor"
}

@article{Durkop2004,
  author={D{\"u}rkop, T. and Kim, B. M. and Fuhrer, M. S.},
  title={Properties and Applications of high-mobility semiconducting nanotubes},
  journal={J.\ Phys.: Condens.\ Matter},
  volume={16},
  number={18},
  pages={R553},
  url={http://stacks.iop.org/0953-8984/16/i=18/a=R01},
  year={2004},
  abstract={Experiments to determine the resistivity and charge-carrier mobility in semiconducting carbon nanotubes are reviewed. Electron transport experiments on long chemical-vapour-deposition-grown semiconducting carbon nanotubes are interpreted in terms of diffusive transport in a field-effect transistor. This allows for extraction of the field-effect and saturation mobilities for hole carriers, as well as an estimate of the intrinsic hole mobility of the nanotubes. The intrinsic mobility can exceed 100 000 cm$^{2}$/V at room temperature, which is greater than any other known semiconductor. Scanned-probe experiments show a low degree of disorder in chemical-vapour-deposition-grown semiconducting carbon nanotubes compared with laser-ablation produced nanotubes, and show conductivity and mean-free-path consistent with the high mobility values seen in transport experiments. The application of high-mobility semiconducting nanotubes to charge detection and memory is also reviewed; it is shown that single electronic charges may be detected with a semiconducting nanotube field-effect transistor at operating temperatures up to 200 K.}
}

@article{Singh2007,
author = {Singh, T. B. and Sariciftci, N. S. and Yang, H. and Yang, L. and Plochberger, B.  and Sitter,H. },
title = {Correlation of Crystalline and Structural Properties of C60 Thin Films Grown at Various Temperature with Charge Carrier Mobility},
journal = {Appl.\ Phys.\ Lett.},
volume = {90},
number = {21},
pages = {213512},
year = {2007},
doi = {10.1063/1.2743386},
URL = {https://doi.org/10.1063/1.2743386},
eprint = {https://doi.org/10.1063/1.2743386}
}

@article{Mendil2015,
  author={Mendil, N. and Daoudi, M. and Berkai, Z. and Belghachi, A.},
  title={Disorder Effect on Carrier Mobility in Fullerene Organic Semiconductor},
  journal={J.\ Phys.: Conf.\ Series},
  volume={647},
  number={1},
  pages={012057},
  url={http://stacks.iop.org/1742-6596/647/i=1/a=012057},
  year={2015},
  abstract={The critical factor that limits the efficiencies of organic electronic devices is the low charge carrier mobility which is attributed to disorder in organic films. In this context, we have studied the effects of disorder on carrier mobility in organic Schottky diode of electrons for the fullerene (C 60 ). Our results show that the mobility is sensitive probes of structural phase transitions and order-disorder underlying C 60 . Where it is one reason behind the low mobility which it take as value 1.4 $\times$ 10$^{-2}$ cm$^{2}$/Vs above critical temperature Tc =289K.}
}
	
@article{Chua2005,
  author={Chua, Lay-Lay and Zaumseil, Jana and Chang, Jui-Fen and Ou, Eric C.-W. and Ho, Peter K.-H. and Sirringhaus, Henning and Friend, Richard H.},
  title={General Observation of n-type Field-Effect Behaviour in Organic Semiconductors},
  journal={Nature},
  volume={434},
  pages={194-199},
  url={http://dx.doi.org/10.1038/nature03376},
  year={2005}
}
	
@article{Li2009,
author = {Li, Rongjin and Jiang, Lang and Meng, Qing and Gao, Jianhua and Li, Hongxiang and Tang, Qingxin and He, Meng and Hu, Wenping and Liu, Yunqi and Zhu, Daoben},
title = {Micrometer-Sized Organic Single Crystals, Anisotropic Transport, and Field-Effect Transistors of a Fused-Ring Thienoacene},
journal = {Adv.\ Mater.},
volume = {21},
number = {44},
pages = {4492-4495},
year={2009},
keywords = {anisotropic transport, charge transport, single crystals, thienoacene, transistors},
doi = {10.1002/adma.200900934},
url = {https://onlinelibrary.wiley.com/doi/abs/10.1002/adma.200900934},
eprint = {https://onlinelibrary.wiley.com/doi/pdf/10.1002/adma.200900934},
abstract = {Hexagonal micrometer-sized organic single crystals of a fused-ring thienoacene are grown controllably by physical vapor transport over a large area. A “two-dimensional organic-ribbon mask” technique is developed to fabricate organic field-effect transistors based on an individual microcrystal. The accomplished transistors exhibit mobility as high as 1.8 cm2V−1s−1 with on/off ratios of typically >107.}
}

@article{Gao2007,
author = {Gao, J. H. and Li, R. J. and Li, L. Q. and Meng, Q. and Jiang, H. and Li, H. X. and Hu, W. P.},
title = {High-Performance Field-Effect Transistor Based on Dibenzo[d,d']thieno[3,2-b;4,5-b']dithiophene, an Easily Synthesized Semiconductor with High Ionization Potential},
journal = {Adv.\ Mater.},
volume = {19},
number = {19},
pages = {3008-3011},
year={2007},
keywords = {Field-effect transistors, Pentacene analogues},
doi = {10.1002/adma.200701167},
url = {https://onlinelibrary.wiley.com/doi/abs/10.1002/adma.200701167},
eprint = {https://onlinelibrary.wiley.com/doi/pdf/10.1002/adma.200701167},
abstract = {Three simple, controlled steps are all it takes to synthesize the title pentacene analogue DBTDT (see figure). The material's high ionization potential, high thermal and photostability, high mobilities, and an on/off ratio larger than 106 at a substrate temperature of ca. 36 °C, as reported here, suggest that DBTDT will be extremely valuable for applications in plastic organic electronics.}
}

@article{Illig2016,
  author={Illig, Steffen and Eggeman, Alexander S. and Troisi, Alessandro and Jiang, Lang and Warwick, Chris and Nikolka, Mark and Schweicher, Guillaume and Yeates, Stephen G. and Geerts, Yves Henri and Anthony, John E. and Sirringhaus, Henning},
  title={Reducing Dynamic Disorder in Small-Molecule Organic Semiconductors by Suppressing Large-Amplitude Thermal Motions},
  journal={Nat.\ Commun.},
  volume={7},
  pages={10736},
  url={http://dx.doi.org/10.1038/ncomms10736},
	doi={10.1038/ncomms10736},
  year={2016}
}

@Article{Wade2014,
author ="Wade, Jessica and Steiner, Florian and Niedzialek, Dorota and James, David T. and Jung, Youngsuk and Yun, Dong-Jin and Bradley, Donal D. C. and Nelson, Jenny and Kim, Ji-Seon",
title  ="Charge Mobility Anisotropy of Functionalized Pentacenes in Organic Field Effect Transistors Fabricated by Solution Processing",
journal  ="J.\ Mater.\ Chem.\ C",
year  ="2014",
volume  ="2",
issue  ="47",
pages  ="10110-10115",
publisher  ="The Royal Society of Chemistry",
doi  ="10.1039/C4TC01353K",
url  ="http://dx.doi.org/10.1039/C4TC01353K",
}

@article{Liu2011,
author = {Liu, Chuan and Minari, Takeo and Lu, Xubing and Kumatani, Akichika and Takimiya, Kazuo and Tsukagoshi, Kazuhito},
title = {Solution-Processable Organic Single Crystals with Bandlike Transport in Field-Effect Transistors},
journal = {Adv.\ Mater.},
volume = {23},
number = {4},
pages = {523-526},
year={2011},
keywords = {charge transport, field-effect transistors, self-assembly, single crystals, solution processing},
doi = {10.1002/adma.201002682},
url = {https://onlinelibrary.wiley.com/doi/abs/10.1002/adma.201002682},
eprint = {https://onlinelibrary.wiley.com/doi/pdf/10.1002/adma.201002682},
}

@article{Ebata2007,
author = {Ebata, Hideaki and Izawa, Takafumi and Miyazaki, Eigo and Takimiya, Kazuo and Ikeda, Masaaki and Kuwabara, Hirokazu and Yui, Tatsuto},
title = {Highly Soluble [1]Benzothieno[3,2-b]benzothiophene (BTBT) Derivatives for High-Performance, Solution-Processed Organic Field-Effect Transistors},
journal = {J.\ Am.\ Chem.\ Soc.},
volume = {129},
number = {51},
pages = {15732-15733},
year = {2007},
doi = {10.1021/ja074841i},
URL = {https://doi.org/10.1021/ja074841i},
eprint = {https://doi.org/10.1021/ja074841i}
}

@article{Sakamoto2004,
author = {Sakamoto, Youichi and Suzuki, Toshiyasu and Kobayashi, Masafumi and Gao, Yuan and Fukai, Yasushi and Inoue, Youji and Sato, Fumio and Tokito, Shizuo},
title = {Perfluoropentacene:  High-Performance p−n Junctions and Complementary Circuits with Pentacene},
journal = {J.\ Am.\ Chem.\ Soc.},
volume = {126},
number = {26},
pages = {8138-8140},
year = {2004},
doi = {10.1021/ja0476258},
URL = {https://doi.org/10.1021/ja0476258},
eprint = {https://doi.org/10.1021/ja0476258}   
}

@article{Tang2009bis,
author = {Tang, Ming Lee and Oh, Joon Hak and Reichardt, Anna Devi and Bao, Zhenan},
title = {Chlorination: A General Route toward Electron Transport in Organic Semiconductors},
journal = {J.\ Am.\ Chem.\ Soc.},
volume = {131},
number = {10},
pages = {3733-3740},
year = {2009},
doi = {10.1021/ja809045s},
URL = {https://doi.org/10.1021/ja809045s},
eprint = {https://doi.org/10.1021/ja809045s}
}

@article{Moon2004,
author = {Moon, Hyunsik and Zeis, Roswitha and Borkent, Evert-Jan and Besnard, Celine and Lovinger, Andrew J. and Siegrist, Theo and Kloc, Christian and Bao, Zhenan},
title = {Synthesis, Crystal Structure, and Transistor Performance of Tetracene Derivatives},
journal = {J.\ Am.\ Chem.\ Soc.},
volume = {126},
number = {47},
pages = {15322-15323},
year = {2004},
doi = {10.1021/ja045208p},
URL = {https://doi.org/10.1021/ja045208p},
eprint = {https://doi.org/10.1021/ja045208p}
}

@article{Takimiya2014,
author = {Takimiya, Kazuo and Osaka, Itaru and Mori, Takamichi and Nakano, Masahiro},
title = {Organic Semiconductors Based on [1]Benzothieno[3,2-b][1]benzothiophene Substructure},
journal = {Acc.\ Chem.\ Res.},
volume = {47},
number = {5},
pages = {1493-1502},
year = {2014},
doi = {10.1021/ar400282g},
URL = {https://doi.org/10.1021/ar400282g},
eprint = {https://doi.org/10.1021/ar400282g}
}

@article{Haas2009,
author = {Haas,Simon  and Takahashi,Yukihiro  and Takimiya,Kazuo  and Hasegawa,Tatsuo },
title = {High-Performance Dinaphtho-thieno-thiophene Single Crystal Field-Effect Transistors},
journal = {Appl.\ Phys.\ Lett.},
volume = {95},
number = {2},
pages = {022111},
year = {2009},
doi = {10.1063/1.3183509},
URL = {https://doi.org/10.1063/1.3183509},
eprint = {https://doi.org/10.1063/1.3183509}
}

@INPROCEEDINGS{Kepler1963, 
author={R. G. Kepler}, 
booktitle={Annual Report 1963 Conference on Electrical Insulation}, 
title={Electron and hole mobility in anthracene}, 
year={1963}, 
volume={}, 
number={}, 
pages={64}, 
keywords={crystal orientation;electron mobility;hole mobility;photoconductivity;hole mobility;electron mobility;anthracene;pulsed photoconductivity;drift mobility;crystal orientation;band theory;pressure dependences;Temperature measurement;Companies;Photoconducting materials;Impurities;Solids;Electron traps}, 
doi={10.1109/EIC.1963.7466553}, 
ISSN={}, 
month={Nov},}

@article{Karl2001,
author = {Karl, Norbert  and  Marktanner, J{\"o}rg },
title = {Electron and Hole Mobilities in High Purity Anthracene Single Crystals},
journal = {Mol.\ Cryst.\ Liq.\ Cryst.},
volume = {355},
number = {1},
pages = {149-173},
year  = {2001},
publisher = {Taylor & Francis},
doi = {10.1080/10587250108023659},
URL = {https://doi.org/10.1080/10587250108023659},
eprint = {https://doi.org/10.1080/10587250108023659}
}

@article{Takeyama2012,
author = {Takeyama,Yoko  and Ono, Shimpei  and Matsumoto, Yuji },
title = {Organic Single Crystal Transistor Characteristics of Single-Crystal Phase Pentacene Grown by Ionic Liquid-Assisted Vacuum Deposition},
journal = {Appl.\ Phys.\ Lett.},
volume = {101},
number = {8},
pages = {083303},
year = {2012},
doi = {10.1063/1.4747148},
URL = {https://doi.org/10.1063/1.4747148},
eprint = {https://doi.org/10.1063/1.4747148}
}

@article{Roberson2005,
author = {Roberson, Luke B. and Kowalik, Janusz and Tolbert, Laren M. and Kloc, Christian and Zeis, Roswitha and Chi, Xiaoliu and Fleming, Richard and Wilkins, Charles},
title = {Pentacene Disproportionation During Sublimation for Field-Effect Transistors},
journal = {J.\ Am.\ Chem.\ Soc.},
volume = {127},
number = {9},
pages = {3069-3075},
year = {2005},
doi = {10.1021/ja044586r},
URL = {https://doi.org/10.1021/ja044586r},
eprint = {https://doi.org/10.1021/ja044586r}
}

@article{Niimi2011,
author = {Niimi, Kazuki and Shinamura, Shoji and Osaka, Itaru and Miyazaki, Eigo and Takimiya, Kazuo},
title = {Dianthra[2,3-b:2',3'-f]thieno[3,2-b]thiophene (DATT): Synthesis, Characterization, and FET Characteristics of New $\pi$-Extended Heteroarene with Eight Fused Aromatic Rings},
journal = {J.\ Am.\ Chem.\ Soc.},
volume = {133},
number = {22},
pages = {8732-8739},
year = {2011},
doi = {10.1021/ja202377m},
URL = {https://doi.org/10.1021/ja202377m},
eprint = {https://doi.org/10.1021/ja202377m}
}

@article{Tonshoff2010,
author = {T{\"o}nshoff, Christina and Bettinger, Holger F.},
title = {Photogeneration of Octacene and Nonacene},
journal = {Angew.\ Chem.\ Int.\ Ed.},
volume = {49},
number = {24},
pages = {4125-4128},
year = {2010},
keywords = {acenes, matrix isolation, organic materials, UV/Vis spectroscopy},
doi = {10.1002/anie.200906355},
url = {https://onlinelibrary.wiley.com/doi/abs/10.1002/anie.200906355},
eprint = {https://onlinelibrary.wiley.com/doi/pdf/10.1002/anie.200906355},
abstract = {Take it to the limit: Parent acenes larger than heptacene have eluded synthesis for decades. When 1,2-diketone bridges in suitably designed tetraketone precursors were removed by irradiation under matrix-isolation conditions (see scheme), the parent systems of the two next higher acenes were accessible experimentally.}
}

@article{Xiaoyu2018,
author = {Xie, Xiaoyu and Santana-Bonilla, Alejandro and Troisi, Alessandro},
title = {Nonlocal Electron-Phonon Coupling in Prototypical Molecular Semiconductors from First Principles},
journal = {J.\ Chem.\ Theory Comput.},
volume = {14},
number = {7},
pages = {3752-3762},
year = {2018},
doi = {10.1021/acs.jctc.8b00235},
URL = {https://doi.org/10.1021/acs.jctc.8b00235},
eprint = {https://doi.org/10.1021/acs.jctc.8b00235}
}

@article{Libby1952,
author = {Libby, W. F.},
title = {Theory of Electron Exchange Reactions in Aqueous Solution},
journal = {J.\ Phys.\ Chem.},
volume = {56},
number = {7},
pages = {863-868},
year = {1952},
doi = {10.1021/j150499a010},
URL = {https://doi.org/10.1021/j150499a010},
eprint = {https://doi.org/10.1021/j150499a010}
}

@article{Marcus1956I,
author = {Marcus,R. A. },
title = {On the Theory of Oxidation-Reduction Reactions Involving Electron Transfer. I},
journal = {J.\ Chem.\ Phys.},
volume = {24},
number = {5},
pages = {966-978},
year = {1956},
doi = {10.1063/1.1742723},
URL = {https://doi.org/10.1063/1.1742723},
eprint = {https://doi.org/10.1063/1.1742723}
}

@article{Marcus1956II,
author = {Marcus, R. A. },
title = {Electrostatic Free Energy and Other Properties of States Having Nonequilibrium Polarization. I},
journal = {J.\ Chem.\ Phys.},
volume = {24},
number = {5},
pages = {979-989},
year = {1956},
doi = {10.1063/1.1742724},
URL = {https://doi.org/10.1063/1.1742724},
eprint = {https://doi.org/10.1063/1.1742724}
}

@article{Marcus1957,
author = {Marcus, R. A. },
title = {On the Theory of Oxidation-Reduction Reactions Involving Electron Transfer. II. Applications to Data on the Rates of Isotopic Exchange Reactions},
journal = {J.\ Chem.\ Phys.},
volume = {26},
number = {4},
pages = {867-871},
year = {1957},
doi = {10.1063/1.1743423},
URL = {https://doi.org/10.1063/1.1743423},
eprint = {https://doi.org/10.1063/1.1743423}
}

@article{Marcus1984,
author = {Marcus, R. A.},
title = {Nonadiabatic Processes Involving Quantum-Like and Classical-Like Coordinates with Applications to Nonadiabatic Electron Transfers},
journal = {J.\ Chem.\ Phys.},
volume = {81},
number = {10},
pages = {4494-4500},
year = {1984},
doi = {10.1063/1.447418},
URL = {https://doi.org/10.1063/1.447418},
eprint = {https://doi.org/10.1063/1.447418}
}

@article{Kubo1952,
  title = {Thermal Ionization of Trapped Electrons},
  author = {Kubo, Ryogo},
  journal = {Phys.\ Rev.},
  volume = {86},
  issue = {6},
  pages = {929--937},
  numpages = {0},
  year = {1952},
  month = {Jun},
  publisher = {American Physical Society},
  doi = {10.1103/PhysRev.86.929},
  url = {https://link.aps.org/doi/10.1103/PhysRev.86.929}
}

@article {Dirac1927,
	title = {The Quantum Theory of the Emission and Absorption of Radiation},
	author = {Dirac, P. A. M.},
  journal = {Proc.\ R.\ Soc.\ A},
	volume = {114},
	number = {767},
	pages = {243--265},
	year = {1927},
	doi = {10.1098/rspa.1927.0039},
	publisher = {The Royal Society},
	issn = {0950-1207},
	URL = {http://rspa.royalsocietypublishing.org/content/114/767/243},
	eprint = {http://rspa.royalsocietypublishing.org/content/114/767/243.full.pdf},
}

@ARTICLE{Liguori2017, 
author={Liguori, R. and Usta, H. and Fusco, S. and Facchetti, A. and Licciardo, G. D. and Di Benedetto, L. and Rubino, A.}, 
journal={IEEE Trans.\ Electron Devices},  
title={Insights Into Interface Treatments in p-Channel Organic Thin-Film Transistors Based on a Novel Molecular Semiconductor}, 
year={2017}, 
volume={64}, 
number={5}, 
pages={2338-2344}, 
doi={10.1109/TED.2017.2682928}, 
ISSN={0018-9383}, 
}

@article{Botta2017,
title = "Synthesis of Poly(4-(N-carbazolyl)methyl styrene)s: Tailoring Optical Properties Through Stereoregularity",
journal = "Eur.\ Pol.\ J.",
volume = "88",
pages = "246 - 256",
year = "2017",
issn = "0014-3057",
doi = "https://doi.org/10.1016/j.eurpolymj.2017.01.032",
url = "http://www.sciencedirect.com/science/article/pii/S001430571631271X",
author = "Botta, A. and Pragliola, S. and Capacchione, C. and Rubino, A. and Liguori, R. and Del Mauro, A. and Venditto, V.",
keywords = "Poly(4-(-carbazolyl)methyl styrene), Coordination polymerization, NMR, Tacticity, Optical analysis, Excimer"
}

@article{Chianese2018,
title = "Scanning Kelvin Probe Microscopy Investigation of the Contact Resistances and Charge Mobility in n-type PDIF-CN2 Thin-Film Transistors",
journal = "Org.\ Electr.",
volume = "52",
pages = "206 - 212",
year = "2018",
issn = "1566-1199",
doi = "https://doi.org/10.1016/j.orgel.2017.10.021",
url = "http://www.sciencedirect.com/science/article/pii/S1566119917305116",
author = "Chianese, F. and Chiarella, F. and Barra, M. and Carella, A. and Cassinese, A.",
keywords = "N-type organic thin-film transistors, Perylene diimides, Scanning Kelvin Probe Microscopy, Contact resistances"
}

@article{Maglione2016,
title = "Tuning Optical Absorption in Pyran Derivatives for DSSC",
journal = "J. Photochem.\ Photobio.\ A",
volume = "321",
pages = "79 - 89",
year = "2016",
issn = "1010-6030",
doi = "https://doi.org/10.1016/j.jphotochem.2016.01.018",
url = "http://www.sciencedirect.com/science/article/pii/S1010603016000216",
author = "Maglione, C. and Carella, A. and Centore, R. and Fusco, S. and Velardo, A. and Peluso, A. and Colonna, D. and Di Carlo, A.",
keywords = "Synthesis, Dyes, Pyran, DFT, DSSC"
}

@article {Levich1966,
    author = {Levich, V. G.},
    title = {Present State of the Theory of Oxidation-Reduction in Solution (Bulk and Electrode Reactions)},
    journal = {Adv.\ Electrochem.\ Electrochem.\ Eng.},
    volume = {4},
    pages = {249-371},
    year = {1966}
}

@article {Landau1932,
    author = {Landau, L.},
    title = {Zur Theorie der Energieubertragung},
    journal = {Physik Z Sowjetunion},
    volume = {2},
    pages = {46-51},
    year = {1932}
}

@article {Zener1932,
    author = { Zener, C.},
    title = {Non-Adiabatic Crossing of Energy Levels},
    journal = {Proc. R. Soc. London A},
    volume = {137},
    pages = {696-702},
    year = {1932}
}

@book{Fermi1950Book,
author = {Fermi, Enrico}, 
title     = {Nuclear Physics},
publisher = {Chicago Press},
year = {1950},
address = {Chicago},
isbn={ISBN: 9780226243658}
}

@book{Sakurai2017Book,
author={Sakurai, Jun John and Napolitano, Jim}, 
title={Modern Quantum Mechanics},
year={2017}, 
place={Cambridge}, 
edition={2}, 
DOI={10.1017/9781108499996}, 
publisher={Cambridge University Press} 
}

@article{Troisi2011OrgElectr,
author = "Troisi, Alessandro",
title = "The Speed Limit for Sequential Charge Hopping in Molecular Materials",
journal = "Org.\ Electr.",
volume = "12",
number = "12",
pages = "1988 - 1991",
year = "2011",
issn = "1566-1199",
doi = "https://doi.org/10.1016/j.orgel.2011.08.020",
url = "http://www.sciencedirect.com/science/article/pii/S1566119911002965",
keywords = "Molecular semiconductor, Charge mobility, Vibrational relaxation"
}

@article{Friedman1964,
  title = {Transport Properties of Organic Semiconductors},
  author = {Friedman, L.},
  journal = {Phys.\ Rev.},
  volume = {133},
  issue = {6A},
  pages = {A1668--A1679},
  numpages = {0},
  year = {1964},
  month = {Mar},
  publisher = {American Physical Society},
  doi = {10.1103/PhysRev.133.A1668},
  url = {https://link.aps.org/doi/10.1103/PhysRev.133.A1668}
}

@article{Blulle2016,
  title = {Charge Transport Perpendicular to the High Mobility Plane in Organic Crystals: Bandlike Temperature Dependence Maintained Despite Hundredfold Anisotropy},
  author = {Bl\"ulle, B. and Troisi, A. and H\"ausermann, R. and Batlogg, B.},
  journal = {Phys.\ Rev.\ B},
  volume = {93},
  pages = {035205},
  numpages = {1},
  year = {2016},
  publisher = {American Physical Society},
  doi = {10.1103/PhysRevB.93.035205},
  url = {https://link.aps.org/doi/10.1103/PhysRevB.93.035205}
}

@article{Nguyen2015,
author = {Nguyen, Thao P. and Shim, Ji Hoon and Lee, Jin Yong},
title = {Density Functional Theory Studies of Hole Mobility in Picene and Pentacene Crystals},
journal = {J.\ Phys.\ Chem.\ C},
volume = {119},
number = {21},
pages = {11301-11310},
year = {2015},
doi = {10.1021/jp511484d},
URL = {https://doi.org/10.1021/jp511484d},
eprint = {https://doi.org/10.1021/jp511484d}
}

@article{Schober2016,
author = {Schober, Christoph and Reuter, Karsten and Oberhofer, Harald},
title = {Virtual Screening for High Carrier Mobility in Organic Semiconductors},
journal = {J.\ Phys.\ Chem.\ Lett},
volume = {7},
number = {19},
pages = {3973-3977},
year = {2016},
doi = {10.1021/acs.jpclett.6b01657},
URL = {https://doi.org/10.1021/acs.jpclett.6b01657},
eprint = {https://doi.org/10.1021/acs.jpclett.6b01657}
}

@article{SanchezCarrera2010JACS,
author = {S{\'a}nchez-Carrera, Roel S. and Paramonov, Pavel and Day, Graeme M. and Coropceanu, Veaceslav and Br{\'e}das, Jean-Luc},
title = {Interaction of Charge Carriers with Lattice Vibrations in Oligoacene Crystals from Naphthalene to Pentacene},
journal = {J.\ Am.\ Chem.\ Soc.},
volume = {132},
number = {41},
pages = {14437-14446},
year = {2010},
doi = {10.1021/ja1040732},
URL = {https://doi.org/10.1021/ja1040732},
eprint = {https://doi.org/10.1021/ja1040732}
}

@article{Ordejon2017,
  title = {Ab initio study of electron-phonon coupling in rubrene},
  author = {Ordej{\'o}n, P. and Boskovic, D. and Panhans, M. and Ortmann, F.},
  journal = {Phys.\ Rev.\ B},
  volume = {96},
  issue = {3},
  pages = {035202},
  numpages = {9},
  year = {2017},
  month = {July},
  publisher = {American Physical Society},
  doi = {10.1103/PhysRevB.96.035202},
  url = {https://link.aps.org/doi/10.1103/PhysRevB.96.035202}
}

@Article{Nyman2016,
author ="Nyman, Jonas and Pundyke, Orla Sheehan and Day, Graeme M.",
title  ="Accurate force fields and methods for modelling organic molecular crystals at finite temperatures",
journal  ="Phys. Chem. Chem. Phys.",
year  ="2016",
volume  ="18",
issue  ="23",
pages  ="15828-15837",
publisher  ="The Royal Society of Chemistry",
doi  ="10.1039/C6CP02261H",
url  ="http://dx.doi.org/10.1039/C6CP02261H"}

@book{Howard2012Book,
author={Howard, J. A. K. and Allen, F. H. and Shields, G. P.}, 
title={Implications of Molecular and Materials Structure for New Technologies},
year={2012}, 
isbn={9789401146531}, 
publisher={Springer Science \& Business Media} 
}

@article{Kim2015,
author = {Kim, Jongtaek and Kwon, O-Pil and Brunner, Fabian D. J. and Jazbinsek, Mojca and Lee, Seung-Heon and G{\"u}nter, Peter},
title = {Phonon Modes of Organic Electro-Optic Molecular Crystals for Terahertz Photonics},
journal = {J.\ Phys.\ Chem.\ C},
volume = {119},
number = {18},
pages = {10031-10039},
year = {2015},
doi = {10.1021/acs.jpcc.5b02445},
URL = {https://doi.org/10.1021/acs.jpcc.5b02445},
eprint = {https://doi.org/10.1021/acs.jpcc.5b02445}
}

@article{Yi2012,
author = {Yi, Yuanping and Coropceanu, Veaceslav and Br{\'e}das, Jean-Luc},
title = {Nonlocal Electron-Phonon Coupling in the Pentacene Crystal: Beyond the $\Gamma$-Point Approximation},
journal = {J.\ Chem.\ Phys.},
volume = {137},
number = {16},
pages = {164303},
year = {2012},
doi = {10.1063/1.4759040},
URL = {https://doi.org/10.1063/1.4759040},
eprint = {https://doi.org/10.1063/1.4759040}
}

@article{Venuti2004,
  title = {Phonons and Structures of Tetracene Polymorphs at Low Temperature and High Pressure},
  author = {Venuti, Elisabetta and Della Valle, Raffaele Guido and Farina, Luca and Brillante, Aldo and Masino, Matteo and Girlando, Alberto},
  journal = {Phys.\ Rev.\ B},
  volume = {70},
  issue = {10},
  pages = {104106},
  numpages = {8},
  year = {2004},
  month = {Sep},
  publisher = {American Physical Society},
  doi = {10.1103/PhysRevB.70.104106},
  url = {https://link.aps.org/doi/10.1103/PhysRevB.70.104106}
}

@article{Abdulla2015,
  author={ Abdulla, Mayami and  Refson, Keith and  Friend, Richard H. and Haynes, Peter D.},
  title={A First-Principles Study of the Vibrational Properties of Crystalline Tetracene Under Pressure},
  journal={J.\ Phys.\ Condens.\ Matter},
  volume={27},
  number={37},
  pages={375402},
  url={http://stacks.iop.org/0953-8984/27/i=37/a=375402},
  year={2015}
	}

@article{Lee2018,
  title = {Charge Transport in Organic Molecular Semiconductors from First Principles: The Bandlike Hole Mobility in a Naphthalene Crystal},
  author = {Lee, Nien-En and Zhou, Jin-Jian and Agapito, Luis A. and Bernardi, Marco},
  journal = {Phys.\ Rev.\ B},
  volume = {97},
  issue = {11},
  pages = {115203},
  numpages = {8},
  year = {2018},
  month = {Mar},
  publisher = {American Physical Society},
  doi = {10.1103/PhysRevB.97.115203},
  url = {https://link.aps.org/doi/10.1103/PhysRevB.97.115203}
}

@article {Sundar2004,
	author = {Sundar, Vikram C. and Zaumseil, Jana and Podzorov, Vitaly and Menard, Etienne and Willett, Robert L. and Someya, Takao and Gershenson, Michael E. and Rogers, John A.},
	title = {Elastomeric Transistor Stamps: Reversible Probing of Charge Transport in Organic Crystals},
	journal = {Science},
	volume = {303},
	number = {5664},
	pages = {1644--1646},
	year = {2004},
	doi = {10.1126/science.1094196},
	publisher = {American Association for the Advancement of Science},
	issn = {0036-8075},
	URL = {http://science.sciencemag.org/content/303/5664/1644},
	eprint = {http://science.sciencemag.org/content/303/5664/1644.full.pdf}
}

@book{Shuai2012Book,
  title={Theory of Charge Transport in Carbon Electronic Materials},
  author={Shuai, Z. and Wang, L. and Song, C.},
  isbn={9783642250750},
  lccn={2011941672},
  series={Springer Briefs in Molecular Science},
  url={https://books.google.it/books?id=LUTgwGmWbE0C},
  year={2012},
  publisher={Springer Press},
	place={Berlin}
}

@article{Coropceanu2009,
author = {Coropceanu, Veaceslav and S{\'a}nchez-Carrera, Roel S. and Paramonov, Pavel and Day, Graeme M. and Br{\'e}das, Jean-Luc},
title = {Interaction of Charge Carriers with Lattice Vibrations in Organic Molecular Semiconductors: Naphthalene as a Case Study},
journal = {J. Phys.\ Chem.\ C},
volume = {113},
number = {11},
pages = {4679-4686},
year = {2009},
doi = {10.1021/jp900157p},
URL = {https://doi.org/10.1021/jp900157p},
eprint = {https://doi.org/10.1021/jp900157p}
}

@article{Xie2015,
author = {Xie, Yu and Zheng, Jie and Lan, Zhenggang},
title = {Full-Dimensional Multilayer Multiconfigurational Time-Dependent Hartree Study of Electron Transfer Dynamics in the Anthracene/C60 Complex},
journal = {J.\ Chem.\ Phys.},
volume = {142},
number = {8},
pages = {084706},
year = {2015},
doi = {10.1063/1.4909521},
URL = {https://doi.org/10.1063/1.4909521},
eprint = {https://doi.org/10.1063/1.4909521}
}

@article{Venuti2008,
author = {Venuti, Elisabetta and Bilotti, Ivano and Della Valle, Raffaele Guido and Brillante, Aldo and Ranzieri, Paolo and Masino, Matteo and Girlando, Alberto},
title = {Polarized Raman Spectra of a Rubrene Single Crystal},
journal = {J. Phys.\ Chem.\ C},
volume = {112},
number = {44},
pages = {17416-17422},
year = {2008},
doi = {10.1021/jp805861v},
URL = {https://doi.org/10.1021/jp805861v},
eprint = {https://doi.org/10.1021/jp805861v}
}

@article{Schettino1970,
author = "V. Schettino",
title = "Infrared and Raman Spectra of Crystalline Triphenylene and Triphenylene-$d_{12}$ and Normal Coordinates Calculations",
journal = "J.\ Mol.\ Spectrosc.",
volume = "34",
number = "1",
pages = "78 - 96",
year = "1970",
issn = "0022-2852",
doi = "https://doi.org/10.1016/0022-2852(70)90076-7",
url = "http://www.sciencedirect.com/science/article/pii/0022285270900767"
}

@article{Girlando2010,
  title = {Peierls and Holstein Carrier-Phonon Coupling in Crystalline Rubrene},
  author = {Girlando, Alberto and Grisanti, Luca and Masino, Matteo and Bilotti, Ivano and Brillante, Aldo and Della Valle, Raffaele G. and Venuti, Elisabetta},
  journal = {Phys.\ Rev.\ B},
  volume = {82},
  issue = {3},
  pages = {035208},
  numpages = {8},
  year = {2010},
  month = {Jul},
  publisher = {American Physical Society},
  doi = {10.1103/PhysRevB.82.035208},
  url = {https://link.aps.org/doi/10.1103/PhysRevB.82.035208}
}

@article{Li2013,
author = {Li, Yuan and Coropceanu, Veaceslav and Br{\'e}das, Jean-Luc },
title = {Nonlocal Electron-Phonon Coupling in Organic Semiconductor Crystals: The Role of Acoustic Lattice Vibrations},
journal = {J.\ Chem.\ Phys.},
volume = {138},
number = {20},
pages = {204713},
year = {2013},
doi = {10.1063/1.4807886},
URL = {https://doi.org/10.1063/1.4807886},
eprint = {https://doi.org/10.1063/1.4807886}
}

@article{Hannewald2004,
  title = {Theory of Polaron Bandwidth Narrowing in Organic Molecular Crystals},
  author = {Hannewald, K. and Stojanovi\ifmmode \acute{c}\else \'{c}\fi{}, V. M. and Schellekens, J. M. T. and Bobbert, P. A. and Kresse, G. and Hafner, J.},
  journal = {Phys.\ Rev.\ B},
  volume = {69},
  issue = {7},
  pages = {075211},
  numpages = {7},
  year = {2004},
  month = {Feb},
  publisher = {American Physical Society},
  doi = {10.1103/PhysRevB.69.075211},
  url = {https://link.aps.org/doi/10.1103/PhysRevB.69.075211}
}

@article{Aradi2007,
author = {Aradi, B. and Hourahine, B. and Frauenheim, Th.},
title = {DFTB+, a Sparse Matrix-Based Implementation of the DFTB Method},
journal = {J. Phys.\ Chem.\ A},
volume = {111},
number = {26},
pages = {5678-5684},
year = {2007},
doi = {10.1021/jp070186p},
URL = {https://doi.org/10.1021/jp070186p},
eprint = {https://doi.org/10.1021/jp070186p}
}

@article{Elstner1998,
  title = {Self-Consistent-Charge Density-Functional Tight-Binding Method for Simulations of Complex Materials Properties},
  author = {Elstner, M. and Porezag, D. and Jungnickel, G. and Elsner, J. and Haugk, M. and Frauenheim, Th. and Suhai, S. and Seifert, G.},
  journal = {Phys.\ Rev.\ B},
  volume = {58},
  issue = {11},
  pages = {7260--7268},
  numpages = {0},
  year = {1998},
  month = {Sep},
  publisher = {American Physical Society},
  doi = {10.1103/PhysRevB.58.7260},
  url = {https://link.aps.org/doi/10.1103/PhysRevB.58.7260}
}

@article{Seifert2012,
author = {Seifert, Gotthard and Joswig, Jan Ole},
title = {Density-Functional Tight Binding - an Approximate Density-Functional Theory Method},
doi = {10.1002/wcms.1094},
isbn = {1759-0884},
issn = {17590876},
journal = {WIREs: Comput.\ Mol.\ Sci.},
pages = {456--465},
volume = {2},
year = {2012}
}

@Article{Kubas2015,
author ="Kubas, Adam and Gajdos, Fruzsina and Heck, Alexander and Oberhofer, Harald and Elstner, Marcus and Blumberger, Jochen",
title  ="Electronic Couplings for Molecular Charge Transfer: Benchmarking CDFT{,} FODFT and FODFTB against High-Level ab Initio Calculations. II",
journal  ="Phys.\ Chem.\ Chem.\ Phys.",
year  ="2015",
volume  ="17",
issue  ="22",
pages  ="14342-14354",
publisher  ="The Royal Society of Chemistry",
doi  ="10.1039/C4CP04749D",
url  ="http://dx.doi.org/10.1039/C4CP04749D",
}

@article{Kubas2014,
author = {Kubas,Adam  and Hoffmann,Felix  and Heck,Alexander  and Oberhofer,Harald  and Elstner,Marcus  and Blumberger,Jochen },
title = {Electronic Couplings for Molecular Charge Transfer: Benchmarking CDFT, FODFT, and FODFTB against High-Level ab Initio Calculations},
journal = {J.\ Chem.\ Phys.},
volume = {140},
number = {10},
pages = {104105},
year = {2014},
doi = {10.1063/1.4867077},
URL = {https://doi.org/10.1063/1.4867077},
eprint = {https://doi.org/10.1063/1.4867077}
}

@article{Kubar2008,
author = {Kubar, Tomas and Woiczikowski, P. Benjamin and Cuniberti, Gianaurelio and Elstner, Marcus},
title = {Efficient Calculation of Charge-Transfer Matrix Elements for Hole Transfer in DNA},
journal = {J.\ Phys.\ Chem.\ B},
volume = {112},
number = {26},
pages = {7937-7947},
year = {2008},
doi = {10.1021/jp801486d},
URL = {https://doi.org/10.1021/jp801486d},
eprint = {https://doi.org/10.1021/jp801486d}
}

@article{Oliveira2009,
   title = {Density-functional based tight-binding: an approximate DFT method},
   journal = {J.\ Braz.\ Chem.\ Soc.},
   author={Oliveira, Augusto F. AND Seifert, Gotthard AND Heine, Thomas AND Duarte, H. A.},
   ISSN = {0103-5053},
   language = {en},
   URL = {http://www.scielo.br/scielo.php?script=sci_arttext&pid=S0103-50532009000700002&nrm=iso},
   volume = {20},
   year = {2009},
   pages = {1193 - 1205},
   }
	
	@Article{Li2016,
author ="Li, Wenxuan and Kotsis, Konstantinos and Manzhos, Sergei",
title  ="Comparative density functional theory and density functional tight binding study of arginine and arginine-rich cell penetrating peptide TAT adsorption on anatase TiO2",
journal  ="Phys.\ Chem.\ Chem.\ Phys.",
year  ="2016",
volume  ="18",
issue  ="29",
pages  ="19902-19917",
publisher  ="The Royal Society of Chemistry",
doi  ="10.1039/C6CP02671K",
url  ="http://dx.doi.org/10.1039/C6CP02671K"
}

@article{Wang2012,
author = {Wang, Chengliang and Dong, Huanli and Hu, Wenping and Liu, Yunqi and Zhu, Daoben},
title = {Semiconducting $\pi$-Conjugated Systems in Field-Effect Transistors: A Material Odyssey of Organic Electronics},
journal = {Chem.\ Rev.},
volume = {112},
number = {4},
pages = {2208-2267},
year = {2012},
doi = {10.1021/cr100380z},
URL = {https://doi.org/10.1021/cr100380z},
eprint = {https://doi.org/10.1021/cr100380z}
}

@article{Kobayashi2013,
author = {Kobayashi,Hajime  and Kobayashi,Norihito  and Hosoi,Shizuka  and Koshitani,Naoki  and Murakami,Daisuke  and Shirasawa,Raku  and Kudo,Yoshihiro  and Hobara,Daisuke  and Tokita,Yuichi  and Itabashi,Masao },
title = {Hopping and Band Mobilities of Pentacene, Rubrene, and 2,7-dioctyl[1]benzothieno[3,2-b][1]benzothiophene (C8-BTBT) from First Principle Calculations},
journal = {J.\ Chem.\ Phys.},
volume = {139},
number = {1},
pages = {014707},
year = {2013},
doi = {10.1063/1.4812389},
URL = {https://doi.org/10.1063/1.4812389},
eprint = {https://doi.org/10.1063/1.4812389}
}

@Article{Baumeier2010,
author ="Baumeier, Bj{\"o}rn and Kirkpatrick, James and Andrienko, Denis",
title  ="Density-Functional Based Determination of Intermolecular Charge Transfer Properties for Large-Scale Morphologies",
journal  ="Phys.\ Chem.\ Chem.\ Phys.",
year  ="2010",
volume  ="12",
issue  ="36",
pages  ="11103-11113",
publisher  ="The Royal Society of Chemistry",
doi  ="10.1039/C002337J",
url  ="http://dx.doi.org/10.1039/C002337J",
}

@article{Aghtar2012,
author = {Aghtar, Mortaza  and Liebers, J{\"o}rg  and Str{\"u}mpfer, Johan  and Schulten, Klaus  and Kleinekath{\"o}fer, Ulrich },
title = {Juxtaposing Density Matrix and Classical Path-Based Wave Packet Dynamics},
journal = {J.\ Chem.\ Phys.},
volume = {136},
number = {21},
pages = {214101},
year = {2012},
doi = {10.1063/1.4723669},
URL = {https://doi.org/10.1063/1.4723669},
eprint = {https://doi.org/10.1063/1.4723669}
}


@article{Troisi2001,
title = "The Hole Transfer in DNA: Calculation of Electron Coupling between Close Bases",
journal = "Chem.\ Phys.\ Lett.",
volume = "344",
number = "5",
pages = "509 - 518",
year = "2001",
issn = "0009-2614",
doi = "https://doi.org/10.1016/S0009-2614(01)00792-8",
url = "http://www.sciencedirect.com/science/article/pii/S0009261401007928",
author = "Troisi, Alessandro and Orlandi, Giorgio"
}


@article{Uemura2012,
  title = {Temperature Dependence of the Hall Effect in Pentacene Field-Effect Transistors: Possibility of Charge Decoherence Induced by Molecular Fluctuations},
  author = {Uemura, T. and Yamagishi, M. and Soeda, J. and Takatsuki, Y. and Okada, Y. and Nakazawa, Y. and Takeya, J.},
  journal = {Phys.\ Rev.\ B},
  volume = {85},
  issue = {3},
  pages = {035313},
  numpages = {6},
  year = {2012},
  publisher = {American Physical Society},
  doi = {10.1103/PhysRevB.85.035313},
  url = {https://link.aps.org/doi/10.1103/PhysRevB.85.035313}
}


@article{Kubozono2014,
author = {Kubozono, Yoshihiro and He, Xuexia and Hamao, Shino and Teranishi, Kazuya and Goto, Hidenori and Eguchi, Ritsuko and Kambe, Takashi and Gohda, Shin and Nishihara, Yasushi},
title = {Transistor Application of Phenacene Molecules and Their Characteristics},
journal = {Eur.\ J.\ Inorg.\ Chem.},
year = {2014},
volume = {24},
pages = {3806-3819},
keywords = {Molecular electronics, Organic field-effect transistors, Thin films, Fused-ring systems},
doi = {10.1002/ejic.201402168},
url = {https://onlinelibrary.wiley.com/doi/abs/10.1002/ejic.201402168},
eprint = {https://onlinelibrary.wiley.com/doi/pdf/10.1002/ejic.201402168},
abstract = {Abstract The characteristics of field-effect transistors (FETs) fabricated from thin films and single crystals of phenacene molecules are fully reported in this review together with the electronic and crystal structures of phenacenes. Phenacene molecules possess a low HOMO level and a wide band gap. The highest mobility observed in the phenacene thin-film FETs is 7.4 cm2 V–1 s–1 for [6]phenacene, and in single-crystal FETs the highest value is 6.3 cm2 V–1 s–1 for [7]phenacene. The phenacene thin-film FETs show O2-sensing properties unlike their single-crystal FETs. The bias-stress effect is fully investigated for phenacene single-crystal FETs. Furthermore, the low-voltage operation of phenacene single-crystal FETs with electric-double-layer (EDL) capacitors is reported. The temperature dependence of phenacene single-crystal FETs is reported to clarify the transport mechanism, which is suggestive of band-like transport.}
}

@article{Xie2013,
author = {Xie, Wei and McGarry, Kathryn A. and Liu, Feilong and Wu, Yanfei and Ruden, P. Paul and Douglas, Christopher J. and Frisbie, C. Daniel},
title = {High-Mobility Transistors Based on Single Crystals of Isotopically Substituted Rubrene-d28},
journal = {J.\ Phys.\ Chem.\ C},
volume = {117},
number = {22},
pages = {11522-11529},
year = {2013},
doi = {10.1021/jp402250v},
URL = {https://doi.org/10.1021/jp402250v},
eprint = {https://doi.org/10.1021/jp402250v}
}

@article{Yamashita2009,
author = {Yamashita, Yoshiro},
title = {Organic Semiconductors for Organic Field-Effect Transistors},
journal = {Sci.\ Technol.\ Adv.\ Mater.},
volume = {10},
number = {2},
pages = {024313},
year  = {2009},
publisher = {Taylor & Francis},
doi = {10.1088/1468-6996/10/2/024313},
URL = {https://doi.org/10.1088/1468-6996/10/2/024313},
eprint = {https://doi.org/10.1088/1468-6996/10/2/024313}
}

@article{Klauk2002,
author = {Klauk, Hagen  and Halik, Marcus  and Zschieschang, Ute  and Schmid,G{\"u}nter  and Radlik, Wolfgang  and Weber, Werner },
title = {High-Mobility Polymer Gate Dielectric Pentacene Thin Film Transistors},
journal = {J.\ Appl.\ Phys.},
volume = {92},
number = {9},
pages = {5259-5263},
year = {2002},
doi = {10.1063/1.1511826},
URL = {https://doi.org/10.1063/1.1511826},
eprint = {https://doi.org/10.1063/1.1511826}
}


@article{Bussolotti2017,
author = {Bussolotti, F. and Yang, J. and Yamaguchi, T. and Yonezawa, K. and Sato, K. and Matsunami, M. and Tanaka, K. and Nakayama, Y. and Ishii, H. and Ueno, N. and Kera, S.},
title = {Hole-Phonon Coupling Effect on the Band Dispersion of Organic Molecular Semiconductors},
journal = {Nat.\ Commun.},
volume = {8},
pages = {173},
year = {2017},
doi = {10.1038/s41467-017-00241-z},
URL = {https://doi.org/10.1038/s41467-017-00241-z},
}

@article{Ortmann2015,
author = {Ortmann, Frank and Radke, K. Sebastian and G{\"u}nther, Alrun and Kasemann, Daniel and Leo, Karl and Cuniberti, Gianaurelio},
title = {Materials Meets Concepts in Molecule-Based Electronics},
journal = {Adv.\ Funct.\ Mater.},
year={2015},
volume = {25},
number = {13},
pages = {1933-1954},
doi = {10.1002/adfm.201402334},
url = {https://onlinelibrary.wiley.com/doi/abs/10.1002/adfm.201402334},
eprint = {https://onlinelibrary.wiley.com/doi/pdf/10.1002/adfm.201402334},
}

@article{Choi2018,
author = {Choi, Hyun Ho and Cho, Kilwon and Frisbie, C. Daniel and Sirringhands, Henning and Podzorov, Vitaly}, 
title = {Critical Assessment of Charge Mobility Extraction in FETs},
journal = {Nat.\ Mater.},
volume = {17},
pages = {2},
year = {2017},
doi = {10.1038/nmat5035},
URL = {http://dx.doi.org/10.1038/nmat5035},
}

@article{Nakayama2017,
author = {Nakayama, Yasuo and Mizuno, Yuta and Hikasa, Masataka and Yamamoto, Masayuki and Matsunami, Masaharu and Ideta, Shinichiro and Tanaka, Kiyohisa and Ishii, Hisao and Ueno, Nobuo},
title = {Single-Crystal Pentacene Valence-Band Dispersion and Its Temperature Dependence},
journal = {J.\ Phys.\ Chem.\ Lett.},
volume = {8},
number = {6},
pages = {1259-1264},
year = {2017},
doi = {10.1021/acs.jpclett.7b00082},
URL = {https://doi.org/10.1021/acs.jpclett.7b00082},
eprint = {https://doi.org/10.1021/acs.jpclett.7b00082}
}


@article{Morisaki2014,
author = {Morisaki, Hazuki and Koretsune, Takashi and Hotta, Chisa and Takeya, Jun and Kimura, Tsuyoshi and Wakabayashi, Yusuke},
title = {Large Surface Relaxation in the Organic Semiconductor Tetracene},
journal = {Nat.\ Commun.},
volume = {5},
pages = {5400},
year = {2014},
}

@article{Vollmer2012,
author = "A. Vollmer and R. Ovsyannikov and M. Gorgoi and S. Krause and M. Oehzelt and A. Lindblad and N. Martensson and S. Svensson and P. Karlsson and M. Lundvuist and T. Schmeiler and J. Pflaum and N. Koch",
title = "Two Dimensional Band Structure Mapping of Organic Single Crystals Using the New Generation Electron Energy Analyzer ARTOF",
journal = "J.\ Electron.\ Spectrosc.\ Relat.\ Phenom.",
volume = "185",
number = "3",
pages = "55 - 60",
year = "2012",
issn = "0368-2048",
doi = "https://doi.org/10.1016/j.elspec.2012.01.003",
url = "http://www.sciencedirect.com/science/article/pii/S0368204812000072",
keywords = "Photoemission, Bandstructure, Tetracene, Rubrene, Organic single crystal"
}

@article{TalEzer1984,
author = {Tal-Ezer, H.  and Kosloff, R.},
title = {An Accurate and Efficient Scheme for Propagating the Time Dependent Schr{\"o}dinger Equation},
journal = {J.\ Chem.\ Phys.},
volume = {81},
number = {9},
pages = {3967-3971},
year = {1984},
doi = {10.1063/1.448136},
URL = {https://doi.org/10.1063/1.448136},
eprint = {https://doi.org/10.1063/1.448136}
}

@article{Nauts1983,
  title = {New Approach to Many-State Quantum Dynamics: The Recursive-Residue-Generation Method},
  author = {Nauts, Andr\'e and Wyatt, Robert E.},
  journal = {Phys.\ Rev.\ Lett.},
  volume = {51},
  issue = {25},
  pages = {2238--2241},
  numpages = {0},
  year = {1983},
  month = {Dec},
  publisher = {American Physical Society},
  doi = {10.1103/PhysRevLett.51.2238},
  url = {https://link.aps.org/doi/10.1103/PhysRevLett.51.2238}
}

@article{Friesner1985,
author = {Friesner, Richard A.  and Wyatt, Robert E. },
title = {Quantum Statistical Mechanics via the Recursive Residue Generation Method},
journal = {J.\ Chem.\ Phys.},
volume = {82},
number = {4},
pages = {1973-1982},
year = {1985},
doi = {10.1063/1.448380},
URL = {https://doi.org/10.1063/1.448380},
eprint = {https://doi.org/10.1063/1.448380}
}

@mastersthesis{LandiTesiMagistrale,
    title    = {Studio teorico della migrazione di carica in oligomeri del DNA},
    school   = {Universit{\'a} degli studi di Salerno},
    author   = {Landi, Alessandro},
    year     = {2015}  
}

@ARTICLE{Duschinsky1937,
author={Duschinsky, F.},
journal={Acta Physicochim. USSR},
year={1937},
volume={7},
pages={551-566},
}

@article{Sharp1964,
author = {Sharp,T. E.  and Rosenstock,H. M. },
title = {Franck—Condon Factors for Polyatomic Molecules},
journal = {J.\ Chem.\ Phys.},
volume = {41},
number = {11},
pages = {3453-3463},
year = {1964},
doi = {10.1063/1.1725748},
URL = {https://doi.org/10.1063/1.1725748},
eprint = {https://doi.org/10.1063/1.1725748}
}

@article{Warshel1972,
author = "A. Warshel and M. Karplus",
title = "Vibrational Structure of Electronic Transitions in Conjugated Molecules",
journal = "Chem.\ Phys.\ Lett.",
volume = "17",
number = "1",
pages = "7 - 14",
year = "1972",
issn = "0009-2614",
doi = "https://doi.org/10.1016/0009-2614(72)80311-7",
url = "http://www.sciencedirect.com/science/article/pii/0009261472803117"
}

@article{Reimers2001,
author = {Reimers, Jeffrey R. },
title = {A Practical Method for the Use of Curvilinear Coordinates in Calculations of Normal-Mode-Projected Displacements and Duschinsky Rotation Matrices for Large Molecules},
journal = {J.\ Chem.\ Phys.},
volume = {115},
number = {20},
pages = {9103-9109},
year = {2001},
doi = {10.1063/1.1412875},
URL = {https://doi.org/10.1063/1.1412875},
eprint = {https://doi.org/10.1063/1.1412875}
}

@article{Watson1953,
  author={Watson, J. D. and Crick, F. H. C.},
  title={Molecular Structure of Nucleic Acids: A Structure for Deoxyribose Nucleic Acid},
  journal={Nature},
  volume={171},
  pages={737},
	doi = {10.1038/171737a0},
  url={http://dx.doi.org/10.1038/171737a0},
  year={1953}
}

@article{Wilkins1953,
  author={Wilkins, M. H. F. and Stokes, A. R. and Wilson, H. R.},
  title={Molecular Structure of Nucleic Acids: Molecular Structure of Deoxypentose Nucleic Acids},
  journal={Nature},
  volume={171},
  pages={738},
	doi = {10.1038/171738a0},
  url={http://dx.doi.org/10.1038/171738a0},
  year={1953}
}

@article{Stewart1964,
author = {Stewart, R. F.  and Jensen, L. H. },
title = {Crystal Structure of 9‐Methyladenine},
journal = {J.\ Chem.\ Phys.},
volume = {40},
number = {8},
pages = {2071-2075},
year = {1964},
doi = {10.1063/1.1725475},
URL = {https://doi.org/10.1063/1.1725475},
eprint = {https://doi.org/10.1063/1.1725475}
}

@article{Duchesne1960,
  author={Duchesne, J. and Depireux, J. and Bertinchamps, A. and Cornet, N. and Van Der Kaa, J. M.},
  title={Thermal and Electrical Properties of Nucleic Acids and Proteins},
  journal={Nature},
  volume={188},
  pages={405},
	doi = {10.1038/188405a0},
  url={http://dx.doi.org/10.1038/188405a0},
  year={1960}
}

@Article{Eley1962,
author ="Eley, D. D. and Spivey, D. I.",
title  ="Semiconductivity of Organic Substances. Part 9. Nucleic Acid in the Dry State",
journal  ="Trans.\ Faraday Soc.",
year  ="1962",
volume  ="58",
pages  ="411-415",
publisher  ="The Royal Society of Chemistry",
doi  ="10.1039/TF9625800411",
url  ="http://dx.doi.org/10.1039/TF9625800411"
}


@article{Joseph2006,
author = {Joseph, Joshy and Schuster, Gary B.},
title = {Emergent Functionality of Nucleobase Radical Cations in Duplex DNA: Prediction of Reactivity Using Qualitative Potential Energy Landscapes},
journal = {J.\ Am.\ Chem.\ Soc.},
volume = {128},
number = {18},
pages = {6070-6074},
year = {2006},
doi = {10.1021/ja060655l},
URL = {https://doi.org/10.1021/ja060655l},
eprint = {https://doi.org/10.1021/ja060655l}
}

@article{Kanvah2010,
author = {Kanvah, Sriram and Joseph, Joshy and Schuster, Gary B. and Barnett, Robert N. and Cleveland, Charles L. and Landman, Uzi},
title = {Oxidation of DNA: Damage to Nucleobases},
journal = {Acc.\ Chem.\ Res.},
volume = {43},
number = {2},
pages = {280-287},
year = {2010},
doi = {10.1021/ar900175a},
URL = { https://doi.org/10.1021/ar900175a},
eprint = { https://doi.org/10.1021/ar900175a}
}

@article {Conwell2000,
	author = {Conwell, Esther M. and Rakhmanova, Svetlana V.},
	title = {Polarons in DNA},
  journal = {Proc.\ Natl.\ Acad.\ Sci.},
	volume = {97},
	number = {9},
	pages = {4556--4560},
	year = {2000},
	doi = {10.1073/pnas.050074497},
	publisher = {National Academy of Sciences},
	issn = {0027-8424},
	URL = {http://www.pnas.org/content/97/9/4556}
}

@article{Macia2007,
  title = {Electrical Conductance in Duplex DNA: Helical Effects and Low-Frequency Vibrational Coupling},
  author = {Maci\'a, Enrique},
  journal = {Phys.\ Rev.\ B},
  volume = {76},
  issue = {24},
  pages = {245123},
  numpages = {7},
  year = {2007},
  month = {Dec},
  publisher = {American Physical Society},
  doi = {10.1103/PhysRevB.76.245123},
  url = {https://link.aps.org/doi/10.1103/PhysRevB.76.245123}
}

@article{Gagliardi2015,
author = {Li, Guangqi and Govind, Niranjan and Ratner, Mark A. and Cramer, Christopher J. and Gagliardi, Laura},
title = {Influence of Coherent Tunneling and Incoherent Hopping on the Charge Transfer Mechanism in Linear Donor-Bridge-Acceptor Systems},
journal = {J.\ Phys.\ Chem.\ Lett.},
volume = {6},
number = {24},
pages = {4889-4897},
year = {2015},
doi = {10.1021/acs.jpclett.5b02154},
URL = {https://doi.org/10.1021/acs.jpclett.5b02154},
eprint = {https://doi.org/10.1021/acs.jpclett.5b02154}
}

@article{Elstner2008,
author = {Song, Bo and Elstner, Marcus and Cuniberti, Gianaurelio},
title = {Anomalous Conductance Response of DNA Wires under Stretching},
journal = {Nano Lett.},
volume = {8},
number = {10},
pages = {3217-3220},
year = {2008},
doi = {10.1021/nl801542g},
URL = {https://doi.org/10.1021/nl801542g},
eprint = {https://doi.org/10.1021/nl801542g}
}

@article{Voityuk2001JCP,
author = {Voityuk,Alexander A.  and Jortner,Joshua  and Bixon,M.  and R{\"o}sch,Notker },
title = {Electronic Coupling between Watson–Crick Pairs for Hole Transfer and Transport in Desoxyribonucleic Acid},
journal = {J.\ Chem.\ Phys.},
volume = {114},
number = {13},
pages = {5614-5620},
year = {2001},
doi = {10.1063/1.1352035},
URL = {https://doi.org/10.1063/1.1352035},
eprint = {https://doi.org/10.1063/1.1352035}
}

@Article{Voityuk2001PCCP,
author ="Voityuk, Alexander A. and Siriwong, Khatcharin and R{\"o}sch, Notker",
title  ="Charge Transfer in DNA. Sensitivity of Electronic Couplings to Conformational Changes",
journal  ="Phys.\ Chem.\ Chem.\ Phys.",
year  ="2001",
volume  ="3",
issue  ="24",
pages  ="5421-5425",
publisher  ="The Royal Society of Chemistry",
doi  ="10.1039/B105432P",
url  ="http://dx.doi.org/10.1039/B105432P"}

@article{Voityuk2004,
author = {Voityuk, Alexander A. and Siriwong, Khatcharin and R{\"o}sch, Notker},
title = {Environmental Fluctuations Facilitate Electron‐Hole Transfer from Guanine to Adenine in DNA $\pi$-Stacks},
journal = {Angew.\ Chem.\ Int.\ Ed.},
volume = {43},
number = {5},
pages = {624-627},
keywords = {charge transfer, DNA, electron holes, quantum mechanical calculations},
doi = {10.1002/anie.200352824},
url = {https://onlinelibrary.wiley.com/doi/abs/10.1002/anie.200352824},
eprint = {https://onlinelibrary.wiley.com/doi/pdf/10.1002/anie.200352824}
}

@article {Murphy1993,
	author = {Murphy, C. J. and Arkin, M. R. and Jenkins, Y. and Ghatlia, N. D. and Bossmann, S. H. and Turro, N. J. and Barton, J. K.},
	title = {Long-Range Photoinduced Electron Transfer through a DNA Helix},
	journal = {Science},
	volume = {262},
	number = {5136},
	pages = {1025--1029},
	year = {1993},
	doi = {10.1126/science.7802858},
	publisher = {American Association for the Advancement of Science},
	issn = {0036-8075},
	URL = {http://science.sciencemag.org/content/262/5136/1025},
	eprint = {http://science.sciencemag.org/content/262/5136/1025.full.pdf}
}

@article {Murphy1994,
	author = {Murphy, C. J. and Arkin, M. R. and Ghatlia, N. D. and Bossmann, S. and Turro, N. J. and Barton, J. K.},
	title = {Fast Photoinduced Electron Transfer through DNA Intercalation},
	journal = {Proc.\ Natl.\ Acad.\ Sci.},
	volume = {91},
	number = {12},
	pages = {5315--5319},
	year = {1994},
	doi = {10.1073/pnas.91.12.5315},
	publisher = {National Academy of Sciences},
	issn = {0027-8424},
	URL = {http://www.pnas.org/content/91/12/5315},
	eprint = {http://www.pnas.org/content/91/12/5315.full.pdf}
}

@article{Genereux2010,
author = {Genereux, Joseph C. and Barton, Jacqueline K.},
title = {Mechanisms for DNA Charge Transport},
journal = {Chem.\ Rev.},
volume = {110},
number = {3},
pages = {1642-1662},
year = {2010},
doi = {10.1021/cr900228f},
URL = {https://doi.org/10.1021/cr900228f},
eprint = {https://doi.org/10.1021/cr900228f}
}

@article {Bixon1999,
	author = {Bixon, M. and Giese, Bernd and Wessely, Stephan and Langenbacher, Thomas and Michel-Beyerle, Maria E. and Jortner, Joshua},
	title = {Long-range charge hopping in DNA},
	journal = {Proc.\ Natl.\ Acad.\ Sci.},
	volume = {96},
	number = {21},
	pages = {11713--11716},
	year = {1999},
	doi = {10.1073/pnas.96.21.11713},
	publisher = {National Academy of Sciences},
	issn = {0027-8424},
	URL = {http://www.pnas.org/content/96/21/11713},
	eprint = {http://www.pnas.org/content/96/21/11713.full.pdf}
}

@article{Lewis2006,
author = {Lewis, Frederick D. and Zhu, Huihe and Daublain, Pierre and Fiebig, Torsten and Raytchev, Milen and Wang, Qiang and Shafirovich, Vladimir},
title = {Crossover from Superexchange to Hopping as the Mechanism for Photoinduced Charge Transfer in DNA Hairpin Conjugates},
journal = {J.\ Am.\ Chem.\ Soc.},
volume = {128},
number = {3},
pages = {791-800},
year = {2006},
doi = {10.1021/ja0540831},
URL = {https://doi.org/10.1021/ja0540831},
eprint = {https://doi.org/10.1021/ja0540831}
}

@article{Prunkl2010,
author ="Prunkl, Christa and Berndl, Sina and Wanninger-Wei\ss, Claudia and Barbaric, Janez and Wagenknecht, Hans-Achim",
title  ="Photoinduced Short-Range Electron Transfer in DNA with Fluorescent DNA Bases: Lessons from Ethidium and Thiazole Orange as Charge Donors",
journal  ="Phys.\ Chem.\ Chem.\ Phys.",
year  ="2010",
volume  ="12",
issue  ="1",
pages  ="32-43",
publisher  ="The Royal Society of Chemistry",
doi  ="10.1039/B914487K",
url  ="http://dx.doi.org/10.1039/B914487K",
}

@article{Heller2000,
author ="Heller, Adam",
title  ="Spiers Memorial Lecture. On the Hypothesis of Cathodic Protection of Genes",
journal  ="Faraday Discuss.",
year  ="2000",
volume  ="116",
pages  ="1-13",
publisher  ="The Royal Society of Chemistry",
doi  ="10.1039/B006196O",
url  ="http://dx.doi.org/10.1039/B006196O",
}

@article{Takada2003,
author = {Takada, Tadao and Kawai, Kiyohiko and Tojo, Sachiko and Majima, Tetsuro},
title = {Kinetics of Multistep Hole Transfer in DNA by Monitoring the Transient Absorption of the Pyrene Radical Cation},
journal = {J.\ Phys.\ Chem.\ B},
volume = {107},
number = {50},
pages = {14052-14057},
year = {2003},
doi = {10.1021/jp035750k},
URL = {https://doi.org/10.1021/jp035750k},
eprint = {https://doi.org/10.1021/jp035750k}
}

@article {Takada2004,
	author = {Takada, Tadao and Kawai, Kiyohiko and Fujitsuka, Mamoru and Majima, Tetsuro},
	title = {Direct Observation of Hole Transfer through Double-Helical DNA over 100 {\AA}},
	journal = {Proc.\ Natl.\ Acad.\ Sci.},
	volume = {101},
	number = {39},
	pages = {14002--14006},
	year = {2004},
	doi = {10.1073/pnas.0402756101},
	publisher = {National Academy of Sciences},
	issn = {0027-8424},
	URL = {http://www.pnas.org/content/101/39/14002},
	eprint = {http://www.pnas.org/content/101/39/14002.full.pdf}
}

@article{Borrelli2010,
author = "Borrelli, Raffaele and Domcke, Wolfgang",
title = "First-Principles Study of Photoinduced Electron-Transfer Dynamics in a Mg-Porphyrin-Quinone Complex",
journal = "Chem.\ Phys.\ Lett.",
volume = "498",
number = "4",
pages = "230 - 234",
year = "2010",
issn = "0009-2614",
doi = "https://doi.org/10.1016/j.cplett.2010.08.072",
url = "http://www.sciencedirect.com/science/article/pii/S0009261410011784"
}

@article{Smit2003,
  title = {Observation of a Parity Oscillation in the Conductance of Atomic Wires},
  author = {Smit, R.  H.  M. and Untiedt, C. and Rubio-Bollinger, G. and Segers, R.  C. and van Ruitenbeek, J.  M.},
  journal = {Phys.\ Rev.\ Lett.},
  volume = {91},
  issue = {7},
  pages = {076805},
  numpages = {4},
  year = {2003},
  month = {Aug},
  publisher = {American Physical Society},
  doi = {10.1103/PhysRevLett.91.076805},
  url = {https://link.aps.org/doi/10.1103/PhysRevLett.91.076805}
}

@article{Mayou2000,
  title = {Generalized Drude Formula for the Optical Conductivity of Quasicrystals},
  author = {Mayou, Didier},
  journal = {Phys.\ Rev.\ Lett.},
  volume = {85},
  issue = {6},
  pages = {1290--1293},
  numpages = {0},
  year = {2000},
  month = {Aug},
  publisher = {American Physical Society},
  doi = {10.1103/PhysRevLett.85.1290},
  url = {https://link.aps.org/doi/10.1103/PhysRevLett.85.1290}
}

@book{Mahan1995Book,
  title={Many-Particle Physics},
  author={Mahan, Gerald D.},
  isbn={9780306404115},
  lccn={89048850},
  url={https://books.google.it/books?id=v6v-SQAACAAJ},
  year={1995},
  publisher={Springer US},
	place={New York}
}

@article{Su1979,
  title = {Solitons in Polyacetylene},
  author = {Su, W. P. and Schrieffer, J. R. and Heeger, A. J.},
  journal = {Phys.\ Rev.\ Lett.},
  volume = {42},
  issue = {25},
  pages = {1698--1701},
  numpages = {0},
  year = {1979},
  month = {Jun},
  publisher = {American Physical Society},
  doi = {10.1103/PhysRevLett.42.1698},
  url = {https://link.aps.org/doi/10.1103/PhysRevLett.42.1698}
}

@article{Fox1975,
author = {Fox, Ronald Forrest},
title = {A Generalized Theory of Multiplicative Stochastic Processes Using Cumulant Techniques},
journal = {J.\ Math.\ Phys.},
volume = {16},
number = {2},
pages = {289-297},
year = {1975},
doi = {10.1063/1.522540},
URL = {https://aip.scitation.org/doi/abs/10.1063/1.522540},
eprint = {https://aip.scitation.org/doi/pdf/10.1063/1.522540}
}

@article{Kubo1962,
author = {Kubo, Ryogo},
title = {Generalized Cumulant Expansion Method},
journal = {J.\ Phys.\ Soc.\ Jpn.},
volume = {17},
number = {7},
pages = {1100-1120},
year = {1962},
doi = {10.1143/JPSJ.17.1100},
URL = {https://doi.org/10.1143/JPSJ.17.1100},
eprint = {https://doi.org/10.1143/JPSJ.17.1100}
}

@article{Nitzan1973,
author = {Nitzan,Abraham  and Jortner,Joshua },
title = {Effects of Vibrational Relaxation on Molecular Electronic Transitions},
journal = {J.\ Chem.\ Phys.},
volume = {58},
number = {6},
pages = {2412-2434},
year = {1973},
doi = {10.1063/1.1679520},
URL = {https://doi.org/10.1063/1.1679520},
eprint = {https://doi.org/10.1063/1.1679520}
}

@article{Jang2002,
author = "Jang,Seogjoo and Jun,YounJoong and  Silbey,Robert J.",
title = "Nonequilibrium Generalization of F{\"o}rster-Dexter Theory for Excitation Energy Transfer",
journal = "Chem.\ Phys.",
volume = "275",
number = "1",
pages = "319 - 332",
year = "2002",
note = "Photoprocesses in Multichromophoric Molecular Assemblies",
issn = "0301-0104",
doi = "https://doi.org/10.1016/S0301-0104(01)00538-9",
url = "http://www.sciencedirect.com/science/article/pii/S0301010401005389"
}


@article{Domcke1997,
author = {Domcke, Wolfgang and Stock, Gerhard},
isbn = {9780470141595},
title = {Theory of Ultrafast Nonadiabatic Excited-State Processes and their Spectroscopic Detection in Real Time},
journal = {Adv.\ Chem.\ Phys.},
volume = {100},
pages = {1-169},
year = {1997}
}

@article{Domcke2012,
author = {Domcke, Wolfgang and Yarkony, David R.},
title = {Role of Conical Intersections in Molecular Spectroscopy and Photoinduced Chemical Dynamics},
journal = {Annu.\ Rev.\ Phys.\ Chem.},
volume = {63},
number = {1},
pages = {325-352},
year = {2012},
doi = {10.1146/annurev-physchem-032210-103522},
URL = {https://doi.org/10.1146/annurev-physchem-032210-103522},
eprint = {https://doi.org/10.1146/annurev-physchem-032210-103522}
}

@article{Magnus1954,
author = {Magnus, Wilhelm},
title = {On the exponential solution of differential equations for a linear operator},
journal = {Comm.\ Pure Appl.\ Math.},
volume = {7},
number = {4},
pages = {649-673},
year = {1954},
doi = {10.1002/cpa.3160070404},
url = {https://onlinelibrary.wiley.com/doi/abs/10.1002/cpa.3160070404},
eprint = {https://onlinelibrary.wiley.com/doi/pdf/10.1002/cpa.3160070404}
}

@article {Jortner1998,
	author = {Jortner, Joshua and Bixon, Mordechai and Langenbacher, Thomas and Michel-Beyerle, Maria E.},
	title = {Charge transfer and transport in DNA},
		journal = {Proc.\ Natl.\ Acad.\ Sci.},
	volume = {95},
	number = {22},
	pages = {12759--12765},
	year = {1998},
	doi = {10.1073/pnas.95.22.12759},
	publisher = {National Academy of Sciences},
	issn = {0027-8424},
	URL = {http://www.pnas.org/content/95/22/12759},
	eprint = {http://www.pnas.org/content/95/22/12759.full.pdf},
}

@article{Landi2018JPCC2,
author = {Landi, Alessandro and Borrelli, Raffaele and Capobianco, Amedeo and Velardo, Amalia and Peluso, Andrea},
title = {Second-Order Cumulant Approach for the Evaluation of Anisotropic Hole Mobility in Organic Semiconductors},
journal = {J.\ Phys.\ Chem.\ C},
volume = {122},
number = {45},
pages = {25849-25857},
year = {2018},
doi = {10.1021/acs.jpcc.8b08126},
URL = {https://doi.org/10.1021/acs.jpcc.8b08126},
eprint = {https://doi.org/10.1021/acs.jpcc.8b08126}
}


@book{ONeill1993Book,
author = {O'Neill, P. and Frieden, E. M.}, 
title     = {Advances in Radiation Biology: DNA and Chromatin Damage Caused by Radiation},
publisher = {Academic Press},
year = {1993},
address = {New York},
chapter = {17},
page={53}
}

@article{Armitage1998,
author = {Armitage, Bruce},
title = {Photocleavage of Nucleic Acids},
journal = {Chem.\ Rev.},
volume = {98},
number = {3},
pages = {1171-1200},
year = {1998},
doi = {10.1021/cr960428+},
URL = {https://doi.org/10.1021/cr960428+},
eprint = {https://doi.org/10.1021/cr960428+}
}

@article{Burrows1998,
author = {Burrows, Cynthia J. and Muller, James G.},
title = {Oxidative Nucleobase Modifications Leading to Strand Scission},
journal = {Chem.\ Rev.},
volume = {98},
number = {3},
pages = {1109-1152},
year = {1998},
doi = {10.1021/cr960421s},
URL = {https://doi.org/10.1021/cr960421s},
eprint = {https://doi.org/10.1021/cr960421s}
}

@article{Centore2017,
author = {Centore, Roberto and Manfredi, Carla and Capobianco, Amedeo and Volino, Sabato and Ferrara, Maria Vittoria and Carella, Antonio and Fusco, Sandra and Peluso, Andrea},
title = {Solid State Separation and Isolation of Tautomers of Fused-Ring Triazolotriazoles},
journal = {J.\ Org.\ Chem.},
volume = {82},
number = {10},
pages = {5155-5161},
year = {2017},
doi = {10.1021/acs.joc.7b00380},
URL = {https://doi.org/10.1021/acs.joc.7b00380},
eprint = {https://doi.org/10.1021/acs.joc.7b00380}
}

@article{Orefice2016,
title = "Light-Induced Changes in the Photosynthetic Physiology and Biochemistry in the Diatom Skeletonema Marinoi",
journal = "Algal Research",
volume = "17",
pages = "1 - 13",
year = "2016",
issn = "2211-9264",
doi = "https://doi.org/10.1016/j.algal.2016.04.013",
url = "http://www.sciencedirect.com/science/article/pii/S2211926416301370",
author = "Orefice, Ida and Chandrasekaran, Raghu and Smerilli, Raghu and Corato, Federico and Caruso, Tonino and Casillo, Angela and Corsaro, Maria Michela and Dal Piaz, Fabrizio and Ruban, Alexander V. and Brunet, Christophe",
}

@article{Parson2016,
author = {Parson, William W.},
title = {Vibrational Relaxations and Dephasing in Electron-Transfer Reactions},
journal = {J.\ Phys.\ Chem.},
volume = {120},
number = {44},
pages = {11412-11418},
year = {2016},
doi = {10.1021/acs.jpcb.6b08803},
URL = {https://doi.org/10.1021/acs.jpcb.6b08803},
eprint = {https://doi.org/10.1021/acs.jpcb.6b08803}
}

@article{Parson2017,
author = {Parson, William W.},
title = {Effects of Free Energy and Solvent on Rates of Intramolecular Electron Transfer in Organic Radical Anions},
journal = {J.\ Phys.\ Chem.\ A},
volume = {121},
number = {38},
pages = {7297-7306},
year = {2017},
doi = {10.1021/acs.jpca.7b08579},
URL = {https://doi.org/10.1021/acs.jpca.7b08579},
eprint = {https://doi.org/10.1021/acs.jpca.7b08579}
}

@article{Parson2018_01,
author = {Parson, William W.},
title = {Electron-Transfer Dynamics in a Zn-Porphyrin-Quinone Cyclophane: Effects of Solvent, Vibrational Relaxations, and Conical Intersections},
journal = {J.\ Phys.\ Chem.\ B},
volume = {122},
number = {14},
pages = {3854-3863},
year = {2018},
doi = {10.1021/acs.jpcb.8b01072},
URL = {https://doi.org/10.1021/acs.jpcb.8b01072},
eprint = {https://doi.org/10.1021/acs.jpcb.8b01072}
}

@article{Parson2018_02,
author = {Parson, William W.},
title = {Temperature Dependence of the Rate of Intramolecular Electron Transfer},
journal = {J.\ Phys.\ Chem.\ B},
volume = {122},
number = {38},
pages = {8824-8833},
year = {2018},
doi = {10.1021/acs.jpcb.8b06497},
URL = {https://doi.org/10.1021/acs.jpcb.8b06497},
eprint = {https://doi.org/10.1021/acs.jpcb.8b06497}
}

@article{Parson2004CP,
author = {Parson, William W. and Warshel, Arieh},
title = "A Density-Matrix Model of Photosynthetic Electron Transfer with Microscopically Estimated Vibrational Relaxation Times",
journal = "Chem.\ Phys.",
volume = "296",
number = "2",
pages = "201 - 216",
year = "2004",
issn = "0301-0104",
doi = "https://doi.org/10.1016/j.chemphys.2003.10.006",
url = "http://www.sciencedirect.com/science/article/pii/S0301010403005457"
}

@book{Chakraborty2007Book,
  title={Charge Migration in DNA: Perspectives from Physics, Chemistry, and Biology},
  author={Chakraborty, Tapash},
  isbn={9783540724940},
  series={NanoScience and Technology},
  url={https://books.google.it/books?id=aDJpNa4HsNQC},
  year={2007},
  publisher={Springer Berlin Heidelberg},
  place={New York}
}


@article{Parson2004JPCB,
author = {Parson, William W. and Warshel, Arieh},
title = {Dependence of Photosynthetic Electron-Transfer Kinetics on Temperature and Energy in a Density-Matrix Model},
journal = {J.\ Phys.\ Chem.\ B},
volume = {108},
number = {29},
pages = {10474-10483},
year = {2004},
doi = {10.1021/jp0495904},
URL = {https://doi.org/10.1021/jp0495904},
eprint = {https://doi.org/10.1021/jp0495904}
}

@Article{Chung2016,
author ="Chung, Hyunjoong and Diao, Ying",
title  ="Polymorphism as an Emerging Design Strategy for High Performance Organic Electronics",
journal  ="J.\ Mater.\ Chem.\ C",
year  ="2016",
volume  ="4",
issue  ="18",
pages  ="3915-3933",
publisher  ="The Royal Society of Chemistry",
doi  ="10.1039/C5TC04390E",
url  ="http://dx.doi.org/10.1039/C5TC04390E"
}

@article{Berlin2002,
title = "Elementary Steps for Charge Transport in DNA: Thermal Activation vs.\ Tunneling",
author = "Berlin, {Yuri A.} and Burin, {Alexander L.} and Ratner, {Mark A.}",
year = "2002",
month = "1",
day = "1",
doi = "10.1016/S0301-0104(01)00536-5",
language = "English (US)",
volume = "275",
pages = "61--74",
journal = "Chemical Physics",
issn = "0301-0104",
publisher = "Elsevier",
number = "1-3",
}

@ARTICLE{Dimitrakopoulos2001, 
author={Dimitrakopoulos, C. D.  and Mascaro, D. J. }, 
journal={IBM J.\ Res.\ Develop.}, 
title={Organic Thin-Film Transistors: a Review of Recent Advances}, 
year={2001}, 
volume={45}, 
number={1}, 
pages={11-27}, 
doi={10.1147/rd.451.0011}, 
ISSN={0018-8646}, 
month={Jan}}

@article{ConQuest,
author = "Bruno, Ian J. and Cole, Jason C. and Edgington, Paul R. and Kessler, Magnus and Macrae, Clare F. and McCabe, Patrick and Pearson, Jonathan and Taylor, Robin",
title = "{New software for searching the Cambridge Structural Database and visualizing crystal structures}",
journal = "Acta Crystallogr.\ B",
year = "2002",
volume = "58",
number = "3 Part 1",
pages = "389--397",
month = "Jun",
doi = {10.1107/S0108768102003324},
url = {https://doi.org/10.1107/S0108768102003324}
}

@article{Oberhofer2017,
author = {Oberhofer, Harald and Reuter, Karsten and Blumberger, Jochen},
title = {Charge Transport in Molecular Materials: An Assessment of Computational Methods},
journal = {Chem.\ Rev.},
volume = {117},
number = {15},
pages = {10319-10357},
year = {2017},
doi = {10.1021/acs.chemrev.7b00086},
URL = {https://doi.org/10.1021/acs.chemrev.7b00086},
eprint = {https://doi.org/10.1021/acs.chemrev.7b00086}
}

@article{Hachmann2011,
author = {Hachmann, Johannes and Olivares-Amaya, Roberto and Atahan-Evrenk, Sule and Amador-Bedolla, Carlos and S{\'a}nchez-Carrera, Roel S. and Gold-Parker, Aryeh and Vogt, Leslie and Brockway, Anna M. and Aspuru-Guzik, Al{\'a}n},
title = {The Harvard Clean Energy Project: Large-Scale Computational Screening and Design of Organic Photovoltaics on the World Community Grid},
journal = {J.\ Phys.\ Chem.\ Lett.},
volume = {2},
number = {17},
pages = {2241-2251},
year = {2011},
doi = {10.1021/jz200866s},
URL = {https://doi.org/10.1021/jz200866s},
eprint = {https://doi.org/10.1021/jz200866s}
}

@Article{Threlfall1995,
author ="Threlfall, Terence L.",
title  ="Analysis of Organic Polymorphs. A Review",
journal  ="Analyst",
year  ="1995",
volume  ="120",
issue  ="10",
pages  ="2435-2460",
publisher  ="The Royal Society of Chemistry",
doi  ="10.1039/AN9952002435",
url  ="http://dx.doi.org/10.1039/AN9952002435",
abstract  =""}

%Reilly, Anthony M. and Cooper, Richard I. and Adjiman, Claire S. and Bhattacharya, Saswata and Boese, A. Daniel and Brandenburg, Jan Gerit and Bygrave, Peter J. and Bylsma, Rita and Campbell, Josh E. and Car, Roberto and Case, David H. and Chadha, Renu and Cole, Jason C. and Cosburn, Katherine and Cuppen, Herma M. and Curtis, Farren and Day, Graeme M. and DiStasio Jr, Robert A. and Dzyabchenko, Alexander and van Eijck, Bouke P. and Elking, Dennis M. and van den Ende, Joost A. and Facelli, Julio C. and Ferraro, Marta B. and Fusti-Molnar, Laszlo and Gatsiou, Christina-Anna and Gee, Thomas S. and de Gelder, Ren{\'{e}} and Ghiringhelli, Luca M. and Goto, Hitoshi and Grimme, Stefan and Guo, Rui and Hofmann, Detlef W. M. and Hoja, Johannes and Hylton, Rebecca K. and Iuzzolino, Luca and Jankiewicz, Wojciech and de Jong, Dani{\"{e}}l T. and Kendrick, John and de Klerk, Niek J. J. and Ko, Hsin-Yu and Kuleshova, Liudmila N. and Li, Xiayue and Lohani, Sanjaya and Leusen, Frank J. J. and Lund, Albert M. and Lv, Jian and Ma, Yanming and Marom, Noa and Masunov, Art{\"{e}}m E. and McCabe, Patrick and McMahon, David P. and Meekes, Hugo and Metz, Michael P. and Misquitta, Alston J. and Mohamed, Sharmarke and Monserrat, Bartomeu and Needs, Richard J. and Neumann, Marcus A. and Nyman, Jonas and Obata, Shigeaki and Oberhofer, Harald and Oganov, Artem R. and Orendt, Anita M. and Pagola, Gabriel I. and Pantelides, Constantinos C. and Pickard, Chris J. and Podeszwa, Rafal and Price, Louise S. and Price, Sarah L. and Pulido, Angeles and Read, Murray G. and Reuter, Karsten and Schneider, Elia and Schober, Christoph and Shields, Gregory P. and Singh, Pawanpreet and Sugden, Isaac J. and Szalewicz, Krzysztof and Taylor, Christopher R. and Tkatchenko, Alexandre and Tuckerman, Mark E. and Vacarro, Francesca and Vasileiadis, Manolis and Vazquez-Mayagoitia, Alvaro and Vogt, Leslie and Wang, Yanchao and Watson, Rona E. and de Wijs, Gilles A. and Yang, Jack and Zhu, Qiang and Groom, Colin R.
%!----------------------------------------------------------!
%		NOTA: and others è una keyword per far scrivere et al.
% MA talvolta non è accettata da quei maiali dell'ACS
%!----------------------------------------------------------!

@article{Reilly2016,
author = {Reilly, Anthony M. and {et al.}},
title = "Report on the Sixth Blind Test of Organic Crystal Structure Prediction Methods",
journal = "Acta Crystallogr.\ B",
year = "2016",
volume = "72",
number = "4",
pages = "439--459",
month = "Aug",
doi = "10.1107/S2052520616007447",
url = "https://doi.org/10.1107/S2052520616007447"
}

@article{Eley1948,
author = "Eley, D. D.",
title = "{Phthalocyanines as Semiconductors}",
journal = "Nature",
year = "1948",
volume = "162",
pages = "819",
doi = {10.1038/162819a0},
url = {https://doi.org/10.1038/162819a0}
}

@article{Troisi2005,
author = {Troisi, Alessandro and Orlandi, Giorgio},
title = {Band Structure of the Four Pentacene Polymorphs and Effect on the Hole Mobility at Low Temperature},
journal = {J.\ Phys.\ Chem.\ B},
volume = {109},
number = {5},
pages = {1849-1856},
year = {2005},
doi = {10.1021/jp0457489},
URL = {https://doi.org/10.1021/jp0457489},
eprint = {https://doi.org/10.1021/jp0457489}
}

@article{Mattheus2003SynthMet,
author = "Mattheus, Christine C. and Dros, Anne B. and Baas, Jacob and Oostergetel, Gert T. and Meetsma, Auke and de Boer, Jan L. and Palstra, Thomas T.M.",
title = "Identification of polymorphs of pentacene",
journal = "Synth.\ Met.",
volume = "138",
number = "3",
pages = "475 - 481",
year = "2003",
issn = "0379-6779",
doi = "https://doi.org/10.1016/S0379-6779(02)00467-8",
url = "http://www.sciencedirect.com/science/article/pii/S0379677902004678"
}

@article{Bergantin2014,
author = {Bergantin, Stefano and Moret, Massimo and Buth, Gernot and Fabbiani, Francesca P. A.},
title = {Pressure-Induced Conformational Change in Organic Semiconductors: Triggering a Reversible Phase Transition in Rubrene},
journal = {J.\ Phys.\ Chem.\ C},
volume = {118},
number = {25},
pages = {13476-13483},
year = {2014},
doi = {10.1021/jp503271h},
URL = {https://doi.org/10.1021/jp503271h}
}

@article{Diao2014,
author = {Diao, Ying and Lenn, Kristina M. and Lee, Wen-Ya and Blood-Forsythe, Martin A. and Xu, Jie and Mao, Yisha and Kim, Yeongin and Reinspach, Julia A. and Park, Steve and Aspuru-Guzik, Al\'an and Xue, Gi and Clancy, Paulette and Bao, Zhenan and Mannsfeld, Stefan C. B.},
title = {Understanding Polymorphism in Organic Semiconductor Thin Films through Nanoconfinement},
journal = {J.\ Am.\ Chem.\ Soc.},
volume = {136},
number = {49},
pages = {17046-17057},
year = {2014},
doi = {10.1021/ja507179d},
URL = {https://doi.org/10.1021/ja507179d},
eprint = {https://doi.org/10.1021/ja507179d}
}

@article{Fornari2014,
author = {Fornari, Rocco P. and Troisi, Alessandro},
title = {Narrower Bands with Better Charge Transport: The Counterintuitive Behavior of Semiconducting Copolymers},
journal = {Adv.\ Mater.},
volume = {26},
number = {45},
pages = {7627-7631},
doi = {10.1002/adma.201402941},
url = {https://onlinelibrary.wiley.com/doi/abs/10.1002/adma.201402941},
eprint = {https://onlinelibrary.wiley.com/doi/pdf/10.1002/adma.201402941},
year = {2014}
}

@article{Vukmirovic2009,
author = {Vukmirovi\'c, Nenad and Wang, Lin-Wang},
title = {Electronic Structure of Disordered Conjugated Polymers: Polythiophenes},
journal = {J.\ Phys.\ Chem.\ B},
volume = {113},
number = {2},
pages = {409-415},
year = {2009},
doi = {10.1021/jp808360y},
URL = {https://doi.org/10.1021/jp808360y},
eprint = {https://doi.org/10.1021/jp808360y}
}

@article{Qin2013,
author = {Qin, Ting and Troisi, Alessandro},
title = {Relation between Structure and Electronic Properties of Amorphous MEH-PPV Polymers},
journal = {J.\ Am.\ Chem.\ Soc.},
volume = {135},
number = {30},
pages = {11247-11256},
year = {2013},
doi = {10.1021/ja404385y},
URL = {https://doi.org/10.1021/ja404385y},
eprint = {https://doi.org/10.1021/ja404385y}
}

@article{Noriega2013,
author = {Noriega, Rodrigo and Rivnay, Jonathan and Vandewal, Koen and Koch, Felix P. V. and Stingelin, Natalie and Smith, Paul and Toney, Michael F. and Salleo, Alberto},
title = {A General Relationship between Disorder, Aggregation and Charge Transport in Conjugated Polymers},
journal = {Nat.\ Mater.},
volume = {12},
pages = {1038-1044},
year = {2013},
doi = {10.1038/nmat3722},
URL = {https://doi.org/10.1038/nmat3722}
}

@article{Chung2017,
author = {Chung, Jong Won and Park, Won-Tae and Park, Jeong-Il and Yun, Youngjun and Gu, Xiaodan and Lee, Jiyoul and Noh, Yong-Young},
title = {Thiophene-Thiazole-Based Semiconducting Copolymers for High-Performance Polymer Field-Effect Transistors},
journal = {ACS Appl.\ Mater.\ Interfaces},
volume = {9},
number = {44},
pages = {38728-38736},
year = {2017},
doi = {10.1021/acsami.7b12974},
URL = {https://doi.org/10.1021/acsami.7b12974},
eprint = {https://doi.org/10.1021/acsami.7b12974}
}

@Article{Fornari2014PCCP,
author ="Fornari, Rocco P. and Troisi, Alessandro",
title  ="Theory of Charge Hopping along a Disordered Polymer Chain",
journal  ="Phys.\ Chem.\ Chem.\ Phys.",
year  ="2014",
volume  ="16",
issue  ="21",
pages  ="9997-10007",
publisher  ="The Royal Society of Chemistry",
doi  ="10.1039/C3CP54661F",
url  ="http://dx.doi.org/10.1039/C3CP54661F"}

@article{Blakesley2014,
author = "Blakesley, James C. and Castro, Fernando A. and Kylberg, William and Dibb, George F.A. and Arantes, Caroline and Valaski, Rog{\'e}rio and Cremona, Marco and Kim, Jong Soo and Kim, Ji-Seon",
title = "Towards Reliable Charge Mobility Benchmark Measurements for Organic Semiconductors",
journal = "Org.\ Electron.",
volume = "15",
number = "6",
pages = "1263 - 1272",
year = "2014",
issn = "1566-1199",
doi = "https://doi.org/10.1016/j.orgel.2014.02.008",
url = "http://www.sciencedirect.com/science/article/pii/S1566119914000469"
}

@article{Packwood2015,
author = {Packwood, Daniel M. and Oniwa, Kazuaki and Jin, Tienan and Asao, Naoki },
title = {Charge Transport in Organic Crystals: Critical Role of Correlated Fluctuations Unveiled by Analysis of Feynman Diagrams},
journal = {J.\ Chem.\ Phys.},
volume = {142},
number = {14},
pages = {144503},
year = {2015},
doi = {10.1063/1.4916385},
URL = {https://doi.org/10.1063/1.4916385},
eprint = {https://doi.org/10.1063/1.4916385}
}

@article{Liu2017,
author = "Liu, Yue and Zhao, Tianlu and Ju, Wangwei and Shi, Siqi",
title = "Materials Discovery and Design using Machine Learning",
journal = "J.\ Materiomics",
volume = "3",
number = "3",
pages = "159 - 177",
year = "2017",
doi = "https://doi.org/10.1016/j.jmat.2017.08.002",
url = "http://www.sciencedirect.com/science/article/pii/S2352847817300515"
}

@article{Singh2006,
author = {Singh,Birendra  and Sariciftci,Niyazi Serdar  and Grote,James G.  and Hopkins,Frank K. },
title = {Bio-Organic-Semiconductor-Field-Effect-Transistor Based on Deoxyribonucleic Acid Gate Dielectric},
journal = {J.\ Appl.\ Phys.},
volume = {100},
number = {2},
pages = {024514},
year = {2006},
doi = {10.1063/1.2220488},
URL = {https://doi.org/10.1063/1.2220488},
eprint = {https://doi.org/10.1063/1.2220488}
}

@article{Shi2015,
author = {Shi,Wei  and Han,Shijiao  and Huang,Wei  and Yu,Junsheng },
title = {High Mobility Organic Field-Effect Transistor Based on Water-Soluble Deoxyribonucleic Acid via Spray Coating},
journal = {Appl.\ Phys.\ Lett.},
volume = {106},
number = {4},
pages = {043303},
year = {2015},
doi = {10.1063/1.4907325},
URL = {https://doi.org/10.1063/1.4907325},
eprint = {https://doi.org/10.1063/1.4907325}
}

@article{Zhang2012,
author = {Zhang, Yuan and Zalar, Peter and Kim, Chunki and Collins, Samuel and Bazan, Guillermo C. and Nguyen, Thuc-Quyen},
title = {DNA Interlayers Enhance Charge Injection in Organic Field-Effect Transistors},
journal = {Adv.\ Mater.},
volume = {24},
number = {31},
pages = {4255-4260},
doi = {10.1002/adma.201201248},
url = {https://onlinelibrary.wiley.com/doi/abs/10.1002/adma.201201248},
eprint = {https://onlinelibrary.wiley.com/doi/pdf/10.1002/adma.201201248},
year = {2012}
}

@article{Zalar2011,
author = {Zalar, Peter and Kamkar, Daniel and Naik, Rajesh and Ouchen, Fahima and Grote, James G. and Bazan, Guillermo C. and Nguyen, Thuc-Quyen},
title = {DNA Electron Injection Interlayers for Polymer Light-Emitting Diodes},
journal = {J.\ Am.\ Chem.\ Soc.},
volume = {133},
number = {29},
pages = {11010-11013},
year = {2011},
doi = {10.1021/ja201868d},
URL = {https://doi.org/10.1021/ja201868d},
eprint = {https://doi.org/10.1021/ja201868d}
}

@article{Gomez2015,
author = {Gomez, Eliot F. and Venkatraman, Vishak and Grote, James G. and Steckl, Andrew J.},
title = {Exploring the Potential of Nucleic Acid Bases in Organic Light Emitting Diodes},
journal = {Adv.\ Mater.},
volume = {27},
number = {46},
pages = {7552-7562},
doi = {10.1002/adma.201403532},
url = {https://onlinelibrary.wiley.com/doi/abs/10.1002/adma.201403532},
eprint = {https://onlinelibrary.wiley.com/doi/pdf/10.1002/adma.201403532},
year = {2015}
}

@article{Dimitrakopoulos1996,
author = {Dimitrakopoulos,C. D.  and Brown,A. R.  and Pomp,A. },
title = {Molecular Beam Deposited Thin Films of Pentacene for Organic Field Effect Transistor Applications},
journal = {J.\ Appl.\ Phys.},
volume = {80},
number = {4},
pages = {2501-2508},
year = {1996},
doi = {10.1063/1.363032},
URL = {https://doi.org/10.1063/1.363032},
eprint = {https://doi.org/10.1063/1.363032}
}

@Article{Wedl2012,
author ="Wedl, Bernhard and Resel, Roland and Leising, G{\"u}nther and Kunert, Birgit and Salzmann, Ingo and Oehzelt, Martin and Koch, Norbert and Vollmer, Antje and Duhm, Steffen and Werzer, Oliver and Gbabode, Gabin and Sferrazza, Michele and Geerts, Yves",
title  ="Crystallisation Kinetics in Thin Films of Dihexyl-Terthiophene: the Appearance of Polymorphic Phases",
journal  ="RSC Adv.",
year  ="2012",
volume  ="2",
issue  ="10",
pages  ="4404-4414",
publisher  ="The Royal Society of Chemistry",
doi  ="10.1039/C2RA20272G",
url  ="http://dx.doi.org/10.1039/C2RA20272G"
}

@article{Kimura2009,
author = {Kimura, Yasuo and Niwano, Michio and Ikuma, Naohiko and Goushi, Kenichi and Itaya, Kingo},
title = {Organic Field Effect Transistor Using Pentacene Single Crystals Grown by a Liquid-Phase Crystallization Process},
journal = {Langmuir},
volume = {25},
number = {9},
pages = {4861-4863},
year = {2009},
doi = {10.1021/la900647y},
URL = {https://doi.org/10.1021/la900647y},
eprint = {https://doi.org/10.1021/la900647y}
}

@article{Siegrist2007,
author = {Siegrist, T. and Besnard, C. and Haas, S. and Schiltz, M. and Pattison, P. and Chernyshov, D. and Batlogg, B. and Kloc, C.},
title = {A Polymorph Lost and Found: The High-Temperature Crystal Structure of Pentacene},
journal = {Adv.\ Mater.},
volume = {19},
number = {16},
pages = {2079-2082},
year = {2007},
keywords = {Crystal defects, Crystal growth, Pentacenes, Thin films},
doi = {10.1002/adma.200602072},
url = {https://onlinelibrary.wiley.com/doi/abs/10.1002/adma.200602072},
eprint = {https://onlinelibrary.wiley.com/doi/pdf/10.1002/adma.200602072}
}

@article{Brillante2005,
author = {Brillante, A. and Bilotti, I. and Della Valle, R. G. and Venuti, E. and Masino, M. and Girlando, A.},
title = {Characterization of Phase Purity in Organic Semiconductors by Lattice-Phonon Confocal Raman Mapping: Application to Pentacene},
journal = {Adv.\ Mater.},
volume = {17},
number = {21},
pages = {2549-2553},
year = {2005},
keywords = {Pentacenes, Semiconductors, organic, Single crystals},
doi = {10.1002/adma.200501350},
url = {https://onlinelibrary.wiley.com/doi/abs/10.1002/adma.200501350},
eprint = {https://onlinelibrary.wiley.com/doi/pdf/10.1002/adma.200501350}
}


@article{Mehta2018,
author = {Mehta, Jeremy S. and Mativetsky, Jeffrey M.},
title = {In-Plane Pathways Facilitate Out-of-Plane Charge Transport in Organic Solar Cell Active Layers},
journal = {ACS Appl.\ Energy Mater.},
volume = {1},
number = {10},
pages = {5656-5662},
year = {2018},
doi = {10.1021/acsaem.8b01193},
URL = {https://doi.org/10.1021/acsaem.8b01193},
eprint = {https://doi.org/10.1021/acsaem.8b01193}
}

@Article{Harrelson2019,
author ="Harrelson, Thomas F. and Dantanarayana, Varuni and Xie, Xiaoyu and Koshnick, Correy and Nai, Dingqi and Fair, Ryan and Nu{\~n}ez, Sean A. and Thomas, Alan K. and Murrey, Tucker L. and Hickner, Michael A. and Grey, John K. and Anthony, John E. and Gomez, Enrique D. and Troisi, Alessandro and Faller, Roland and Moul{\'e}, Adam J.",
title  ="Direct Probe of the Nuclear Modes Limiting Charge Mobility in Molecular Semiconductors",
journal  ="Mater.\ Horiz.",
year  ="2019",
volume  ="6",
issue  ="1",
pages  ="182-191",
publisher  ="The Royal Society of Chemistry",
doi  ="10.1039/C8MH01069B",
url  ="http://dx.doi.org/10.1039/C8MH01069B"
}

@Article{Klues2018,
author ="Klues, M. and Witte, G.",
title  ="Crystalline Packing in Pentacene-like Organic Semiconductors",
journal  ="CrystEngComm",
year  ="2018",
volume  ="20",
issue  ="1",
pages  ="63-74",
publisher  ="The Royal Society of Chemistry",
doi  ="10.1039/C7CE01700F",
url  ="http://dx.doi.org/10.1039/C7CE01700F"
}

@Article{Li2015,
author ="Li, Ping and Cui, Yahui and Song, Chongping and Zhang, Houyu",
title  ="Electronic and Charge Transport Properties of Dimers of Dithienothiophenes: Effect of Structural Symmetry and Linking Mode",
journal  ="RSC Adv.",
year  ="2015",
volume  ="5",
issue  ="62",
pages  ="50212-50222",
publisher  ="The Royal Society of Chemistry",
doi  ="10.1039/C5RA07946B",
url  ="http://dx.doi.org/10.1039/C5RA07946B"
}

@article{Jones2016,
author = {Jones, Andrew O. F. and Chattopadhyay, Basab and Geerts, Yves H. and Resel, Roland},
title = {Substrate-Induced and Thin-Film Phases: Polymorphism of Organic Materials on Surfaces},
journal = {Adv.\ Funct.\ Mater.},
year = {2016},
volume = {26},
number = {14},
pages = {2233-2255},
keywords = {organic electronics, organic thin films, pentacene, polymorphism, substrate-induced phase},
doi = {10.1002/adfm.201503169},
url = {https://onlinelibrary.wiley.com/doi/abs/10.1002/adfm.201503169},
eprint = {https://onlinelibrary.wiley.com/doi/pdf/10.1002/adfm.201503169}
}

@Article{Benvenuti2018,
author ="Benvenuti, Emilia and Gentili, Denis and Chiarella, Fabio and Portone, Alberto and Barra, Mario and Cecchini, Marco and Cappuccino, Chiara and Zambianchi, Massimo and Lopez, Sergio G. and Salzillo, Tommaso and Venuti, Elisabetta and Cassinese, Antonio and Pisignano, Dario and Persano, Luana and Cavallini, Massimiliano and Maini, Lucia and Melucci, Manuela and Muccini, Michele and Toffanin, Stefano",
title  ="Tuning Polymorphism in 2{,}3-Thienoimide Capped Oligothiophene Based Field-Effect Transistors by Implementing Vacuum and Solution Deposition Methods",
journal  ="J.\ Mater.\ Chem.\ C",
year  ="2018",
volume  ="6",
issue  ="21",
pages  ="5601-5608",
publisher  ="The Royal Society of Chemistry",
doi  ="10.1039/C8TC00544C",
url  ="http://dx.doi.org/10.1039/C8TC00544C"
}

@article{He2015,
author = {He, Ping and Tu, Zeyi and Zhao, Guangyao and Zhen, Yonggang and Geng, Hua and Yi, Yuanping and Wang, Zongrui and Zhang, Hantang and Xu, Chunhui and Liu, Jie and Lu, Xiuqiang and Fu, Xiaolong and Zhao, Qiang and Zhang, Xiaotao and Ji, Deyang and Jiang, Lang and Dong, Huanli and Hu, Wenping},
title = {Tuning the Crystal Polymorphs of Alkyl Thienoacene via Solution Self-Assembly Toward Air-Stable and High-Performance Organic Field-Effect Transistors},
journal = {Adv.\ Mater.},
year = {2015},
volume = {27},
number = {5},
pages = {825-830},
doi = {10.1002/adma.201404806},
url = {https://onlinelibrary.wiley.com/doi/abs/10.1002/adma.201404806},
eprint = {https://onlinelibrary.wiley.com/doi/pdf/10.1002/adma.201404806}
}

@Article{Hatcher2015,
author ="Hatcher, Peggy V. and Reibenspies, Joseph H. and Haddon, Robert C. and Li, Dawen and Lopez, Nereo and Chi, Xiaoliu",
title  ="A Polymorph of the 6{,}13-dichloropentacene Organic Semiconductor: Crystal Structure{,} Semiconductor Measurements and Band Structure Calculations",
journal  ="CrystEngComm",
year  ="2015",
volume  ="17",
issue  ="22",
pages  ="4172-4178",
publisher  ="The Royal Society of Chemistry",
doi  ="10.1039/C5CE00300H",
url  ="http://dx.doi.org/10.1039/C5CE00300H"
}

@article{Kubo1957,
author = {Kubo, Ryogo},
title = {Statistical-Mechanical Theory of Irreversible Processes. I. General Theory and Simple Applications to Magnetic and Conduction Problems},
journal = {J.\ Phys.\ Soc.\ Jpn.},
volume = {12},
number = {6},
pages = {570-586},
year = {1957},
doi = {10.1143/JPSJ.12.570},
URL = {https://doi.org/10.1143/JPSJ.12.570},
eprint = {https://doi.org/10.1143/JPSJ.12.570}
}

@article{Grimme2010,
author = {Grimme,Stefan  and Antony,Jens  and Ehrlich,Stephan  and Krieg,Helge },
title = {A Consistent and Accurate ab initio Parametrization of Density Functional Dispersion Correction (DFT-D) for the 94 Elements H-Pu},
journal = {J.\ Chem.\ Phys.},
volume = {132},
number = {15},
pages = {154104},
year = {2010},
doi = {10.1063/1.3382344},
URL = {ttps://doi.org/10.1063/1.3382344},
eprint = {https://doi.org/10.1063/1.3382344}
}

@article{Monkhorst1976,
  author = {Monkhorst, Hendrik J. and Pack, James D.},
	title = {Special Points for Brillouin-Zone Integrations},
  journal = {Phys.\ Rev.\ B},
  volume = {13},
  issue = {12},
  pages = {5188--5192},
  numpages = {0},
  year = {1976},
  month = {Jun},
  publisher = {American Physical Society},
  doi = {10.1103/PhysRevB.13.5188},
  url = {https://link.aps.org/doi/10.1103/PhysRevB.13.5188}
}

@article{Ortmann2009,
  title = {Theory of Charge Transport in Organic Crystals: Beyond Holstein's Small-Polaron Model},
  author = {Ortmann, Frank and Bechstedt, Friedhelm and Hannewald, Karsten},
  journal = {Phys.\ Rev.\ B},
  volume = {79},
  issue = {23},
  pages = {235206},
  numpages = {11},
  year = {2009},
  month = {Jun},
  publisher = {American Physical Society},
  doi = {10.1103/PhysRevB.79.235206},
  url = {https://link.aps.org/doi/10.1103/PhysRevB.79.235206}
}

@article{Wang2014,
author = {Wang,Y.  and MacKernan,D.  and Cubero,D.  and Coker,D. F.  and Quirke,N. },
title = {Single Electron States in Polyethylene},
journal = {J. Chem.\ Phys.},
volume = {140},
number = {15},
pages = {154902},
year = {2014},
doi = {10.1063/1.4869831},
URL = {https://doi.org/10.1063/1.4869831},
eprint = {https://doi.org/10.1063/1.4869831}
}

@article{Gunnarson2000,
author = {Gunnarson, O. and Han, J. E. },
title = {The Mean Free Path for Electron Conduction in Metallic Fullerenes},
journal = {Nature},
volume = {405},
pages = {1027-1030},
year = {2000},
doi = {10.1038/35016512},
URL = {https://doi.org/10.1038/35016512}
}

@article{Dong2016,
author = {Dong,Jingjuan  and Si,Wei  and Wu,Chang-Qin },
title = {Drift of Charge Carriers in Crystalline Organic Semiconductors},
journal = {J. Chem.\ Phys.},
volume = {144},
number = {14},
pages = {144905},
year = {2016},
doi = {10.1063/1.4945778},
URL = {https://doi.org/10.1063/1.4945778},
eprint = {https://doi.org/10.1063/1.4945778}
}

@Article{Nyman2015,
author ="Nyman, Jonas and Day, Graeme M.",
title  ="Static and Lattice Vibrational Energy Differences Between Polymorphs",
journal  ="CrystEngComm",
year  ="2015",
volume  ="17",
issue  ="28",
pages  ="5154-5165",
publisher  ="The Royal Society of Chemistry",
doi  ="10.1039/C5CE00045A",
url  ="http://dx.doi.org/10.1039/C5CE00045A"
}

@Article{Pulido2017,
author ="Pulido, Angeles and Chen, Linjiang and Kaczorowski, Tomasz and Holden, Daniel and Little, Marc A. and Chong, Samantha Y. and Slater, Benjamin J. and McMahon, David P. and Bonillo, Baltasar and Stackhouse, Chloe J. and Stephenson, Andrew and Kane, Christopher M. and Clowes, Rob and Hasell, Tom and Cooper, Andrew I. and Day, Graeme M.",
title  ="Functional Materials Discovery Using Energy-Structure-Function Maps",
journal  ="Nature",
year  ="2017",
volume  ="543",
pages  ="657-664",
doi  ="10.1038/nature21419",
url  ="https://doi.org/10.1038/nature21419"
}

@article {Merino2008,
	Author = {Merino, Edward J. and Boal, Amie K. and Barton, Jacqueline K.},
	Title = {Biological Contexts for DNA Charge Transport Chemistry},
	Journal = {Curr.\ Opin.\ Chem.\ Biol.},
	DOI = {10.1016/j.cbpa.2008.01.046},
	Number = {2},
	Volume = {12},
	Month = {April},
	Year = {2008},
	ISSN = {1367-5931},
	Pages = {229-237},
	URL = {http://europepmc.org/articles/PMC3227530},
}

@article{Landi2019JPCL,
author = {Landi, Alessandro and Borrelli, Raffaele and Capobianco, Amedeo and Peluso, Andrea},
title = {Transient and Enduring Electronic Resonances Drive Coherent Long Distance Charge Transport in Molecular Wires},
journal = {J.\ Phys.\ Chem.\ Lett.},
volume = {10},
number = {8},
pages = {1845-1851},
year = {2019},
doi = {10.1021/acs.jpclett.9b00650},
URL = {https://doi.org/10.1021/acs.jpclett.9b00650},
eprint = {https://doi.org/10.1021/acs.jpclett.9b00650}
}

@MISC{Software_TLT,
author={Ciuchi, S. and Nematiaram, T. and Troisi, A.},
title = {TransLoc: A program for Transient Localization Length Calculations},
note = {Package available online at {\tt https://github.com/CiuK1469/TransLoc}}
}

@article{Nematiaram2019,
author = {Nematiaram, Tahereh and Ciuchi, Sergio and Xie, Xiaoyu and Fratini, Simone and Troisi, Alessandro},
title = {Practical Computation of the Charge Mobility in Molecular Semiconductors Using Transient Localization Theory},
journal = {J. Phys.\ Chem.\ C},
volume = {123},
number = {12},
pages = {6989-6997},
year = {2019},
doi = {10.1021/acs.jpcc.8b11916},
URL = {https://doi.org/10.1021/acs.jpcc.8b11916},
eprint = {https://doi.org/10.1021/acs.jpcc.8b11916}
}

@article{Scherbela2018,
  title = {Charting the Energy Landscape of Metal/Organic Interfaces via Machine Learning},
  author = {Scherbela, Michael and H\"ormann, Lukas and Jeindl, Andreas and Obersteiner, Veronika and Hofmann, Oliver T.},
  journal = {Phys.\ Rev.\ Materials},
  volume = {2},
  issue = {4},
  pages = {043803},
  numpages = {9},
  year = {2018},
  month = {Apr},
  publisher = {American Physical Society},
  doi = {10.1103/PhysRevMaterials.2.043803},
  url = {https://link.aps.org/doi/10.1103/PhysRevMaterials.2.043803}
}

@article{Takeya2007,
author = {Takeya, J. and Yamagishi, M. and Tominari, Y. and Hirahara, R. and Nakazawa, Y. and Nishikawa, T. and Kawase, T. and Shimoda, T. and Ogawa, S.},
title = {Very High-Mobility Organic Single-Crystal Transistors with in-Crystal Conduction Channels},
journal = {Appl.\ Phys.\ Lett.},
volume = {90},
number = {10},
pages = {102120},
year = {2007},
doi = {10.1063/1.2711393},
URL = {https://doi.org/10.1063/1.2711393},
eprint = {https://doi.org/10.1063/1.2711393}
}

@article{Gaus2013,
author = {Gaus, Michael and Goez, Albrecht and Elstner, Marcus},
title = {Parametrization and Benchmark of DFTB3 for Organic Molecules},
journal = {J.\ Chem.\ Theory Comput.},
volume = {9},
number = {1},
pages = {338-354},
year = {2013},
doi = {10.1021/ct300849w},
URL = {https://doi.org/10.1021/ct300849w},
eprint = {https://doi.org/10.1021/ct300849w}
}

@article{Mattheus2001,
author = "Mattheus, Christine C. and Dros, Anne B. and Baas, Jacob and Meetsma, Auke and Boer, Jan L. de and Palstra, Thomas T. M.",
title = "{Polymorphism in Pentacene}",
journal = "Acta Cryst.\ Sect.\ C",
year = "2001",
volume = "57",
number = "8",
pages = "939--941",
doi = {10.1107/S010827010100703X},
url = {https://doi.org/10.1107/S010827010100703X}
}

@article{Landi2019JPCC,
author = {Landi, Alessandro},
title = {Charge Mobility Prediction in Organic Semiconductors: Comparison of Second-Order Cumulant Approximation and Transient Localization Theory},
journal = {J. Phys.\ Chem.\ C},
volume = {123},
number = {31},
pages = {18804-18812},
year = {2019},
doi = {10.1021/acs.jpcc.9b04252},
URL = {https://doi.org/10.1021/acs.jpcc.9b04252},
eprint = {https://doi.org/10.1021/acs.jpcc.9b04252}
}

@article{Frisbie2016,
author = {Wu, Yanfei and Chew, Annabel R. and Rojas, Geoffrey A. and Sini, Gjergji and Haugstad, Greg and Belianinov, Alex and Kalinin, Sergei V. and Li, Hong and Risko, Chad and Brédas, Jean-Luc and Salleo, Alberto and Frisbie, C. Daniel},
title = {Strain Effects on the Work Function of an Organic Semiconductor},
journal = {Nat.\ Commun.},
volume = {7},
pages = {10270},
year = {2016},
doi = {10.1038/ncomms10270},
URL = {https://doi.org/10.1038/ncomms10270},
}

@Article{Landi2019JMCC,
author ="Landi, Alessandro and Troisi, Alessandro and Peluso, Andrea",
title  ="Explaining Different Experimental Hole Mobilities: Influence of Polymorphism on Dynamic Disorder in Pentacene",
journal  ="J. Mater.\ Chem.\ C",
year  ="2019",
volume  ="7",
issue  ="31",
pages  ="9665-9670",
publisher  ="The Royal Society of Chemistry",
doi  ="10.1039/C9TC03174J",
url  ="http://dx.doi.org/10.1039/C9TC03174J"
}

@Article{Liang2018,
AUTHOR = {Liang, Lijuan and Fu, Yabo and Wang, Dongdong and Wei, Yen and Kobayashi, Norihisa and Minari, Takeo},
TITLE = {DNA as Functional Material in Organic-Based Electronics},
JOURNAL = {Appl.\ Sci.},
VOLUME = {8},
YEAR = {2018},
NUMBER = {1},
pages = {90},
URL = {https://www.mdpi.com/2076-3417/8/1/90},
ISSN = {2076-3417},
DOI = {10.3390/app8010090}
}


@article{MCTDH_review,
author = {Worth, G. A. and  Meyer, Hans-Dieter  and K\"oppel,  H.  and Cederbaum,  L. S. and Burghardt, Irene },
title = {Using the MCTDH wavepacket propagation method to describe multimode non-adiabatic dynamics},
journal = {Int.\ Rev.\ Phys.\ Chem.},
volume = {27},
number = {3},
pages = {569-606},
year  = {2008},
doi = {10.1080/01442350802137656},
URL = {https://doi.org/10.1080/01442350802137656},
eprint = {https://doi.org/10.1080/01442350802137656}
}

@article{Schroder2019_TREES,
author = {Schr\"oder, Florian and Turban, David and Musser, Andrew and Hine, Nicholas and Chin, Alex},
title = {Tensor Network Simulation of Multi-Environmental Open Quantum Dynamics via Machine Learning and Entanglement Renormalisation},
journal = {Nat.\ Commun.},
volume = {10},
pages = {1062},
year = {2019}
}

@article {Kelley1999,
	author = {Kelley, Shana O. and Barton, Jacqueline K.},
	title = {Electron Transfer Between Bases in Double Helical DNA},
	volume = {283},
	number = {5400},
	pages = {375--381},
	year = {1999},
	doi = {10.1126/science.283.5400.375},
	publisher = {American Association for the Advancement of Science},
	issn = {0036-8075},
	URL = {https://science.sciencemag.org/content/283/5400/375},
	eprint = {https://science.sciencemag.org/content/283/5400/375.full.pdf},
	journal = {Science}
}

@article {Lewis1997,
	author = {Lewis, Frederick D. and Wu, Taifeng and Zhang, Yifan and Letsinger, Robert L. and Greenfield, Scott R. and Wasielewski, Michael R.},
	title = {Distance-Dependent Electron Transfer in DNA Hairpins},
	volume = {277},
	number = {5326},
	pages = {673--676},
	year = {1997},
	doi = {10.1126/science.277.5326.673},
	publisher = {American Association for the Advancement of Science},
	issn = {0036-8075},
	URL = {https://science.sciencemag.org/content/277/5326/673},
	eprint = {https://science.sciencemag.org/content/277/5326/673.full.pdf},
	journal = {Science}
}

@article {Hildner2013,
	author = {Hildner, Richard and Brinks, Daan and Nieder, Jana B. and Cogdell, Richard J. and van Hulst, Niek F.},
	title = {Quantum Coherent Energy Transfer over Varying Pathways in Single Light-Harvesting Complexes},
	volume = {340},
	number = {6139},
	pages = {1448--1451},
	year = {2013},
	doi = {10.1126/science.1235820},
	publisher = {American Association for the Advancement of Science},
	issn = {0036-8075},
	URL = {https://science.sciencemag.org/content/340/6139/1448},
	eprint = {https://science.sciencemag.org/content/340/6139/1448.full.pdf},
	journal = {Science}
}

@article{Hedley2017,
author = {Hedley, Gordon J. and Ruseckas, Arvydas and Samuel, Ifor D. W.},
title = {Light Harvesting for Organic Photovoltaics},
journal = {Chem.\ Rev.},
volume = {117},
number = {2},
pages = {796-837},
year = {2017},
doi = {10.1021/acs.chemrev.6b00215},
URL = {https://doi.org/10.1021/acs.chemrev.6b00215},
eprint = { https://doi.org/10.1021/acs.chemrev.6b00215}
}

@article{Zheng2020,
author = {Zheng, Chenyu and Mark, Michael F. and Wiegand, Tyler and Diaz, Steven A. and Cody, Jeremy and Spano, Frank C. and McCamant, David W. and Collison, Christopher J.},
title = {Measurement and Theoretical Interpretation of Exciton Diffusion as a Function of Intermolecular Separation for Squaraines Targeted for Bulk Heterojunction Solar Cells},
journal = {J.\ Phys.\ Chem.\ C},
volume = {124},
number = {7},
pages = {4032-4043},
year = {2020},
doi = {10.1021/acs.jpcc.9b11816},
URL = {https://doi.org/10.1021/acs.jpcc.9b11816},
eprint = {https://doi.org/10.1021/acs.jpcc.9b11816}
}


@article{Sun2018,
author = {Sun, Jia and Ma, Xiaoling and Zhang, Zhuohan and Yu, Jiangsheng and Zhou, Jie and Yin, Xinxing and Yang, Linqiang and Geng, Renyong and Zhu, Rihong and Zhang, Fujun and Tang, Weihua},
title = {Dithieno[3,2-b:2',3'-d]pyrrol Fused Nonfullerene Acceptors Enabling Over 13\% Efficiency for Organic Solar Cells},
journal = {Adv.\ Mater.},
volume = {30},
number = {16},
pages = {1707150},
doi = {10.1002/adma.201707150},
url = {https://onlinelibrary.wiley.com/doi/abs/10.1002/adma.201707150},
eprint = {https://onlinelibrary.wiley.com/doi/pdf/10.1002/adma.201707150},
year = {2018}
}

@article{Liu2020,
author = {Liu, Yongsheng and Chen, Yongsheng},
title = {Integrated Perovskite/Bulk-Heterojunction Organic Solar Cells},
journal = {Adv.\ Mater.},
volume = {32},
number = {3},
pages = {1805843},
keywords = {charge transport, integrated solar cells, near-infrared solar cells, organic solar cells, perovskite solar cells},
doi = {10.1002/adma.201805843},
url = {https://onlinelibrary.wiley.com/doi/abs/10.1002/adma.201805843},
eprint = {https://onlinelibrary.wiley.com/doi/pdf/10.1002/adma.201805843},
year = {2020}
}

@article{Shockley1961,
author = {Shockley, William  and Queisser, Hans J. },
title = {Detailed Balance Limit of Efficiency of p‐n Junction Solar Cells},
journal = {J.\ Appl.\ Phys.},
volume = {32},
number = {3},
pages = {510-519},
year = {1961},
doi = {10.1063/1.1736034},
URL = {https://doi.org/10.1063/1.1736034},
eprint = {https://doi.org/10.1063/1.1736034}
}

@article{PyzerKnapp2015,
author = {Pyzer-Knapp, Edward O. and Suh, Changwon and Gómez-Bombarelli, Rafael and Aguilera-Iparraguirre, Jorge and Aspuru-Guzik, Al\'{a}n},
title = {What Is High-Throughput Virtual Screening? A Perspective from Organic Materials Discovery},
journal = {Annu.\ Rev.\ Mater.\ Res.},
volume = {45},
number = {1},
pages = {195-216},
year = {2015},
doi = {10.1146/annurev-matsci-070214-020823},
URL = {https://doi.org/10.1146/annurev-matsci-070214-020823},
eprint = {https://doi.org/10.1146/annurev-matsci-070214-020823}
}

@article{Goud2018,
author = "Goud, N. Rajesh and Zhang, Xuepeng and Br\'edas, Jean-Luc and Coropceanu, Veaceslav and Matzger, Adam J.",
title = "Discovery of Non-linear Optical Materials by Function-Based Screening of Multi-component Solids",
journal = "Chem",
volume = "4",
number = "1",
pages = "150 - 161",
year = "2018",
issn = "2451-9294",
doi = "https://doi.org/10.1016/j.chempr.2017.12.010",
url = "http://www.sciencedirect.com/science/article/pii/S2451929417305120"
}

@Article{Padula2019,
author ="Padula, Daniele and Simpson, Jack D. and Troisi, Alessandro",
title  ="Combining Electronic and Structural Features in Machine Learning Models to Predict Organic Solar Cells Properties",
journal  ="Mater.\ Horiz.",
year  ="2019",
volume  ="6",
issue  ="2",
pages  ="343-349",
publisher  ="The Royal Society of Chemistry",
doi  ="10.1039/C8MH01135D",
url  ="http://dx.doi.org/10.1039/C8MH01135D"
}

@article{Burschka2013,
author = {Burschka, Julian and Pellet, Norman and Moon, Soo-Jin and Humphry-Baker, Robin and Gao, Peng and Nazeeruddin, Mohammad K. and Gr\"atzel, Michael},
title = {Sequential Deposition as a Route to High-Performance Perovskite-Sensitized Solar Cells},
journal = {Nature},
volume = {499},
pages = {316-319},
year = {2013},
}


@book{Karl2017_book,
editor={Leo, Karl},
title={Elementary Processes in Organic Photovoltaics},
DOI={10.1007/978-3-319-28338-8},
year={2017}
}

@article{Zhang2018,
author = {Zhang, Guangye and Zhao, Jingbo and Chow, Philip C. Y. and Jiang, Kui and Zhang, Jianquan and Zhu, Zonglong and Zhang, Jie and Huang, Fei and Yan, He},
title = {Nonfullerene Acceptor Molecules for Bulk Heterojunction Organic Solar Cells},
journal = {Chem.\ Rev.},
volume = {118},
number = {7},
pages = {3447-3507},
year = {2018},
doi = {10.1021/acs.chemrev.7b00535},
URL = {https://doi.org/10.1021/acs.chemrev.7b00535},
eprint = {https://doi.org/10.1021/acs.chemrev.7b00535}
}

@article{Nielsen2013,
author = {Nielsen, Christian B. and Turbiez, Mathieu and McCulloch, Iain},
title = {Recent Advances in the Development of Semiconducting DPP-Containing Polymers for Transistor Applications},
journal = {Adv.\ Mater.},
volume = {25},
number = {13},
pages = {1859-1880},
doi = {10.1002/adma.201201795},
url = {https://onlinelibrary.wiley.com/doi/abs/10.1002/adma.201201795},
eprint = {https://onlinelibrary.wiley.com/doi/pdf/10.1002/adma.201201795},
year = {2013}
}

@article{Moon2015,
author = {Moon, Mijin and Walker, Bright and Lee, Junghoon and Park, Song Yi and Ahn, Hyungju and Kim, Taehyo and Lee, Tack Ho and Heo, Jungwoo and Seo, Jung Hwa and Shin, Tae Joo and Kim, Jin Young and Yang, Changduk},
title = {Dithienogermole-Containing Small-Molecule Solar Cells with 7.3\% Efficiency: In-Depth Study on the Effects of Heteroatom Substitution of Si with Ge},
journal = {Adv.\ Energy Mater.},
volume = {5},
number = {9},
pages = {1402044},
doi = {10.1002/aenm.201402044},
url = {https://onlinelibrary.wiley.com/doi/abs/10.1002/aenm.201402044},
eprint = {https://onlinelibrary.wiley.com/doi/pdf/10.1002/aenm.201402044},
year = {2015}
}

@article{Kyaw2013,
author = {Kyaw, Aung Ko Ko and Wang, Dong Hwan and Wynands, David and Zhang, Jie and Nguyen, Thuc-Quyen and Bazan, Guillermo C. and Heeger, Alan J.},
title = {Improved Light Harvesting and Improved Efficiency by Insertion of an Optical Spacer (ZnO) in Solution-Processed Small-Molecule Solar Cells},
journal = {Nano Lett.},
volume = {13},
number = {8},
pages = {3796-3801},
year = {2013},
doi = {10.1021/nl401758g},
URL = {https://doi.org/10.1021/nl401758g},
eprint = {https://doi.org/10.1021/nl401758g}
}

@ARTICLE{Carella2018,
author={Carella, Antonio and Borbone, Fabio and Centore, Roberto},   
title={Research Progress on Photosensitizers for DSSC},      
journal={Frontiers in Chemistry},      
volume={6},      
pages={481},     
year={2018},      
URL={https://www.frontiersin.org/article/10.3389/fchem.2018.00481},       
doi={10.3389/fchem.2018.00481}   
}

@article{VanderPoll2012,
author = "Van der Poll, Thomas S. and Love, John A. and Nguyen, Thuc-Quyen and  Bazan, Guillermo C.",
title = "Non - Basic High - Performance Molecules for Solution - Processed Organic Solar Cells",
journal = "Adv.\ Mater.",
volume = "24",
number = "27",
pages = "3646-3649",
year="2012",
doi = "10.1002/adma.201201127"
}

@article{Coughlin2014,
author = {Coughlin, Jessica E. and Zhugayevych, Andriy and Bakus, Ronald C. and van der Poll, Thomas S. and Welch, Gregory C. and Teat, Simon J. and Bazan, Guillermo C. and Tretiak, Sergei},
title = {A Combined Experimental and Theoretical Study of Conformational Preferences of Molecular Semiconductors},
journal = {J.\ Phys.\ Chem.\ C},
volume = {118},
number = {29},
pages = {15610-15623},
year = {2014},
doi = {10.1021/jp506172a},
URL = {https://doi.org/10.1021/jp506172a},
eprint = {https://doi.org/10.1021/jp506172a}
}

@article{Umeyama2017,
author = {Umeyama, Tomokazu and Shibata, Sho and Igarashi, Kensho and Takahara, Shogo and Higashino, Tomohiro and Seki, Shu and Imahori, Hiroshi},
title = {Enantiomerically Separated $\alpha$-[70]PCBM for Organic Photovoltaics},
journal = {Chem.\ Lett.},
volume = {46},
number = {7},
pages = {1001-1003},
year = {2017},
doi = {10.1246/cl.170306},
URL = {https://doi.org/10.1246/cl.170306},
eprint = {https://doi.org/10.1246/cl.170306}
}

@article{Armin2017,
author = {Armin, Ardalan and Durrant, James R. and Shoaee, Safa},
title = {Interplay Between Triplet-, Singlet-Charge Transfer States and Free Charge Carriers Defining Bimolecular Recombination Rate Constant of Organic Solar Cells},
journal = {J.\ Phys.\ Chem.\ C},
volume = {121},
number = {25},
pages = {13969-13976},
year = {2017},
doi = {10.1021/acs.jpcc.7b04825},
URL = {https://doi.org/10.1021/acs.jpcc.7b04825},
eprint = {https://doi.org/10.1021/acs.jpcc.7b04825}
}

@article{Stankus2019,
  author = {Stankus, Brian and Yong, Haiwang and Zotev, Nikola and Ruddock, Jennifer M.and Bellshaw, Darren and Lane, Thomas J. and Liang, Mengning and Boutet, Sébastien and Carbajo, Sergio and Robinson, Joseph S. and Du, Wenpeng and Goff, Nathan and Chang, Yu and Koglin, Jason E. and Minitti, Michael P. and Kirrander, Adam and Weber, Peter M.},
	 title = {Ultrafast X-ray Scattering Reveals Vibrational Coherence Following Rydberg Excitation},
  journal = {Nat.\ Chem.},
  volume = {11},
  pages = {716-721},
  year = {2019},
}

@article{Steenken2000,
author = {Steenken, S. and Jovanovic, S. V. and Bietti, M. and Bernhard, K.},
title = {The Trap Depth (in DNA) of 8-Oxo-7,8-dihydro-2'deoxyguanosine as Derived from Electron Transfer Equilibria in Aqueous Solution},
journal = {J. Am.\ Chem.\ Soc.},
volume = {122},
pages = {2373-2374},
year = {2000},
}

@article{Collins2016,
author = {Collins, Samuel D.  and Proctor, Christopher M. and Ran,  Niva A. and Nguyen, Thuc-Quyen},
title = {Understanding Open-Circuit Voltage Loss through the Density of States in Organic Bulk Heterojunction Solar Cells},
journal = {Adv.\ Energy Mater.},
volume = {6},
pages = {1501721},
year = {2016},
}

@Article{Clarke2008,
author ="Clarke, Tracey and Ballantyne, Amy and Jamieson, Fiona and Brabec, Christoph and Nelson, Jenny and Durrant, James",
title  ="Transient Absorption Spectroscopy of Charge Photogeneration Yields and Lifetimes in a Low Bandgap Polymer/Fullerene Film",
journal  ="Chem.\ Commun.",
year  ="2008",
volume  ="1",
pages  ="89-91",
publisher  ="The Royal Society of Chemistry",
doi  ="10.1039/B813815J",
url  ="http://dx.doi.org/10.1039/B813815J"}

@article{Karuthedath2019,
author = {Karuthedath, Safakath and Gorenflot, Julien and Firdaus, Yuliar and Sit, Wai-Yu and Eisner, Flurin and Seitkhan, Akmaral and Ravva, Mahesh Kumar and Anthopoulos, Thomas D. and Laquai, Frédéric},
title = {Charge and Triplet Exciton Generation in Neat PC$_{70}$BM Films and Hybrid CuSCN:PC$_{70}$BM Solar Cells},
journal = {Adv.\ Energy Mater.},
volume = {9},
number = {1},
pages = {1802476},
doi = {10.1002/aenm.201802476},
url = {https://onlinelibrary.wiley.com/doi/abs/10.1002/aenm.201802476},
eprint = {https://onlinelibrary.wiley.com/doi/pdf/10.1002/aenm.201802476},
year = {2019}
}

@article{Lin2014,
author = {Lin, Bo-Chao and Koo, Brian T. and Clancy, Paulette and Hsu, Chao-Ping},
title = {Theoretical Investigation of Charge-Transfer Processes at Pentacene-C$_{60}$ Interface: The Importance of Triplet Charge Separation and Marcus Electron Transfer Theory},
journal = {J.\ Phys.\ Chem.\ C},
volume = {118},
number = {41},
pages = {23605-23613},
year = {2014},
doi = {10.1021/jp508050n},
URL = {https://doi.org/10.1021/jp508050n},
eprint = {https://doi.org/10.1021/jp508050n}
}

@article{Wilson2011,
author = {Wilson, Mark W. B. and Rao, Akshay and Clark, Jenny and Kumar, R. Sai Santosh and Brida, Daniele and Cerullo, Giulio and Friend, Richard H.},
title = {Ultrafast Dynamics of Exciton Fission in Polycrystalline Pentacene},
journal = {J.\ Am.\ Chem.\ Soc.},
volume = {133},
number = {31},
pages = {11830-11833},
year = {2011},
doi = {10.1021/ja201688h},
URL = {https://doi.org/10.1021/ja201688h},
eprint = {https://doi.org/10.1021/ja201688h}
}

@article{Rao2013,
title={The role of spin in the kinetic control of recombination in organic photovoltaics},
author={Rao, A. and Chow, C.Y.P. and G\'elinas, S. and Schlenker, C. W. and Li, C.-Z. and Yip, H.-L. and Jen, A. K.-Y. and Ginger, D. S. and Friend, R. H.},
journal={Nature},
volume={500},
pages={435},
year={2013}
}

@article{Chow2014,
author={Chow, P. C. Y. and Albert-Seifried, S. and G\'elinas , S. and Friend, R. H.},
title={Nanosecond Intersystem Crossing Times in Fullerene Acceptors: implications for Oganic Photovoltaic Diodes},
journal={Adv.\ Mater.},
year={2014},
volume={26},
pages={4851-4854}
}

@Article{Kyaw2015,
author ="Kyaw, Aung Ko Ko and Gehrig, Dominik and Zhang, Jie and Huang, Ye and Bazan, Guillermo C. and Laquai, Frederic and Nguyen, Thuc-Quyen",
title ="High Open-Circuit Voltage Small-Molecule p-DTS(FBTTh$_{2}$)$_{2}$:ICBA Bulk Heterojunction Solar Cells - Morphology{,} Excited-State Dynamics{,} and Photovoltaic Performance",
journal  ="J.\ Mater.\ Chem.\ A",
year="2015",
volume="3",
issue="4",
pages="1530-1539",
publisher="The Royal Society of Chemistry",
doi="10.1039/C4TA06256F",
url="http://dx.doi.org/10.1039/C4TA06256F"
}

@article {Gelinas2014,
	author = {G{\'e}linas, Simon and Rao, Akshay and Kumar, Abhishek and Smith, Samuel L. and Chin, Alex W. and Clark, Jenny and van der Poll, Tom S. and Bazan, Guillermo C. and Friend, Richard H.},
	title = {Ultrafast Long-Range Charge Separation in Organic Semiconductor Photovoltaic Diodes},
	volume = {343},
	number = {6170},
	pages = {512--516},
	year = {2014},
	doi = {10.1126/science.1246249},
	publisher = {American Association for the Advancement of Science},
	URL = {http://science.sciencemag.org/content/343/6170/512},
	eprint = {http://science.sciencemag.org/content/343/6170/512.full.pdf},
	journal = {Science}
}

@article{Kinoshita2008,
author = " Kinoshita, Shohei and  Sakanoue, Tomo and  Yahiro, Masayuki and  Takimiya, Kazuo and  Ebata and  Ikeda, Masaaki and  Kuwabara, Hirokazu and  Adachi, Chihaya",
title = "A High Mobility Ambipolar Field Effect Transistor Using a 2,6-Diphenylbenzo[1,2-b:4,5-b']Diselenophene/Fullerene Double Layer",
journal = "Solid State Commun.",
volume = "145",
number = "3",
pages = "114 - 117",
year = "2008",
issn = "0038-1098",
doi = "https://doi.org/10.1016/j.ssc.2007.10.017",
url = "http://www.sciencedirect.com/science/article/pii/S0038109807007235",
}

@article{Goldberg2020,
author = "Goldberg, Alexander and  Kwak, H. Shaun and  Halls, Mathew D. and  Matsuzawa, Nobuyuki N. and  Sasago, Masaru and  Arai, Hideyuki and Fujii, Eiji ",
title = "Estimation of Electron and Hole Mobility of 50 Homogeneous Fullerene Amorphous Structures (C$_{60}$, C$_{58}$B$_{2}$, C$_{58}$N$_{2}$ and C$_{58}$NB) Using a Percolation Corrected Marcus Theory Model",
journal = "Org.\ Electron.",
volume = "78",
pages = "105571",
year = "2020",
issn = "1566-1199",
doi = "https://doi.org/10.1016/j.orgel.2019.105571",
url = "http://www.sciencedirect.com/science/article/pii/S1566119919305981",
}

@article{Muth2013,
	author = {Muth, Mathis-Andreas and Mitchell, William and Tierney, Steven and Lada, Thomas A and Xue, Xiang and Richter, Henning and Carrasco-Orozco, Miguel  and  Thelakkat, Mukundan},
	title = {Influence of Charge Carrier Mobility and Morphology on Solar Cell Parameters in Devices of Mono- and Bis-Fullerene Adducts},
	journal = {Nanotechnology},
	doi = {10.1088/0957-4484/24/48/484001},
	url = {https://doi.org/10.1088%2F0957-4484%2F24%2F48%2F484001},
	year = 2013,
	month = {nov},
	publisher = {{IOP} Publishing},
	volume = {24},
	number = {48},
	pages = {484001}
}

@article{Anthopoulos2005,
author = {Anthopoulos, Thomas D.  and de Leeuw, Dago M.  and Cantatore, Eugenio  and van ’t Hof, Patrick  and Alma, Jan  and Hummelen, Jan C. },
title = {Solution Processible Organic Transistors and Circuits Based on a C$_{70}$ Methanofullerene},
journal = {J.\ Appl.\ Phys.},
volume = {98},
number = {5},
pages = {054503},
year = {2005},
doi = {10.1063/1.2034083},
URL = {https://doi.org/10.1063/1.2034083},
eprint = {https://doi.org/10.1063/1.2034083}
}

@article{Etzold2011,
author = {Etzold, Fabian and Howard, Ian A. and Mauer, Ralf and Meister, Michael and Kim, Tae-Dong and Lee, Kwang-Sup and Baek, Nam Seob and Laquai, Fr\'{e}d\'{e}ric},
title = {Ultrafast Exciton Dissociation Followed by Nongeminate Charge Recombination in PCDTBT:PCBM Photovoltaic Blends},
journal = {J.\ Am.\ Chem.\ Soc.},
volume = {133},
number = {24},
pages = {9469-9479},
year = {2011},
doi = {10.1021/ja201837e},
URL = {https://doi.org/10.1021/ja201837e},
eprint = {https://doi.org/10.1021/ja201837e}
}

@book{Rand2014Book,
  title={Organic Solar Cells: Fundamentals, Devices, and Upscaling},
  author={Rand, B.P. and Richter, H.},
  isbn={9789814463669},
  url={https://books.google.it/books?id=wb7NBQAAQBAJ},
  year={2014},
  publisher={Jenny Stanford Publishing}
}

@article{Larson2013,
author = {Larson, Bryon W. and Whitaker, James B. and Wang, Xue-Bin and Popov, Alexey A. and Rumbles, Garry and Kopidakis, Nikos and Strauss, Steven H. and Boltalina, Olga V.},
title = {Electron Affinity of Phenyl-C$_{61}$-Butyric Acid Methyl Ester (PCBM)},
journal = {J. Phys.\ Chem.\ C},
volume = {117},
number = {29},
pages = {14958-14964},
year = {2013},
doi = {10.1021/jp403312g},
URL = {https://doi.org/10.1021/jp403312g},
eprint = {https://doi.org/10.1021/jp403312g}
}

@article{Yeh2013,
author={Yeh, Naichia and Yeh, Pulin},
title={Organic Solar Cells: Their Developments and Potentials},
journal={Renew.\ Sustain.\ Energy Rev},
year={2013},
issue={21},
pages={421--431}
}

@article{Nematiaram2020AFM,
author = {Nematiaram, Tahereh and Padula, Daniele and Landi, Alessandro and Troisi, Alessandro},
title = {On the Largest Possible Mobility of Molecular Semiconductors and How to Achieve It},
journal = {Adv.\ Funct.\ Mater.},
volume = {30},
year={2020},
pages = {2001906},
keywords = {charge mobility, computational materials screening, molecular semiconductor},
doi = {10.1002/adfm.202001906},
url = {https://onlinelibrary.wiley.com/doi/abs/10.1002/adfm.202001906},
eprint = {https://onlinelibrary.wiley.com/doi/pdf/10.1002/adfm.202001906},
}

@article{Yi2009,
author = {Yi, Yuanping and Coropceanu, Veaceslav and Br{\'e}das, Jean-Luc},
title = {Exciton-Dissociation and Charge-Recombination Processes in Pentacene/C$_{60}$ Solar Cells: Theoretical Insight into the Impact of Interface Geometry},
journal = {J. Am.\ Chem.\ Soc.},
volume = {131},
number = {43},
pages = {15777--15783},
year = {2009},
doi = {10.1021/ja905975w}
}

 @article{Zhugayevych2013,
title=" Ab Initio Study of a Molecular Crystal for Photovoltaics: Light Absorption, Exciton and Charge Carrier Transport",
author=" Zhugayevych, Andriy and  Postupna, Olena and  Bakus II, Ronald C. and  Welch, Gregory C. and  Bazan, Guillermo C. and  Tretiak, Sergei",
year=" 2013",
 doi=" 10.1021/jp310855p",
journal="J. Phys.\ Chem.\ C",
pages=" 4920--4930",
volume=" 117",
issue=" 10"	
}

@article{Richter2017,
author = {Richter, Lee J. and DeLongchamp, Dean M. and Amassian, Aram},
title = {Morphology Development in Solution-Processed Functional Organic Blend Films: An In Situ Viewpoint},
journal = {Chem.\ Rev.},
volume = {117},
number = {9},
pages = {6332--6366},
year = {2017},
doi = {10.1021/acs.chemrev.6b00618}
}

 @article{Coughlin2014ACR,
author = {Coughlin, Jessica E. and Henson, Zachary B. and Welch, Gregory C. and Bazan, Guillermo C.},
title = {Design and Synthesis of Molecular Donors for Solution-Processed High-Efficiency Organic Solar Cells},
journal = {Acc.\ Chem.\ Res.},
volume = {47},
number = {1},
pages = {257-270},
year = {2014},
doi = {10.1021/ar400136b},
URL = {https://doi.org/10.1021/ar400136b},
eprint = {https://doi.org/10.1021/ar400136b}
}

@article{Love2013,
author = {John A. Love and Christopher M. Proctor and Jianhua Liu and Christopher J. Takacs and Alexander Sharenko and Thomas S. van der Poll and Alan J. Heeger and Guillermo C. Bazan and Thuc‐Quyen Nguyen},
title = {Film Morphology of High Efficiency Solution-Processed Small-Molecule Solar Cells},
journal = {Adv.\ Funct.\ Mater},
volume = {23},
number = {40},
year={2013},
pages = {5019-5026},
keywords = {bulk heterojunction solar cells, small molecules, film morphology},
doi = {10.1002/adfm.201300099},
url = {https://onlinelibrary.wiley.com/doi/abs/10.1002/adfm.201300099},
}

@Article{Kyaw2014,
author ="Ko Kyaw, Aung Ko and Gehrig, Dominik and Zhang, Jie and Huang, Ye and Bazan, Guillermo C. and Laquai, Fr\'{e}d\'{e}ric and Nguyen, Thuc-Quyen",
title  ="High Open-Circuit Voltage Small-Molecule p-DTS(FBTTh$_2$)$_2$:ICBA Bulk Heterojunction Solar Cells – Morphology{,} Excited-State Dynamics{,} and Photovoltaic Performance",
journal  ="J.\ Mater.\ Chem.\ A",
year  ="2015",
volume  ="3",
issue  ="4",
pages  ="1530-1539",
publisher  ="The Royal Society of Chemistry",
doi  ="10.1039/C4TA06256F",
url  ="http://dx.doi.org/10.1039/C4TA06256F"
}

@article{Casanova2018,
author = {Casanova, David},
title = {Theoretical Modeling of Singlet Fission},
journal = {Chem.\ Rev.},
volume = {118},
number = {15},
pages = {7164-7207},
year = {2018},
doi = {10.1021/acs.chemrev.7b00601},
URL = {https://doi.org/10.1021/acs.chemrev.7b00601},
eprint = {https://doi.org/10.1021/acs.chemrev.7b00601}
}

@article{Padula2019EES,
author ="Padula, Daniele and Omar, Omer H. and Nematiaram, Tahereh and Troisi, Alessandro",
title  ="Singlet Fission Molecules among Known Compounds: Finding a Few Needles in a Haystack",
journal  ="Energy Environ.\ Sci. ",
year  ="2019",
volume  ="12",
issue  ="8",
pages  ="2412-2416",
publisher  ="The Royal Society of Chemistry",
doi  ="10.1039/C9EE01508F",
url  ="http://dx.doi.org/10.1039/C9EE01508F"
}

@article{Vath2017,
author = {V\"ath, Stefan and Tvingstedt, Kristofer and Baumann, Andreas and Heiber, Michael C. and Sperlich, Andreas and Love, John A. and Nguyen, Thuc-Quyen and Dyakonov, Vladimir},
title = {Triplet Excitons in Highly Efficient Solar Cells Based on the Soluble Small Molecule p-DTS(FBTTh2)2},
journal = {Adv.\ Energy Mater.},
volume = {7},
year = {2017},
pages = {1602016},
keywords = {charge transfer states, electron back transfer, electron spin resonance, organic solar cells, triplet excitons},
doi = {10.1002/aenm.201602016},
url = {https://onlinelibrary.wiley.com/doi/abs/10.1002/aenm.201602016},
eprint = {https://onlinelibrary.wiley.com/doi/pdf/10.1002/aenm.201602016}
}

@article{Thomson2017,
author = {Thomson, Stuart A. J. and Niklas, Jens and Mardis, Kristy L. and Mallares, Christopher and Samuel, Ifor D. W. and Poluektov, Oleg G.},
title = {Charge Separation and Triplet Exciton Formation Pathways in Small-Molecule Solar Cells as Studied by Time-Resolved EPR Spectroscopy},
journal = {J. Phys.\ Chem.\ C},
volume = {121},
number = {41},
pages = {22707-22719},
year = {2017},
doi = {10.1021/acs.jpcc.7b08217}
}

@article{Cui2018,
author = {Cui, Qiuhong and Hu, Yuanyuan and Zhou, Cheng and Teng, Feng and Huang, Jianfei and Zhugayevych, Andriy and Tretiak, Sergei and Nguyen, Thuc-Quyen and Bazan, Guillermo C.},
title = {Single Crystal Microwires of p-DTS(FBTTh$_2$)$_2$ and Their Use in the Fabrication of Field-Effect Transistors and Photodetectors},
journal = {Adv.\ Funct.\ Mater.},
volume = {28},
number = {4},
pages = {1702073},
year = {2018},
keywords = {charge carrier mobility, field-effect transistors, organic semiconductors, photodetectors, single-crystals},
doi = {10.1002/adfm.201702073},
url = {https://onlinelibrary.wiley.com/doi/abs/10.1002/adfm.201702073},
eprint = {https://onlinelibrary.wiley.com/doi/pdf/10.1002/adfm.201702073},
}


@article{DAvino2014,
author = {D'Avino, Gabriele and Muccioli, Luca and Zannoni, Claudio and Beljonne, David and Soos, Zolt\'{a}n G.},
title = {Electronic Polarization in Organic Crystals: A Comparative Study of Induced Dipoles and Intramolecular Charge Redistribution Schemes},
journal = {J.\ Chem.\ Theory Comput.},
volume = {10},
number = {11},
pages = {4959-4971},
year = {2014},
doi = {10.1021/ct500618w},
URL = {https://doi.org/10.1021/ct500618w},
eprint = {https://doi.org/10.1021/ct500618w}
}

@article{Peluso2019Molecules,
author = {Peluso, A. and Caruso, T. and Landi, A. and Capobianco, A.},
title = { The Dynamics of Hole Transfer in DNA},
journal = {Molecules },
volume = {24},
pages = {4044},
year = {2019},
doi = {10.3390/molecules24224044}
}

@article{Chang2004,
author = {Chang, H. and Kosari, F. and Andreadakis, G. and Alam, M. A. and Vasmatzis, G. and Bashir, R.},
title = {DNA-Mediated Fluctuations in Ionic Current through Silicon Oxide Nanopore Channels},
journal = {Nano Letters},
volume = {4},
number = {8},
pages = {1551-1556},
year = {2004},
doi = {10.1021/nl049267c},
URL = {https://doi.org/10.1021/nl049267c},
eprint = {https://doi.org/10.1021/nl049267c}
}

@article{Meyer2020,
author = {Meyer, Travis A. and Zhang, Chuan and Bao, Gang and Ke, Yonggang},
title = {Programmable Assembly of Iron Oxide Nanoparticles Using DNA Origami},
journal = {Nano Letters},
volume = {20},
number = {4},
pages = {2799-2805},
year = {2020},
doi = {10.1021/acs.nanolett.0c00484},
URL = { https://doi.org/10.1021/acs.nanolett.0c00484}
}


@article{Hallermann2008,
author = {Hallermann,Markus  and Haneder,Stephan  and Da Como,Enrico },
title = {Charge-Transfer States in Conjugated Polymer/Fullerene Blends: Below-Gap Weakly Bound Excitons for Polymer Photovoltaics},
journal = {Appl.\ Phys.\ Lett.},
volume = {93},
number = {5},
pages = {053307},
year = {2008},
doi = {10.1063/1.2969295},
URL = {https://doi.org/10.1063/1.2969295}
}

@article{Borrelli2017,
author = {Borrelli, R. and Gelin, M. F.},
title = {Simulation of Quantum Dynamics of Excitonic Systems at Finite Temperature: an Efficient Method Based on Thermo Field Dynamics},
journal = {Sci.\ Rep.},
volume = {7},
pages = {9127},
year = {2017}
}

@article{Levine2018,
author = {Levine, Ariel D. and Iv, Michael and Peskin, Uri},
title = {Formulation of Long-Range Transport Rates through Molecular Bridges: From Unfurling to Hopping},
journal = {J.\ Phys.\ Chem.\ Lett.},
volume = {9},
number = {15},
pages = {4139-4145},
year = {2018},
doi = {10.1021/acs.jpclett.8b01581},
URL = {https://doi.org/10.1021/acs.jpclett.8b01581},
eprint = {https://doi.org/10.1021/acs.jpclett.8b01581}
}

@article{Stoltzfus2016,
author = {Stoltzfus, Dani M. and Donaghey, Jenny E. and Armin, Ardalan and Shaw, Paul E. and Burn, Paul L. and Meredith, Paul},
title = {Charge Generation Pathways in Organic Solar Cells: Assessing the Contribution from the Electron Acceptor},
journal = {Chem.\ Rev.},
volume = {116},
number = {21},
pages = {12920-12955},
year = {2016},
doi = {10.1021/acs.chemrev.6b00126},
URL = {https://doi.org/10.1021/acs.chemrev.6b00126},
eprint = {https://doi.org/10.1021/acs.chemrev.6b00126}
}

@article{Coropceanu2019,
author = {Coropceanu, Veaceslav and Chen, Xian-Kai and Wang, Tonghui and Zheng, Zilong and Brédas, Jean-Luc},
title = {Charge-Transfer Electronic States in Organic Solar Cells},
journal = {Nat.\ Rev.\ Mater.},
volume = {4},
pages = {689-707},
year = {2019},
doi = {10.1038/s41578-019-0137-9},
URL = {https://doi.org/10.1038/s41578-019-0137-9},
}

@article{Chen2017,
author = {Chen, X. K. and Wang, T. and Brédas, Jean-Luc},
title = {Suppressing Energy Loss due to Triplet Exciton Formation in Organic Solar Cells: The Role of Chemical Structures and Molecular Packing},
journal = {Adv.\ Energy Mater.},
volume = {7},
pages = {1602713},
year = {2017}
}

@article{Rand2012,
author = {Rand, Barry P. and Cheyns, David and Vasseur, Karolien and Giebink, Noel C. and Mothy, Sébastien and
 Yi, Yuanping and Coropceanu, Veaceslav and Beljonne, David and Cornil, Jerome and Brédas, Jean-Luc and Genoe Jean},
title = {The Impact of Molecular Orientation on the Photovoltaic Properties of a Phthalocyanine/Fullerene Heterojunction},
journal = {Adv.\ Funct.\ Mater.},
volume = {22},
pages = {2987–2995},
year = {2012}
}

@article{Graham2014,
author = {Graham, Kenneth R. and Cabanetos, Clement and Jahnke, Justin P.  and Idso,0 Matthew N. and El Labban, Abdulrahman and  Ngongang Ndjawa, Guy O. and Heumueller, Thomas  and Vandewal, Koen  and Salleo, Alberto and Chmelka, Bradley F.  and Amassian, Aram and Beaujuge, Pierre M. and McGehee, Michael D. },
title = {Importance of the Donor:Fullerene Intermolecular Arrangement for High-Efficiency Organic Photovoltaics},
journal = {J.\ Am.\ Chem.\ Soc.},
volume = {136},
pages = {9608-9618},
year = {2014}
}

@article{Kronholm2007,
author = {Kronholm, David and Hummelen, Jan C.  },
title = {Fullerene-Based n-type Semiconductors in Organic Electronics},
journal = {Material Matters},
volume = {2},
pages = {16-20},
year = {2007}
}

@article{Wienk2003,
author = {Wienk, Martijn M.  and Kroon, Jan M. and Verhees, Wiljan J. H.  and  Knol, Joop and Hummelen, Jan C. and van Hal, Paul A. and Janssen, René A. J. },
title = {Efficient Methano[70]fullerene/MDMO-PPV Bulk Heterojunction Photovoltaic Cells},
journal = {Angew. Chem. Int. Ed.},
volume = {42},
pages = {3371-3375},
year = {2003}
}

@Article{Matta2018,
author ="Matta, Micaela and Pereira, Marco José and Gali, Sai Manoj and Thuau, Damien and Olivier, Yoann and Briseno, Alejandro and Dufour, Isabelle and Ayela, Cedric and Wantz, Guillaume and Muccioli, Luca",
title  ="Unusual Electromechanical Response in Rubrene Single Crystals",
journal  ="Mater.\ Horiz.",
year  ="2018",
volume  ="5",
issue  ="1",
pages  ="41-50",
doi  ="10.1039/C7MH00489C",
url  ="http://dx.doi.org/10.1039/C7MH00489C"
}

@Article{Gali2019,
author ="Gali, Sai Manoj and Quarti, Claudio and Olivier, Yoann and Cornil, Jérome and Truflandier, Lionel and Castet, Frédéric and Muccioli, Luca and Beljonne, David",
title  ="Impact of Structural Anisotropy on Electro-Mechanical Response in Crystalline Organic Semiconductors",
journal  ="J.\ Mater.\ Chem.\ C",
year  ="2019",
volume  ="7",
issue  ="15",
pages  ="4382-4391",
doi  ="10.1039/C8TC06385K",
url  ="http://dx.doi.org/10.1039/C8TC06385K"
}

@article{Ruggiero2019,
author = {Ruggiero, Michael T. and Ciuchi, Sergio and Fratini, Simone and D'Avino, Gabriele},
title = {Electronic Structure, Electron-Phonon Coupling, and Charge Transport in Crystalline Rubrene Under Mechanical Strain},
journal = {J.\ Phys.\ Chem.\ C},
volume = {123},
number = {26},
pages = {15897-15907},
year = {2019},
doi = {10.1021/acs.jpcc.9b01902},
URL = {https://doi.org/10.1021/acs.jpcc.9b01902},
eprint = {https://doi.org/10.1021/acs.jpcc.9b01902}
}

@article{Wang2017,
  author={Wang, H.  and Deng, L.  and Tang, Q. and Tong, Y. and Liu, Y. },
  journal={IEEE Electron Device Letters}, 
  title={Flexible Organic Single-Crystal Field-Effect Transistor for Ultra-Sensitivity Strain Sensing}, 
  year={2017},
  volume={38},
  number={11},
  pages={1598-1601},
	doi={10.1109/LED.2017.2754402}
	}

@article{Briseno2015,
author = {Reyes-Martinez, Marcos A. and Crosby, Alfred J. and Briseno, Alejandro L.},
title = {Rubrene Crystal Field-Effect Mobility Modulation via Conducting Channel Wrinkling},
journal = {Nat.\ Commun.},
volume = {6},
pages = {6948},
year = {2015},
doi = {10.1038/ncomms7948},
url = {https://doi.org/10.1038/ncomms7948}
}

@misc{Batlogg2016,
    title={Unusual Anisotropic Response of the Charge Carrier Mobility to Uniaxial Mechanical Strain in Rubrene Crystals},
    author={Morf, Tobias and Mathis, Thomas and Batlogg, Bertram},
    year={2016},
    eprint={1606.06875v2},
    archivePrefix={arXiv},
    primaryClass={cond-mat.mtrl-sci},
		note={arXiv:1606.06875v2}
}

@article{Choi2019,
author = {Choi, Hyun Ho and Yi, Hee Taek and Tsurumi, Junto and Kim, Jae Joon and Briseno, Alejandro L. and Watanabe, Shun and Takeya, Jun and Cho, Kilwon and Podzorov, Vitaly},
title = {A Large Anisotropic Enhancement of the Charge Carrier Mobility of Flexible Organic Transistors with Strain: A Hall Effect and Raman Study},
journal = {Adv.\ Sci.},
year = {2019},
volume = {7},
number = {1},
pages = {1901824},
keywords = {flexible electronics, mobility, organic transistors, Raman, strain},
doi = {10.1002/advs.201901824},
url = {https://onlinelibrary.wiley.com/doi/abs/10.1002/advs.201901824},
eprint = {https://onlinelibrary.wiley.com/doi/pdf/10.1002/advs.201901824}
}

@article{Zhang2017,
author = {Zhang, Yaqi  and Manke, David R.  and Sharifzadeh, Sahar  and Briseno, Alejandro L.  and Ramasubramaniam, Ashwin  and Koski, Kristie J. },
title = {The Elastic Constants of Rubrene Determined by Brillouin Scattering and Density Functional Theory},
journal = {Appl.\ Phys.\ Lett.},
volume = {110},
number = {7},
pages = {071903},
year = {2017},
doi = {10.1063/1.4976826},
URL = {https://doi.org/10.1063/1.4976826},
eprint = {https://doi.org/10.1063/1.4976826}
}

@article{Qian2016,
author = {Qian, Yan and Zhang, Xinwen and Xie, Linghai and Qi, Dianpeng and Chandran, Bevita K. and Chen, Xiaodong and Huang, Wei},
title = {Stretchable Organic Semiconductor Devices},
journal = {Adv.\ Mater.},
volume = {28},
number = {42},
pages = {9243-9265},
doi = {10.1002/adma.201601278},
url = {https://onlinelibrary.wiley.com/doi/abs/10.1002/adma.201601278},
eprint = {https://onlinelibrary.wiley.com/doi/pdf/10.1002/adma.201601278},
year = {2016}
}

@article{Park2017,
author = {Park, Yoonkyung and Park, Kyung Sun and Jun, Byeongsun and Lee, Yong-Eun Koo and Lee, Sang Uck and Sung, Myung Mo},
title = {Quantitative Correlation between Carrier Mobility and Intermolecular Center-to-Center Distance in Organic Single Crystals},
journal = {Chem.\ Mater.},
volume = {29},
number = {9},
pages = {4072-4079},
year = {2017},
doi = {10.1021/acs.chemmater.7b00827},
URL = {https://doi.org/10.1021/acs.chemmater.7b00827},
eprint = {https://doi.org/10.1021/acs.chemmater.7b00827}
}

@article{Kubo2016,
author = {Kubo, Takayoshi and H\"ausermann, Roger and Tsurumi, Junto and Soeda, Junshi and Okada, Yugo and Yamashita, Yu and Akamatsu, Norihisa and Shishido, Atsushi and Mitsui, Chikahiko and Okamoto, Toshihiro and Yanagisawa, Susumu and Matsui, Hiroyuki and Takeya, Jun},
title = {Suppressing Molecular Vibrations in Organic Semiconductors by Inducing Strain},
journal = {Nat.\ Commun.},
volume = {7},
pages = {11156},
year = {2016},
doi = {10.1038/ncomms11156},
url = {https://doi.org/10.1038/ncomms11156},
}

@article{Ren2017,
author = {Ren, Xinglong and Bruzek, Matthew J. and Hanifi, David A. and Schulzetenberg, Aaron and Wu, Yanfei and Kim, Chang-Hyun and Zhang, Zhuoran and Johns, James E. and Salleo, Alberto and Fratini, Simone and Troisi, Alessandro and Douglas, Christopher J. and Frisbie, C. Daniel},
title = {Negative Isotope Effect on Field-Effect Hole Transport in Fully Substituted $^{13}$C-Rubrene},
journal = {Adv.\ Electron. Mater.},
year = {2017},
volume = {3},
number = {4},
pages = {1700018},
keywords = {13C-rubrene single crystals, dynamic disorder model, field-effect transistors, negative isotope effect},
doi = {10.1002/aelm.201700018},
url = {https://onlinelibrary.wiley.com/doi/abs/10.1002/aelm.201700018},
eprint = {https://onlinelibrary.wiley.com/doi/pdf/10.1002/aelm.201700018}
}


@article{Someya2016,
author = {Someya, Takao and Bao, Zhenan and Malliaras, George G.},
title = {The rise of plastic bioelectronics},
journal = {Nature},
volume = {540},
pages = {379-385},
year = {2016}
}

@article{Trung2017,
author = {Trung, Tran Quang and Lee, Nae-Eung},
title = {Recent Progress on Stretchable Electronic Devices with Intrinsically Stretchable Components},
journal = {Adv.\ Mater.},
year = {2017},
volume = {29},
number = {3},
pages = {1603167},
keywords = {intrinsically stretchable components, stretchable electronic devices, stretchable conductors, stretchable semiconductors, stretchable insulators},
doi = {10.1002/adma.201603167},
url = {https://onlinelibrary.wiley.com/doi/abs/10.1002/adma.201603167},
eprint = {https://onlinelibrary.wiley.com/doi/pdf/10.1002/adma.201603167}
}

@article{Chortos2014,
author = "Chortos, Alex  and  Bao, Zhenan",
title = "Skin-Inspired Electronic Devices",
journal = "Mater.\ Today",
volume = "17",
number = "7",
pages = "321 - 331",
year = "2014",
issn = "1369-7021",
doi = "https://doi.org/10.1016/j.mattod.2014.05.006",
url = "http://www.sciencedirect.com/science/article/pii/S1369702114002065"
}

@article{Giannini2019,
author = {Giannini, Samuele and Carof, Antoine and Ellis, Matthew and Yang, Hui and Ziogos, Orestis George and Ghosh, Soumya and Blumberger, Jochen},
title = {Quantum Localization and Delocalization of Charge Carriers in Organic Semiconducting Crystals},
journal = {Nat.\ Commun.},
volume = {10},
pages = {3843},
year = {2019}
}

@article{Nakayama2012,
	author = {Nakayama, Yasuo  and  Uragami,Yuki and  Machida, Shinichi and  Koswattage, Kaveenga Rasika and  Yoshimura, Daisuke and  Setoyama, Hiroyuki and  Okajima, Toshihiro and  Mase, Kazuhiko and  Ishii, Hisao},
	title = {Full Picture of Valence Band Structure of Rubrene Single Crystals Probed by Angle-Resolved and Excitation-Energy-Dependent Photoelectron Spectroscopy},
	journal = {Appl.\ Phys.\ Express},
	doi = {10.1143/apex.5.111601},
	url = {https://doi.org/10.1143%2Fapex.5.111601},
	year = 2012,
	volume = {5},
	number = {11},
	pages = {111601}
}

@article{Fratini2020,
  title = {Dynamical Localization Corrections to Band Transport},
  author = {Fratini, S. and Ciuchi, S.},
  journal = {Phys.\ Rev.\ Res.},
  volume = {2},
  issue = {1},
  pages = {013001},
  numpages = {14},
  year = {2020},
  month = {Jan},
  publisher = {American Physical Society},
  doi = {10.1103/PhysRevResearch.2.013001},
  url = {https://link.aps.org/doi/10.1103/PhysRevResearch.2.013001}
}

@article{Bedell2014, 
title={Strain Scaling for CMOS}, 
author={Bedell, S.W. and Khakifirooz, A. and Sadana, D.K.}, 
year={2014}, 
pages={131–137},
volume={39}, 
DOI={10.1557/mrs.2014.5}, 
number={2}, 
journal={MRS Bull.}, 
publisher={Cambridge University Press}
}

@INPROCEEDINGS{Rim1995,
  author={K. {Rim} and J. {Welser} and J. L. {Hoyt} and J. F. {Gibbons}},
  booktitle={Proceedings of International Electron Devices Meeting}, 
  title={Enhanced hole mobilities in surface-channel strained-Si p-MOSFETs}, 
  year={1995},
  volume={},
  number={},
  pages={517-520}
	}
	
@article{Maiti1997,
author = " Maiti, Chinmay K. and  Bera, L. K. and  Dey, S. S. and  Nayak, D.K. and  Chakrabarti, N. B.",
title = "Hole Mobility Enhancement in Strained-Si p-MOSFETs under High Vertical Field",
journal = "Sol.\ Stat.\ Electr.",
volume = "41",
number = "12",
pages = "1863 - 1869",
year = "1997",
issn = "0038-1101",
doi = "https://doi.org/10.1016/S0038-1101(97)00152-4"
}


@article{Nematiaram2020JCP,
author = {Nematiaram, Tahereh  and Troisi, Alessandro },
title = {Modeling Charge Transport in High-Mobility Molecular Semiconductors: Balancing Electronic Structure and Quantum Dynamics Methods with the Help of Experiments},
journal = {J.\ Chem.\ Phys.},
volume = {152},
number = {19},
pages = {190902},
year = {2020},
doi = {10.1063/5.0008357},
URL = {https://doi.org/10.1063/5.0008357},
eprint = {https://doi.org/10.1063/5.0008357}
}

@article{Giri2011,
author = {Giri, Gaurav and Verploegen, Eric and Mannsfeld, Stefan C. B. and Atahan-Evrenk, Sule and Kim, Do Hwan and Lee, Sang Yoon and Becerril, Hector A. and Aspuru-Guzik, Alan and Toney, Michael F. and Bao, Zhenan},
title = {Tuning Charge Transport in Solution-Sheared Organic Semiconductors Using Lattice Strain},
journal = {Nature},
volume = {480},
pages = {504--508},
year = {2011},
doi = {10.1038/nature10683}
}

@article{Zheng2014,
author = {Zheng, Xiaoyan and Geng, Hua and Yi, Yuanping and Li, Qikai and Jiang, Yuqian and Wang, Dong and Shuai, Zhigang},
title = {Understanding Lattice Strain-Controlled Charge Transport in Organic Semiconductors: A Computational Study},
journal = {Adv.\ Funct.\ Mater.},
volume = {24},
number = {35},
pages = {5531-5540},
keywords = {organic semiconductors, lattice strain, structure–property relationships, charge transport, non-equilibrium molecular dynamics simulation},
doi = {10.1002/adfm.201400261},
url = {https://onlinelibrary.wiley.com/doi/abs/10.1002/adfm.201400261},
eprint = {https://onlinelibrary.wiley.com/doi/pdf/10.1002/adfm.201400261},
year = {2014}
}

@article{Paulsen2020,
title = {Organic Mixed Ionic-Electronic Conductors},
author = {Paulsen, Bryan D. and Tybrandt, Klas and Stavrinidou, Eleni and Rivnay, Jonathan},
doi = {10.1038/s41563-019-0435-z},
issn = {14764660},
journal = {Nat.\ Mater.},
volume = {19},
pages = {13-26},
year = {2020},
url = {https://doi.org/10.1038/s41563-019-0435-z}
}

@article{Haase2018,
author = {Haase, Katherina and Teixeira da Rocha, Cecilia and Hauenstein, Christoph and Zheng, Yichu and Hambsch, Mike and Mannsfeld, Stefan C. B.},
title = {High-Mobility, Solution-Processed Organic Field-Effect Transistors from C8-BTBT:Polystyrene Blends},
journal = {Adv.\ Electron.\ Mater.},
volume = {4},
number = {8},
pages = {1800076},
keywords = {high charge carrier mobility, organic field-effect transistors, organic semiconductors, small molecule:polymer blends, solution-processing},
doi = {10.1002/aelm.201800076},
url = {https://onlinelibrary.wiley.com/doi/abs/10.1002/aelm.201800076},
eprint = {https://onlinelibrary.wiley.com/doi/pdf/10.1002/aelm.201800076},
year = {2018}
}

@article{Zhou2019,
author = {Zhou, Zhiwen and Wu, Qisheng and Wang, Sijia and Huang, Yu-Ting and Guo, Hua and Feng, Shien-Ping and Chan, Paddy Kwok Leung},
title = {Field-Effect Transistors Based on 2D Organic Semiconductors Developed by a Hybrid Deposition Method},
journal = {Adv.\ Sci.},
volume = {6},
number = {19},
pages = {1900775},
keywords = {2D, field-effect transistors, monolayers, organic crystals, templates},
doi = {10.1002/advs.201900775},
url = {https://onlinelibrary.wiley.com/doi/abs/10.1002/advs.201900775},
eprint = {https://onlinelibrary.wiley.com/doi/pdf/10.1002/advs.201900775},
year = {2019}
}

@article{Frisbie2020,
author = {Zhang, Zhuoran and Yu, Guichuan and Garcia-Barriocanal, Javier and Xie, Zuoti and Frisbie, C. Daniel},
title = {Strain–Work Function Relationship in Single-Crystal Tetracene},
journal = {ACS Appl. Mater. \& Interfaces},
volume = {12},
number = {36},
pages = {40607-40612},
year = {2020},
doi = {10.1021/acsami.0c11566},
URL = {https://doi.org/10.1021/acsami.0c11566},
eprint = {https://doi.org/10.1021/acsami.0c11566}
}

@article{Rappe1992,
author = {Rappe, A. K. and Casewit, C. J. and Colwell, K. S. and Goddard, W. A. and Skiff, W. M.},
title = {UFF, a Full Periodic Table Force Field for Molecular Mechanics and Molecular Dynamics Simulations},
journal = {J.\ Am.\ Chem.\ Soc.},
volume = {114},
number = {25},
pages = {10024-10035},
year = {1992},
doi = {10.1021/ja00051a040},
URL = {https://doi.org/10.1021/ja00051a040},
eprint = {https://doi.org/10.1021/ja00051a040}
}


@article {Someya2004,
	author = {Someya, Takao and Sekitani, Tsuyoshi and Iba, Shingo and Kato, Yusaku and Kawaguchi, Hiroshi and Sakurai, Takayasu},
	title = {A Large-Area, Flexible Pressure Sensor Matrix with Organic Field-Effect Transistors for Artificial Skin Applications},
		journal = {Proc.\ Natl.\ Acad.\ Sci.},
	volume = {101},
	number = {27},
	pages = {9966--9970},
	year = {2004},
	doi = {10.1073/pnas.0401918101},
	issn = {0027-8424},
	URL = {https://www.pnas.org/content/101/27/9966},
	eprint = {https://www.pnas.org/content/101/27/9966.full.pdf}
}

@article{Li2020PRR,
  title = {Enhancement of Charge Transfer in thermally-expanded and strain-stabilized TIPS-pentacene thin films},
  author = {Li, Yang and Wan, Jing and Smilgies, Detlef-M. and Miller, Richards and Headrick, Randall L.},
  journal = {Phys.\ Rev.\ Research},
  volume = {2},
  issue = {3},
  pages = {033294},
  numpages = {15},
  year = {2020},
  month = {Aug},
  publisher = {American Physical Society},
  doi = {10.1103/PhysRevResearch.2.033294},
  url = {https://link.aps.org/doi/10.1103/PhysRevResearch.2.033294}
}

@article{Feinberg1990,
author = {Feinberg, D. and Ciuchi, S. and De Pasquale, F.},
title = {Squeezing Phenomena in Interacting Electron-Phonon Systems},
journal = {Int.\ J.\ Mod.\ Phys.\ B},
volume = {04},
pages = {1317-1367},
year = {1990},
doi = {10.1142/S0217979290000656},
URL = {https://doi.org/10.1142/S0217979290000656},
eprint = {https://doi.org/10.1142/S0217979290000656}
}


@article{Zhu2020,
author = {Zhu, Miao and Ali, Muhammad Umair and Zou, Changwei and Xie, Wei and Li, Songquan and Meng, Hong},
title = {Tactile and Temperature Sensors Based on Organic Transistors: Towards e-Skin Fabrication},
journal = {Front.\ Phys.},
volume = {16},
pages = {13302},
year = {2020},
doi = {10.1007/s11467-020-0985-1},
URL = {https://doi.org/10.1007/s11467-020-0985-1}
}

@article{Hourahine2020,
author = {Hourahine,B.  and Aradi,B.  and Blum,V.  and Bonafé,F.  and Buccheri,A.  and Camacho,C.  and Cevallos,C.  and Deshaye,M. Y.  and Dumitrică,T.  and Dominguez,A.  and Ehlert,S.  and Elstner,M.  and van der Heide,T.  and Hermann,J.  and Irle,S.  and Kranz,J. J.  and Köhler,C.  and Kowalczyk,T.  and Kubař,T.  and Lee,I. S.  and Lutsker,V.  and Maurer,R. J.  and Min,S. K.  and Mitchell,I.  and Negre,C.  and Niehaus,T. A.  and Niklasson,A. M. N.  and Page,A. J.  and Pecchia,A.  and Penazzi,G.  and Persson,M. P.  and Řezáč,J.  and Sánchez,C. G.  and Sternberg,M.  and Stöhr,M.  and Stuckenberg,F.  and Tkatchenko,A.  and Yu,V. W.-z.  and Frauenheim,T. },
title = {DFTB+, a software package for efficient approximate density functional theory based atomistic simulations},
journal = {J. Chem.\ Phys.},
volume = {152},
number = {12},
pages = {124101},
year = {2020},
doi = {10.1063/1.5143190},
URL = {https://doi.org/10.1063/1.5143190},
eprint = { https://doi.org/10.1063/1.5143190}
}


@article{Niu2010,
author = {Niu, Yingli and Peng, Qian and Deng, Chunmei and Gao, Xing and Shuai, Zhigang},
title = {Theory of Excited State Decays and Optical Spectra: Application to Polyatomic Molecules},
journal = {J.\ Phys.\ Chem.\ A},
volume = {114},
number = {30},
pages = {7817-7831},
year = {2010},
doi = {10.1021/jp101568f},

URL = { 
        https://doi.org/10.1021/jp101568f
    
},
eprint = { 
        https://doi.org/10.1021/jp101568f
    
}

}


@article{Diao2013,
title = {Solution Coating of Large-Area Organic Semiconductor Thin Films with Aligned Single-Crystalline Domains},
author = {Diao, Ying and Tee, Benjamin C-K. and Giri, Gaurav and Xu, Jie and Kim, Do Hwan and Becerril, Hector A. and Stoltenberg, Randall M. and Lee, Tae Hoon and Xue, Gi and Mannsfeld, Stefan C. B. and Bao, Zhenan},
doi = {10.1038/nmat3650},
issn = {14764660},
journal = {Nat.\ Mater.},
volume = {12},
pages = {665-671},
year = {2013},
url = {https://doi.org/10.1038/nmat3650}
}

@article{Root2017,
author = {Root, Samuel E. and Savagatrup, Suchol and Printz, Adam D. and Rodriquez, Daniel and Lipomi, Darren J.},
title = {Mechanical Properties of Organic Semiconductors for Stretchable, Highly Flexible, and Mechanically Robust Electronics},
journal = {Chem.\ Rev.},
volume = {117},
number = {9},
pages = {6467-6499},
year = {2017},
doi = {10.1021/acs.chemrev.7b00003},
URL = {https://doi.org/10.1021/acs.chemrev.7b00003},
eprint = {https://doi.org/10.1021/acs.chemrev.7b00003}
}

@article{Kaltenbrunner2013,
title = {An Ultra-Lightweight Design for Imperceptible Plastic Electronics},
author = { Kaltenbrunner, Martin and Sekitani, Tsuyoshi and Reeder, Jonathan and Yokota, Tomoyuki and Kuribara, Kazunori and Tokuhara, Takeyoshi and Drack, Michael and Schw\"odiauer, Reinhard and Graz, Ingrid and Bauer-Gogonea, Simona and Bauer, Siegfried and Someya, Takao},
doi = {10.1038/nature12314},
issn = {1476-4687},
journal = {Nature},
volume = {499},
pages = {458-463},
year = {2013},
url = {https://doi.org/10.1038/nature12314}
}

@article {Kim2011,
	author = {Kim, Dae-Hyeong and Lu, Nanshu and Ma, Rui and Kim, Yun-Soung and Kim, Rak-Hwan and Wang, Shuodao and Wu, Jian and Won, Sang Min and Tao, Hu and Islam, Ahmad and Yu, Ki Jun and Kim, Tae-il and Chowdhury, Raeed and Ying, Ming and Xu, Lizhi and Li, Ming and Chung, Hyun-Joong and Keum, Hohyun and McCormick, Martin and Liu, Ping and Zhang, Yong-Wei and Omenetto, Fiorenzo G. and Huang, Yonggang and Coleman, Todd and Rogers, John A.},
	title = {Epidermal Electronics},
	volume = {333},
	pages = {838--843},
	year = {2011},
	doi = {10.1126/science.1206157},
	publisher = {American Association for the Advancement of Science},
	abstract = {We report classes of electronic systems that achieve thicknesses, effective elastic moduli, bending stiffnesses, and areal mass densities matched to the epidermis. Unlike traditional wafer-based technologies, laminating such devices onto the skin leads to conformal contact and adequate adhesion based on van der Waals interactions alone, in a manner that is mechanically invisible to the user. We describe systems incorporating electrophysiological, temperature, and strain sensors, as well as transistors, light-emitting diodes, photodetectors, radio frequency inductors, capacitors, oscillators, and rectifying diodes. Solar cells and wireless coils provide options for power supply. We used this type of technology to measure electrical activity produced by the heart, brain, and skeletal muscles and show that the resulting data contain sufficient information for an unusual type of computer game controller.},
	issn = {0036-8075},
	URL = {https://science.sciencemag.org/content/333/6044/838},
	eprint = {https://science.sciencemag.org/content/333/6044/838.full.pdf},
	journal = {Science}
}

@article{Sekitani2005,
author = {Sekitani,Tsuyoshi  and Kato,Yusaku  and Iba,Shingo  and Shinaoka,Hiroshi  and Someya,Takao  and Sakurai,Takayasu  and Takagi,Shinichi },
title = {Bending Experiment on Pentacene Field-Effect Transistors on Plastic Films},
journal = {Appl.\ Phys.\ Lett.},
volume = {86},
number = {7},
pages = {073511},
year = {2005},
doi = {10.1063/1.1868868},
URL = {https://aip.scitation.org/doi/abs/10.1063/1.1868868},
eprint = {https://aip.scitation.org/doi/pdf/10.1063/1.1868868}
}

@article{Sokolov2012,
author = {Sokolov, Anatoliy N. and Cao, Yadong and Johnson, Olasupo B. and Bao, Zhenan},
title = {Mechanistic Considerations of Bending-Strain Effects within Organic Semiconductors on Polymer Dielectrics},
journal = {Adv.\ Funct.\ Mater.},
volume = {22},
number = {1},
pages = {175-183},
doi = {https://doi.org/10.1002/adfm.201101418},
url = {https://onlinelibrary.wiley.com/doi/abs/10.1002/adfm.201101418},
eprint = {https://onlinelibrary.wiley.com/doi/pdf/10.1002/adfm.201101418},
year = {2012}
}

@article{Cosseddu2013,
title = "Continuous Tuning of the Mechanical Sensitivity of Pentacene OTFTs on Flexible Substrates: From Strain Sensors to Deformable Transistors",
journal = "Org.\ Electron.",
volume = "14",
number = "1",
pages = "206 - 211",
year = "2013",
issn = "1566-1199",
doi = "https://doi.org/10.1016/j.orgel.2012.10.033",
url = "http://www.sciencedirect.com/science/article/pii/S1566119912004995",
author = "Cosseddu, P. and Tiddia, G. and Milita, S. and Bonfiglio, A."
}

@article{Scenev2013,
title = "Origin of Mechanical Strain Sensitivity of Pentacene Thin-Film Transistors",
journal = "Org.\ Electron.",
volume = "14",
number = "5",
pages = "1323 - 1329",
year = "2013",
issn = "1566-1199",
doi = "https://doi.org/10.1016/j.orgel.2013.02.030",
url = "http://www.sciencedirect.com/science/article/pii/S156611991300092X",
author = "Scenev, V. and Cosseddu, P. and Bonfiglio, A. and Salzmann, I. and Severin, N. and Oehzelt, M. and Koch, N. and Rabe, J. P."
}

@article{Lin2015,
title = "Tuning Charge Transport in Pentacene Thin-Film Transistors Using the Strain-Induced Electron-Phonon Coupling Modification",
author = "Lin, Yow-Jon and Chang, Hsing-Cheng and Liu, Day-Shan",
journal = "Appl.\ Phys.\ A",
volume = "118",
number = "4",
pages = "1205-1210",
year = "2015",
doi = "10.1007/s00339-014-8878-1",
}

@article{Landi2020JPCL,
author = {Landi, Alessandro and Capobianco, Amedeo and Peluso, Andrea},
title = {Coherent Effects in Charge Transport in Molecular Wires: Toward a Unifying Picture of Long-Range Hole Transfer in DNA},
journal = {J.\ Phys.\ Chem.\ Lett.},
volume = {11},
number = {18},
pages = {7769-7775},
year = {2020},
doi = {10.1021/acs.jpclett.0c01996},
URL = {https://doi.org/10.1021/acs.jpclett.0c01996},
eprint = {https://doi.org/10.1021/acs.jpclett.0c01996}
}

@article{Ditte2020,
author = {Ditte, Kristina and Perez, Jonathan and Chae, Soosang and Hambsch, Mike and Al-Hussein, Mahmoud and Komber, Hartmut and Formanek, Peter and Mannsfeld, Stefan C. B. and Fery, Andreas and Kiriy, Anton and Lissel, Franziska},
title = {Ultrasoft and High-Mobility Block Copolymers for Skin-Compatible Electronics},
journal = {Adv.\ Mater.},
volume = {33},
number = {4},
pages = {2005416},
doi = {https://doi.org/10.1002/adma.202005416},
url = {https://onlinelibrary.wiley.com/doi/abs/10.1002/adma.202005416},
eprint = {https://onlinelibrary.wiley.com/doi/pdf/10.1002/adma.202005416},
year = {2020}
}

@article{Tran2019,
author = {Tran, Helen and Feig, Vivian Rachel and Liu, Kathy and Wu, Hung-Chin and Chen, Ritchie and Xu, Jie and Deisseroth, Karl and Bao, Zhenan},
title = {Stretchable and Fully Degradable Semiconductors for Transient Electronics},
journal = {ACS Cent.\ Sci.},
volume = {5},
number = {11},
pages = {1884-1891},
year = {2019},
doi = {10.1021/acscentsci.9b00850},
URL = {https://doi.org/10.1021/acscentsci.9b00850},
eprint = {https://doi.org/10.1021/acscentsci.9b00850}
}

@article{Zhou2019NatComm,
author = {Zhou, Ruimin and Jiang, Zhaoyan and Yang, Chen and Yu, Jianwei and Feng, Jirui and Adil, Muhammad Abdullah and Deng, Dan and Zou, Wenjun and Zhang, Jianqi and Lu, Kun and Ma, Wei and Gao, Feng and Wei, Zhixiang},
title = {All-small-molecule organic solar cells with over 14\% efficiency by optimizing hierarchical morphologies},
journal = {Nat.\ Commun.},
volume = {10},
pages = {5393},
year = {2019}
}

@Article{Xiao2020,
author ="Xiao, Chengyi and Li, Cheng and Liu, Feng and Zhang, Lei and Li, Weiwei",
title  ="Single-Crystal Field-Effect Transistors Based on a Fused-Ring Electron Acceptor with High Ambipolar Mobilities",
journal  ="J.\ Mater.\ Chem.\ C",
year  ="2020",
volume  ="8",
issue  ="16",
pages  ="5370-5374",
publisher  ="The Royal Society of Chemistry",
doi  ="10.1039/D0TC00587H",
url  ="http://dx.doi.org/10.1039/D0TC00587H"}


@Article{Lin2014MatHor,
author ="Lin, Yuze and Zhan, Xiaowei",
title  ="Non-Fullerene Acceptors for Organic Photovoltaics: an Emerging Horizon",
journal  ="Mater.\ Horiz.",
year  ="2014",
volume  ="1",
issue  ="5",
pages  ="470-488",
publisher  ="The Royal Society of Chemistry",
doi  ="10.1039/C4MH00042K",
url  ="http://dx.doi.org/10.1039/C4MH00042K"}


@Article{Wang2019JMCA,
author ="Wang, Hongtao and Cao, Jinru and Yu, Jiangsheng and Zhang, Zhuohan and Geng, Renyong and Yang, Linqiang and Tang, Weihua",
title  ="Molecular Engineering of Central Fused-Ring Cores of non-Fullerene Acceptors for High-Efficiency Organic Solar Cells",
journal  ="J.\ Mater.\ Chem.\ A",
year  ="2019",
volume  ="7",
issue  ="9",
pages  ="4313-4333",
publisher  ="The Royal Society of Chemistry",
doi  ="10.1039/C8TA12465E",
url  ="http://dx.doi.org/10.1039/C8TA12465E"}

@article{Lin2015,
author = {Lin, Yuze and Wang, Jiayu and Zhang, Zhi-Guo and Bai, Huitao and Li, Yongfang and Zhu, Daoben and Zhan, Xiaowei},
title = {An Electron Acceptor Challenging Fullerenes for Efficient Polymer Solar Cells},
journal = {Adv.\ Mater.},
volume = {27},
number = {7},
pages = {1170-1174},
keywords = {polymer solar cells, non-fullerene acceptors, fused ring–based acceptors, fullerene-free polymer solar cells},
doi = {https://doi.org/10.1002/adma.201404317},
url = {https://onlinelibrary.wiley.com/doi/abs/10.1002/adma.201404317},
eprint = {https://onlinelibrary.wiley.com/doi/pdf/10.1002/adma.201404317},
year = {2015}
}


@ARTICLE{Cui2018FrontChem,
  AUTHOR={Cui, Chaohua},   
TITLE={Recent Progress in Fused-Ring Based Nonfullerene Acceptors for Polymer Solar Cells},      
JOURNAL={Front.\ Chem.},      
VOLUME={6},      
PAGES={404},     
	YEAR={2018},      
	URL={https://www.frontiersin.org/article/10.3389/fchem.2018.00404},       
	DOI={10.3389/fchem.2018.00404},      
	ISSN={2296-2646}
}

@article{Feng2017,
author = {Feng, Liuliu and Yuan, Jun and Zhang, Zhenzhen and Peng, Hongjian and Zhang, Zhi-Guo and Xu, Shutao and Liu, Ye and Li, Yongfang and Zou, Yingping},
title = {Thieno[3,2-b]pyrrolo-Fused Pentacyclic Benzotriazole-Based Acceptor for Efficient Organic Photovoltaics},
journal = {ACS Appl.\ Mater.\ Inter.},
volume = {9},
number = {37},
pages = {31985-31992},
year = {2017},
doi = {10.1021/acsami.7b10995},
URL = { https://doi.org/10.1021/acsami.7b10995},
eprint = { https://doi.org/10.1021/acsami.7b10995}
}

@article{Lin2020,
author = {Lin, Yuanbao and Firdaus, Yuliar and Isikgor, Furkan H. and Nugraha, Mohamad Insan and Yengel, Emre and Harrison, George T. and Hallani, Rawad and El-Labban, Abdulrahman and Faber, Hendrik and Ma, Chun and Zheng, Xiaopeng and Subbiah, Anand and Howells, Calvyn T. and Bakr, Osman M. and McCulloch, Iain and Wolf, Stefaan De and Tsetseris, Leonidas and Anthopoulos, Thomas D.},
title = {Self-Assembled Monolayer Enables Hole Transport Layer-Free Organic Solar Cells with 18\% Efficiency and Improved Operational Stability},
journal = {ACS Energy Lett.},
volume = {5},
number = {9},
pages = {2935-2944},
year = {2020},
doi = {10.1021/acsenergylett.0c01421},
URL = { https://doi.org/10.1021/acsenergylett.0c01421},
eprint = {https://doi.org/10.1021/acsenergylett.0c01421}
}

@article{Zhou2018,
author = {Zhou, Zichun and Xu, Shengjie and Song, Jingnan and Jin, Yingzhi and Yue, Qihui and Qian, Yuhao and Liu, Feng and Zhang, Fengling and Zhu, Xiaozhang},
title = {High-efficiency small-molecule ternary solar cells with a hierarchical morphology enabled by synergizing fullerene and non-fullerene acceptors},
journal = {Nat.\ Energy},
volume = {3},
pages = {952-959},
year = {2018},
doi = {10.1038/s41560-018-0234-9}
}

@article{Zhao2016,
author = {Zhao, Jingbo and Li, Yunke and Yang, Guofang and Jiang, Kui and Lin, Haoran and Ade, Harald and Ma, Wei and Yan, He},
title = {Efficient organic solar cells processed from hydrocarbon solvents},
journal = {Nat.\ Energy},
volume = {1},
pages = {15027},
year = {2016},
doi = {10.1038/nenergy.2015.27}
}

@article{Long2015,
author = {Long, Guankui and Li, Ailin and Shi, Rui and Zhou, Ye-Cheng and Yang, Xuan and Zuo, Yi and Wu, Wei-Ru and Jeng, U-Ser and Wang, Yanting and Wan, Xianjian and Shen, Panwen and Zhang, Hao-Li and Yan, Tianying and Chen, Yongsheng},
title = {The Evidence for Fullerene Aggregation in High-Performance Small-Molecule Solar Cells by Molecular Dynamics Simulation},
journal = {Adv.\ Electron.\ Mater.},
volume = {1},
number = {11},
pages = {1500217},
keywords = {fullerene aggregation, molecular dynamics simulations, organic photovoltaics, small molecules},
doi = {https://doi.org/10.1002/aelm.201500217},
url = {https://onlinelibrary.wiley.com/doi/abs/10.1002/aelm.201500217},
eprint = {https://onlinelibrary.wiley.com/doi/pdf/10.1002/aelm.201500217},
year = {2015}
}

@Article{OlivaresAmaya2011,
author ="Olivares-Amaya, Roberto and Amador-Bedolla, Carlos and Hachmann, Johannes and Atahan-Evrenk, Sule and Sanchez-Carrera, Roel S. and Vogt, Leslie and Aspuru-Guzik, Alan",
title  ="Accelerated Computational Discovery of High-Performance Materials for organic photovoltaics by means of cheminformatics",
journal  ="Energy Environ.\ Sci.",
year  ="2011",
volume  ="4",
issue  ="12",
pages  ="4849-4861",
publisher  ="The Royal Society of Chemistry",
doi  ="10.1039/C1EE02056K",
url  ="http://dx.doi.org/10.1039/C1EE02056K"}

@Article{Quinn2017,
author ="Quinn, Jesse T. E. and Zhu, Jiaxin and Li, Xu and Wang, Jinliang and Li, Yuning",
title  ="Recent progress in the development of n-type organic semiconductors for organic field effect transistors",
journal  ="J.\ Mater.\ Chem.\ C",
year  ="2017",
volume  ="5",
issue  ="34",
pages  ="8654-8681",
publisher  ="The Royal Society of Chemistry",
doi  ="10.1039/C7TC01680H",
url  ="http://dx.doi.org/10.1039/C7TC01680H",
abstract  ="This review highlights recent major progress in the development of organic semiconductors as electron transport n-channel materials in organic field effect transistors (OFETs). Three types of materials are discussed: (1) small molecules{,} (2) polymers{,} and (3) n-doped small molecules and polymers. Much effort has been made in the modification of known building blocks{,} development of novel building blocks{,} and optimization of materials processing and device structures. These efforts have resulted in the achievement of record high electron mobilities for both small molecules (12.6 cm2 V−1 s−1) and polymers (14.9 cm2 V−1 s−1){,} which are approaching the highest hole mobilities achieved by p-type small molecules and polymers so far. In addition{,} n-doping of ambipolar and p-type organic semiconductors has proven to be an efficient approach to obtaining a greater number of n-type organic semiconductors. However{,} it is found that n-type organic semiconductors{,} in general{,} still lag behind p-type organic semiconductors in terms of carrier mobility and air stability. Further exploration of new building blocks for making novel materials and optimization of processing conditions and device structures are needed to improve the performance{,} particularly air stability."}

@Article{Forti2020,
AUTHOR = {Forti, Giacomo and Nitti, Andrea and Osw, Peshawa and Bianchi, Gabriele and Po, Riccardo and Pasini, Dario},
TITLE = {Recent Advances in Non-Fullerene Acceptors of the IDIC/ITIC Families for Bulk-Heterojunction Organic Solar Cells},
JOURNAL = {Int.\ J.\ Mol.\ Sci.},
VOLUME = {21},
YEAR = {2020},
NUMBER = {21},
ARTICLE-NUMBER = {8085},
URL = {https://www.mdpi.com/1422-0067/21/21/8085},
PubMedID = {33138257},
ISSN = {1422-0067},
DOI = {10.3390/ijms21218085}
}

@Article{Miao2020,
author ="Miao, Junhui and Meng, Bin and Ding, Zicheng and Liu, Jun and Wang, Lixiang",
title  ="Organic Solar Cells Based on Small Molecule Donors and Polymer Acceptors Operating at 150 $^\circ$C",
journal  ="J.\ Mater.\ Chem.\ A",
year  ="2020",
volume  ="8",
issue  ="21",
pages  ="10983-10988",
publisher  ="The Royal Society of Chemistry",
doi  ="10.1039/D0TA02865G",
url  ="http://dx.doi.org/10.1039/D0TA02865G",
abstract  ="Inorganic and organic solar cells always operate at a temperature lower than 100 °C and are not suitable for operating at high temperature. In this work{,} using blends of a small molecule donor and a polymer acceptor (MD/PA-type) as the active layers{,} we develop efficient and stable organic solar cells (OSCs){,} which can operate at a temperature of up to 150 °C. The device exhibits a power conversion efficiency (PCE) of 9.51%{,} which is the highest value reported to date for MD/PA-type OSCs. After thermal treatment at 150 °C for 72 hours{,} the device can retain 84% of its initial PCE value. This superior device stability at high temperature is attributed to the high phase transition temperatures of the two materials in the MD/PA-type active layer. This work suggests a new advantage of high-temperature tolerance for OSCs."}

@article{Kan2021,
author = {Kan, Bin and Kan, Yuanyuan and Zuo, Lijian and Shi, Xueliang and Gao, Ke},
title = {Recent progress on all-small molecule organic solar cells using small-molecule nonfullerene acceptors},
journal = {InfoMat},
volume = {3},
number = {2},
pages = {175-200},
keywords = {all-small molecule organic solar cells, high-performance, nonfullerene acceptors, small-molecule donors},
doi = {https://doi.org/10.1002/inf2.12163},
url = {https://onlinelibrary.wiley.com/doi/abs/10.1002/inf2.12163},
eprint = {https://onlinelibrary.wiley.com/doi/pdf/10.1002/inf2.12163},
year = {2021}
}

@article{Wu2020,
author = {Wu, Yue and Zheng, Yan and Yang, Hang and Sun, Chenkaiand Dong, Yingying and Cui, Chaohua and Yan, He and Li, Yongfang},
title = {Rationally pairing photoactive materials for high-performance polymer solar cells with efficiency of 16.53\%},
journal = {Sci.\ China Chem.},
volume = {63},
pages = {265-271},
doi = {10.1007/s11426-019-9599-1},
year = {2020}
}

@article{GomezBombarelli2016,
title = {Design of efficient molecular organic light-emitting diodes by a high-throughput virtual screening and experimental approach},
author = {Gomez-Bombarelli, Rafael  and Aguilera-Iparraguirre, Jorge and Hirzel, Timothy D. and Duvenaud, David and Maclaurin, Dougal and Blood-Forsythe, Martin A. and Chae, Hyun Sik and Einzinger, Markus and Ha, Dong-Gwang and Wu, Tony and Markopoulos, Georgios and Jeon, Soonok and Kang, Hosuk and Miyazaki, Hiroshi and Numata, Masaki and Kim, Sunghan and Huang, Wenliang and Hong, Seong Ik and Baldo, Marc and Adams, Ryan P. and Aspuru-Guzik, Alan},
journal = {Nat.\ Mater.},
volume = {15},
pages = {1120-1127},
year = {2016},
url = {https://doi.org/10.1038/nmat4717},
doi = {10.1038/nmat4717}
}

@article{Perkinson2019,
author = {Perkinson, Collin F.  and Tabor, Daniel P.  and Einzinger, Markus  and Sheberla, Dennis  and Utzat, Hendrik  and Lin, Ting-An  and Congreve, Daniel N.  and Bawendi, Moungi G.  and Aspuru-Guzik, Alan  and Baldo, Marc A. },
title = {Discovery of blue singlet exciton fission molecules via a high-throughput virtual screening and experimental approach},
journal = {J. Chem.\ Phys.},
volume = {151},
number = {12},
pages = {121102},
year = {2019},
doi = {10.1063/1.5114789},
URL = {https://doi.org/10.1063/1.5114789},
eprint = { https://doi.org/10.1063/1.5114789}
}

@article{Landi2021AM,
author = {Landi, Alessandro and Peluso, Andrea and Troisi, Alessandro},
title = {Quantitative Prediction of the Electro-Mechanical Response in Organic Crystals},
journal = {Adv.\ Mater.},
volume = {33},
number = {12},
pages = {2008049},
keywords = {charge mobility, electro-mechanical properties, flexible electronics, strain},
doi = {https://doi.org/10.1002/adma.202008049},
url = {https://onlinelibrary.wiley.com/doi/abs/10.1002/adma.202008049},
eprint = {https://onlinelibrary.wiley.com/doi/pdf/10.1002/adma.202008049},
year = {2021}
}


@article{Wang2019AFM,
author = {Wang, Tonghui and Br{\'e}das, Jean-Luc},
title = {Nonfullerene Small-Molecule Acceptors for Organic Photovoltaics: Understanding the Impact of Methoxy Substitution Position on Molecular Packing and Electron-Transfer Properties},
journal = {Adv.\ Funct.\ Mater.},
volume = {29},
number = {9},
pages = {1806845},
keywords = {density functional theory calculations, methoxy substitution, molecular dynamics simulations, molecular packing and electron-transfer properties, nonfullerene small-molecule acceptors},
doi = {https://doi.org/10.1002/adfm.201806845},
url = {https://onlinelibrary.wiley.com/doi/abs/10.1002/adfm.201806845},
eprint = {https://onlinelibrary.wiley.com/doi/pdf/10.1002/adfm.201806845},
abstract = {Abstract Nonfullerene small-molecule acceptors (SMAs) are considered as a key component of next-generation organic photovoltaics. Introducing functional groups to the end-groups of “acceptor-donor-acceptor”-type SMAs is a facile and convenient way to tune their optoelectronic and morphological properties. Here, molecular dynamics simulations are combined with long-range corrected density functional theory calculations to explore the molecular-scale impact that the position of methoxy substitution in the end-group has on the molecular packing and electron-transfer properties in neat films. The focus here is on 3,9-bis(2-methylene-(3-(1,1-dicyanomethylene)-indanone))-5,5,11,11-tetrakis(4-hexylphenyl)-dithieno [2,3-d:2′,3′-d′]-s-indaceno[1,2-b:5,6-b′]dithiophene (IT-OM), where three end-group methoxy substitution positions are evaluated. Changing the methoxy substitution position is found to influence, to different extents, the planarity of the end-groups and thus the intermolecular packing density. The effect on the intermolecular electron-transfer rates is also examined and leads to markedly different sizes of strongly interconnected clusters. Overall, these findings are fully consistent with the experimental evolution of electron mobility in the neat IT-OM film as a function of methoxy substitution position.},
year = {2019}
}


@article{Zhang2020NatCommun,
author = {Zhang, Guichuan and Chen, Xian-Kai and Xiao, Jingyang and Chow, Philip C. Y. and Ren, Minrun and Kupgan, Grit and Jiao, Xuechen and Chan, Christopher C. S. and Du, Xiaoyan and Xia, Ruoxi and Chen, Ziming and Yuan, Jun and Zhang, Yunqiang and Zhang, Shoufeng and Liu, Yidan and Zou, Yingping and Yan, He and Wong, Kam Sing and Coropceanu, Veaceslav and Li, Ning and Brabec, Christoph J. and Bredas, Jean-Luc and Yip, Hin-Lap and Cao, Yong},
title = {Delocalization of Exciton and Electron Wavefunction in non-Fullerene Acceptor Molecules Enables Efficient Organic Solar Cells},
journal = {Nat.\ Commun.},
volume = {11},
pages = {3943},
year = {2020}
}

@Article{Xiao2020JMCC,
author ="Xiao, Chengyi and Li, Cheng and Liu, Feng and Zhang, Lei and Li, Weiwei",
title  ="Single-crystal field-effect transistors based on a fused-ring electron acceptor with high ambipolar mobilities",
journal  ="J.\ Mater.\ Chem.\ C",
year  ="2020",
volume  ="8",
issue  ="16",
pages  ="5370-5374",
publisher  ="The Royal Society of Chemistry",
doi  ="10.1039/D0TC00587H",
url  ="http://dx.doi.org/10.1039/D0TC00587H"
}

@article{BredasArXiv2021, place={Cambridge}, title={Molecular Packing of Non-Fullerene Acceptors for Organic Solar Cells: Distinctive Local Morphology in Y6 Versus ITIC Derivatives}, DOI={10.26434/chemrxiv.14390414.v1}, journal={ChemRxiv}, publisher={Cambridge Open Engage}, author={Kupgan, Grit and Chen, XianKai and Bredas, Jean-Luc}, year={2021}}

@article{Li2020AEL,
author = {Li, Shuixing and Li, Chang-Zhi and Shi, Minmin and Chen, Hongzheng},
title = {New Phase for Organic Solar Cell Research: Emergence of Y-Series Electron Acceptors and Their Perspectives},
journal = {ACS Energy Lett.},
volume = {5},
number = {5},
pages = {1554-1567},
year = {2020},
doi = {10.1021/acsenergylett.0c00537},
URL = {https://doi.org/10.1021/acsenergylett.0c00537},
eprint = {https://doi.org/10.1021/acsenergylett.0c00537}
}

@article{Yu2021JEC,
title = {Realization of high performance for PM6:Y6 based organic photovoltaic cells},
journal = {J.\ Energy Chem.},
volume = {61},
pages = {29-46},
year = {2021},
issn = {2095-4956},
doi = {https://doi.org/10.1016/j.jechem.2021.01.027},
url = {https://www.sciencedirect.com/science/article/pii/S2095495621000565},
author = {Runnan Yu and Guangzheng Wu and Zhan'ao Tan},
keywords = {Organic solar cells, Morphology controlling, Device engineering, PM6, Y6}
}

@article{Gao2017JCTC,
author = {Gao, Xing and Bai, Shuming and Fazzi, Daniele and Niehaus, Thomas and Barbatti, Mario and Thiel, Walter},
title = {Evaluation of Spin-Orbit Couplings with Linear-Response Time-Dependent Density Functional Methods},
journal = {J.\ Chem.\ Theory Comput.},
volume = {13},
number = {2},
pages = {515-524},
year = {2017},
doi = {10.1021/acs.jctc.6b00915},
URL = {https://doi.org/10.1021/acs.jctc.6b00915},
eprint = {https://doi.org/10.1021/acs.jctc.6b00915}
}

@article{Nayak2014,
author = {Nayak, Pabitra K. and Cahen, David},
title = {Updated Assessment of Possibilities and Limits for Solar Cells},
journal = {Adv.\ Mater.},
volume = {26},
number = {10},
pages = {1622-1628},
keywords = {photovoltaic, bandgap state, perovskites, kesterites, Shockley-Queisser},
doi = {https://doi.org/10.1002/adma.201304620},
url = {https://onlinelibrary.wiley.com/doi/abs/10.1002/adma.201304620},
eprint = {https://onlinelibrary.wiley.com/doi/pdf/10.1002/adma.201304620},
abstract = {The remarkable advances over the past few years in performance of photovoltaic cells, including the advent of new absorber materials, call for an update to the previous assessment of prospects for future progress. The same simple criteria with some refinements, based on cell and module performance data, serve to evaluate and compare most types of solar cells. Apart from Si and InP, for all types the “best cells” have improved in conversion performances (and crystalline Si modules have made major strides in cost reduction). New cell types, such as “perovskite”, sustainable chalcogenide, and quantum dot cells, are included. CdTe results bring those cells in line with other well-developed ones, lending some credence to the idea that the criteria provide the reader with knowledge, useful for gauging possible future technological developments. Additionally, the developments of the past few years show that, while the advent of more new cell types cannot be predicted, it can be aided and stimulated by innovative, daring, and creative new materials research.},
year = {2014}
}

@article{Park2009NatPhoton,
author = {Park, Sung Heum and Roy, Anshuman and Beaupré, Serge and Cho, Shinuk and Coates, Nelson and Moon, Ji Sun and Moses, Daniel and Leclerc, Mario and Lee, Kwanghee and Heeger, Alan J.},
title = {Bulk Heterojunction Solar Cells with Internal Quantum Efficiency Approaching 100\%},
journal = {Nat.\ Photon.},
volume = {3},
pages = {297--302},
year = {2009},
doi={10.1038/nphoton.2009.69}
}

@article{Liu2014NatCommun,
author = {Liu, Yuhang and Zhao, Jingbo and Li, Zhengke and Mu, Cheng and Ma, Wei and Hu, Huawei and Jiang, Kuiand Lin, Haoran  and Ade, Harald and Yan, He},
title = {Aggregation and Morphology Control Enables Multiple Cases of High-Efficiency Polymer Solar Cells},
journal = {Nat.\ Commun.},
volume = {5},
pages = {5293},
year = {2014},
doi={10.1038/ncomms6293}
}

@article{Guo2013NatPhoton,
author = {Guo, Xugang and Zhou, Nanjia and Lou, Sylvia J. and Smith, Jeremy and Tice, Daniel B. and Hennek, Jonathan W. and Ortiz, Rocío Ponce and Navarrete, Juan T. López and Li, Shuyou and Strzalka, Joseph and Chen, Lin X. and Chang, Robert P. H. and Facchetti, Antonio and Marks, Tobin J.},
title = {Polymer Solar Cells with Enhanced Fill Factors},
journal = {Nat.\ Photon.},
volume = {7},
pages = {825--833},
year = {2013},
doi={10.1038/nphoton.2013.207}
}


@article{Queisser2009MatSci,
title = {Detailed balance limit for solar cell efficiency},
journal = {Mat.\ Sci.\ Engineer.\ B},
volume = {159-160},
pages = {322-328},
year = {2009},
issn = {0921-5107},
doi = {https://doi.org/10.1016/j.mseb.2008.06.033},
url = {https://www.sciencedirect.com/science/article/pii/S0921510708003620},
author = {Queisser, Hans J.},
keywords = {Solar cells, Efficiency, Detailed balance limit, Carrier lifetimes, Radiative and non-radiative},
abstract = {The principle of detailed balance was used in 1960 to derive a thermodynamic limit for energy conversion efficiency of semiconductor junction photovoltaic cells. Absorption and emission of photons must be balanced, the cell being a black body. Non-radiative recombinations of solar-generated electron–hole pairs are thus particularly deleterious, affecting silicon junctions. Gallium arsenide, however, is inherently more efficient because of its direct band gap with predominant radiative transitions. The maximal efficiency shows a broad maximum as a function of the semiconductor energy gap. Silicon lies within this maximum. Detailed balance and its applications are reviewed. Current efforts to overcome this limit are discussed. Concentrated illumination enhances efficiencies; multijunction cells – not covered in the detailed balance limit – deliver higher output. Attempts are made to more fully utilize the blue solar spectrum.}
}

@article{Yoshikawa2017NatEner,
author = {Yoshikawa, Kunta and Kawasaki, Hayato and Yoshida, Wataru and Irie, Toru and Konishi, Katsunori and Nakano, Kunihiro and Uto, Toshihiko and Adachi, Daisuke and Kanematsu, Masanori and Uzu, Hisashi and Yamamoto, Kenji},
title = {Silicon Heterojunction Solar Cell with Interdigitated Back Contacts for a Photoconversion Efficiency over 26\%},
journal = {Nat.\ Ener.},
volume = {2},
pages = {17032},
year = {2017},
doi={10.1038/nenergy.2017.32}
}


@article{Li2015JACS,
author = {Li, Weiwei and Hendriks, Koen H. and Furlan, Alice and Wienk, Martijn M. and Janssen, René A. J.},
title = {High Quantum Efficiencies in Polymer Solar Cells at Energy Losses below 0.6 eV},
journal = {J. Am.\ Chem.\ Soc.},
volume = {137},
number = {6},
pages = {2231-2234},
year = {2015},
doi = {10.1021/ja5131897},
URL = {https://doi.org/10.1021/ja5131897},
eprint = { https://doi.org/10.1021/ja5131897}
}

@article{Menke2018Joule,
title = {Understanding Energy Loss in Organic Solar Cells: Toward a New Efficiency Regime},
journal = {Joule},
volume = {2},
number = {1},
pages = {25-35},
year = {2018},
issn = {2542-4351},
doi = {https://doi.org/10.1016/j.joule.2017.09.020},
url = {https://www.sciencedirect.com/science/article/pii/S2542435117300946},
author = {Menke, S. Matthew and Ran, Niva A.  and  Bazan, Guillermo C. and  Friend, Richard H.},
keywords = {organic solar cell, energy loss, charge generation, charge recombination, charge-transfer states},
abstract = {Summary
Reducing energy and voltage loss is an imperative area of improvement for the design of organic solar cells (OSCs). Both in the context of charge generation and charge recombination, significant amounts of energy are lost even in state-of-the-art OSCs compared with their inorganic counterparts. Through a set of recent examples, however, we show that (1) charge generation can proceed with high quantum efficiency even in the absence of an offset energy at the donor-acceptor interface and (2) non-radiative charge recombination may be mitigated by considering systems with distinct properties of the interfacial charge-transfer state. To capitalize on these recent advances in understanding, we provide three actionable paths forward that aim to better identify, process, and characterize low energy loss systems: incorporating consistent and accurate measurements for energy levels, moving away from photoluminescence quenching, and exploring blends with reduced miscibility.}}


@article{Benduhn2017NatEnergy,
author = {Benduhn, Johannes and Tvingstedt, Kristofer and Piersimoni, Fortunato and Ullbrich, Sascha and Fan, Yeli and Tropiano, Manuel and McGarry, Kathryn A. and Zeika, Olaf and Riede, Moritz K. and Douglas, Christopher J. and Barlow, Stephen and Marder, Seth R. and Neher, Dieter and Spoltore, Donato
and Vandewal, Koen},
title = {Intrinsic non-radiative voltage losses in fullerene-based organic solar cells},
journal = {Nat.\ Energy},
volume = {2},
pages = {17053},
year = {2017},
doi = {10.1038/nenergy.2017.53}
}

@article{VanEersel2012AFM,
author = {van Eersel, Harm and Janssen, René A. J. and Kemerink, Martijn},
title = {Mechanism for Efficient Photoinduced Charge Separation at Disordered Organic Heterointerfaces},
journal = {Adv.\ Funct.\ Mater.},
volume = {22},
number = {13},
pages = {2700-2708},
keywords = {solar cells, charge transport, organic electronics, electronic processes},
doi = {https://doi.org/10.1002/adfm.201200249},
url = {https://onlinelibrary.wiley.com/doi/abs/10.1002/adfm.201200249},
eprint = {https://onlinelibrary.wiley.com/doi/pdf/10.1002/adfm.201200249},
year = {2012}
}

@article{Gonzalez2015AEM,
author = {Gonz\'alez, Daniel Mosegu\'{i} and K\"orstgens, Volker and Yao, Yuan and Song, Lin and Santoro, Gonzalo and Roth, Stephan V. and M\"uller-Buschbaum, Peter},
title = {Improved Power Conversion Efficiency of P3HT:PCBM Organic Solar Cells by Strong Spin–Orbit Coupling-Induced Delayed Fluorescence},
journal = {Adv.\ Energy Mater.},
volume = {5},
number = {8},
pages = {1401770},
keywords = {GISAXS, GIWAXS, nanomorphology, nanoparticles, organic photovoltaics},
doi = {https://doi.org/10.1002/aenm.201401770},
url = {https://onlinelibrary.wiley.com/doi/abs/10.1002/aenm.201401770},
eprint = {https://onlinelibrary.wiley.com/doi/pdf/10.1002/aenm.201401770},
abstract = {Solution-processed organic bulk heterojunction solar cells based on poly(3-hexylthiophene) (P3HT) blended with [6,6]-phenyl-C60-butyric acid methyl ester are doped with different concentrations of iron (II,III) oxide nanoparticles (Fe3O4). The power conversion efficiency of the devices doped at low concentrations is improved up to 11\%. The improvement finds its origin in a lower recombination current, which is a consequence of an increased effective exciton lifetime according to the J–V characteristics and the optoelectronical analysis of the films. The increase in performance cannot be attributed to changes in morphology or crystallinity according to grazing-incidence X-ray scattering experiments. The evolution of the solar cell short-circuit current at low doping concentrations is related to variations in the arrangement of the crystalline regions of P3HT. For high doping concentrations (above 1.0 wt\%) the performance of the solar cell decays rapidly, ascribed to the increased leakage currents in the device caused by the presence of nanoparticles.},
year = {2015}
}

@article{Xu2008JAP,
author = {Xu,Zhihua  and Hu,Bin  and Howe,Jane },
title = {Improvement of photovoltaic response based on enhancement of spin-orbital coupling and triplet states in organic solar cells},
journal = {J.\ Appl.\ Phys.},
volume = {103},
number = {4},
pages = {043909},
year = {2008},
doi = {10.1063/1.2885349},
URL = {https://doi.org/10.1063/1.2885349},
eprint = {https://doi.org/10.1063/1.2885349}
}

@article{Wang2006PRL,
  title = {Direct Experimental Probe of the On-Site Coulomb Repulsion in the Doubly Charged Fullerene Anion $\mathrm{C}_{70}{}^{2\ensuremath{-}}$},
  author = {Wang, Xue-Bin and Woo, Hin-Koon and Huang, Xin and Kappes, Manfred M. and Wang, Lai-Sheng},
  journal = {Phys.\ Rev.\ Lett.},
  volume = {96},
  issue = {14},
  pages = {143002},
  numpages = {4},
  year = {2006},
  month = {Apr},
  publisher = {American Physical Society},
  doi = {10.1103/PhysRevLett.96.143002},
  url = {https://link.aps.org/doi/10.1103/PhysRevLett.96.143002}
}

@article{Voityuk2002,
author = {Voityuk,Alexander A.  and R\"osch,Notker },
title = {Fragment charge difference method for estimating donor–acceptor electronic coupling: Application to DNA $\pi$-stacks},
journal = {J. Chem.\ Phys.},
volume = {117},
number = {12},
pages = {5607-5616},
year = {2002},
doi = {10.1063/1.1502255},
URL = {https://doi.org/10.1063/1.1502255},
eprint = {https://doi.org/10.1063/1.1502255}
}


@article{Voityuk2017,
author = {Voityuk, Alexander A.},
title = {Electronic Couplings for Photoinduced Electron Transfer and Excitation Energy Transfer Computed Using Excited States of Noninteracting Molecules},
journal = {J. Phys.\ Chem.\ A},
volume = {121},
number = {29},
pages = {5414-5419},
year = {2017},
doi = {10.1021/acs.jpca.7b03924},
URL = {https://doi.org/10.1021/acs.jpca.7b03924},
eprint = {https://doi.org/10.1021/acs.jpca.7b03924}
}

@article{Wang2005JCP,
author = {Wang,Xue-Bin  and Woo,Hin-Koon  and Wang,Lai-Sheng },
title = {Vibrational Cooling in a Cold Ion Trap: Vibrationally Resolved Photoelectron Spectroscopy of Cold C60$^{-}$ Anions},
journal = {J. Chem.\ Phys.},
volume = {123},
number = {5},
pages = {051106},
year = {2005},
doi = {10.1063/1.1998787},
URL = {https://doi.org/10.1063/1.1998787},
eprint = {https://doi.org/10.1063/1.1998787}
}

@article{Huppert1972CPL,
title = {S2 $\rightarrow$ S1 Emission of Azulene in Solution},
journal = {Chem.\ Phys.\ Lett.},
volume = {13},
number = {3},
pages = {225-228},
year = {1972},
issn = {0009-2614},
doi = {https://doi.org/10.1016/0009-2614(72)85047-4},
url = {https://www.sciencedirect.com/science/article/pii/0009261472850474},
author = {D. Huppert and J. Jortner and P.M. Rentzepis}
}

@article{Pacher1988JCP,
author = {Pacher,T.  and Cederbaum,L. S.  and K\"oppel,H. },
title = {Approximately Diabatic States from Block Diagonalization of the Electronic Hamiltonian},
journal = {J.\ Chem.\ Phys.},
volume = {89},
number = {12},
pages = {7367-7381},
year = {1988},
doi = {10.1063/1.455268},
URL = {https://doi.org/10.1063/1.455268},
eprint = {https://doi.org/10.1063/1.455268}
}

@article{Domcke1993CPL,
title = {Direct Construction of Diabatic States in the CASSCF Approach. Application to the Conical Intersection of the $^1A_2$ and $^1B_1$ Excited States of Ozone},
journal = {Chem.\ Phys.\ Lett.},
volume = {216},
number = {3},
pages = {362-368},
year = {1993},
issn = {0009-2614},
doi = {https://doi.org/10.1016/0009-2614(93)90110-M},
url = {https://www.sciencedirect.com/science/article/pii/000926149390110M},
author = {Domcke, W. and Woywod, C.},
abstract = {A generally applicable scheme for the construction of diabatic electronic wavefunctions in the CASSCF/MRCI approach is proposed. It is noted that the redundancy of variational parameters in the CASSCF wavefunction can be exploited to define daibatic molecular orbitals. A maximum-overlap criterion at neighbouring nuclear goemetries is employed. In a second step. diabatic N-electron wavefunctions which retain as much as possible their configurational character are constructed by blocked-diagonalization of the Hamiltonian matrix. The procedure is illustrated to the 1A2–1B1 conical intersection in ozone.}
}

@article{Kirkpatrick2007,
  title = {Charge Mobility of Discotic Mesophases: A Multiscale Quantum and Classical Study},
  author = {Kirkpatrick, James and Marcon, Valentina and Nelson, Jenny and Kremer, Kurt and Andrienko, Denis},
  journal = {Phys.\ Rev.\ Lett.},
  volume = {98},
  issue = {22},
  pages = {227402},
  numpages = {4},
  year = {2007},
  month = {May},
  publisher = {American Physical Society},
  doi = {10.1103/PhysRevLett.98.227402},
  url = {https://link.aps.org/doi/10.1103/PhysRevLett.98.227402}
}

@article{WasielewskiJACS1991,
        doi = {10.1021/ja00007a074},
        url = {https://doi.org/10.1021%2Fja00007a074},
        year = 1991,
        month = {mar},
        publisher = {American Chemical Society ({ACS})},
        volume = {113},
        number = {7},
        pages = {2774--2776},
        author = {Michael R. Wasielewski and Michael P. O{\textquotesingle}Neil and Keith R. Lykke and Michael J. Pellin and Dieter M. Gruen},
        title = {Triplet states of fullerenes C60 and C70. Electron paramagnetic resonance spectra, photophysics, and electronic structures},
        journal = {J. Am. Chem. Soc.}
}

@article{Padula_2017,
        doi = {10.1021/acs.jpcb.7b08020},
        url = {https://doi.org/10.1021%2Facs.jpcb.7b08020},
        year = 2017,
        month = {oct},
        publisher = {American Chemical Society ({ACS})},
        volume = {121},
        number = {43},
        pages = {10026--10035},
        author = {Daniele Padula and Myeong H. Lee and Kirsten Claridge and Alessandro Troisi},
        title = {Chromophore-Dependent Intramolecular Exciton{\textendash}Vibrational Coupling in the {FMO} Complex: Quantification and Importance for Exciton Dynamics},
        journal = {J. Phys. Chem. B}
}

@article{Raos2014,
        doi = {10.1039/c4tc00502c},
        url = {https://doi.org/10.1039%2Fc4tc00502c},
        year = 2014,
        publisher = {Royal Society of Chemistry ({RSC})},
        volume = {2},
        number = {35},
        pages = {7313--7325},
        author = {Julien Id{\'{e}} and Daniele Fazzi and Mos{\'{e}} Casalegno and Stefano Valdo Meille and Guido Raos},
        title = {Electron Transport in Crystalline {PCBM}-like Fullerene Derivatives: a Comparative Computational Study},
        journal = {J. Mater.\ Chem.\ C}
}

@article{Cook2006,
        doi = {10.1063/1.2338528},
        url = {https://doi.org/10.1063%2F1.2338528},
        year = 2006,
        month = {sep},
        publisher = {{AIP} Publishing},
        volume = {89},
        number = {10},
        pages = {101128},
        author = {Steffan Cook and Hideo Ohkita and James R. Durrant and Youngkyoo Kim and Jessica J. Benson-Smith and Jenny Nelson and Donal D. C. Bradley},
        title = {Singlet exciton transfer and fullerene triplet formation in polymer-fullerene blend films},
        journal = {Appl. Phys. Lett.}
}
