# Supplementary material for: Electron Transfer Rates in Polar and Non-Polar Environments: a Generalization of Marcus’ Theory to Include an Effective Treatment of Tunneling Effects
Source: J Phys Chem Lett. 2022 Sep 27;13(39):9148–55. doi: 10.1021/acs.jpclett.2c02343 (PMC9549518; doi:10.1021/acs.jpclett.2c02343)
Supplement: Supplementary file 1 — jz2c02343_si_001.zip [file jz2c02343_si_001.zip › SI_ET_rates/Bibfiles/ammonia.bib]

@article{doi:10.1063/1.1679664,
author = {Rabalais,J. W.  and Karlsson,L.  and Werme,L. O.  and Bergmark,T.  and Siegbahn,K. },
title = {Analysis of vibrational structure and Jahn‐Teller effects in the electron spectrum of ammonia},
journal = {The Journal of Chemical Physics},
volume = {58},
number = {8},
pages = {3370-3372},
year = {1973},
doi = {10.1063/1.1679664},

URL = { 
        https://doi.org/10.1063/1.1679664
    
},
eprint = { 
        https://doi.org/10.1063/1.1679664
    
}

}
