# Supplementary material for: Electron Transfer Rates in Polar and Non-Polar Environments: a Generalization of Marcus’ Theory to Include an Effective Treatment of Tunneling Effects
Source: J Phys Chem Lett. 2022 Sep 27;13(39):9148–55. doi: 10.1021/acs.jpclett.2c02343 (PMC9549518; doi:10.1021/acs.jpclett.2c02343)
Supplement: Supplementary file 1 — jz2c02343_si_001.zip [file jz2c02343_si_001.zip › SI_ET_rates/Bibfiles/ar_physchem15_155.bib]

@article{doi:10.1146/annurev.pc.15.100164.001103,
author = {Marcus, R. A.},
title = {Chemical and Electrochemical Electron-Transfer Theory},
journal = {Annual Review of Physical Chemistry},
volume = {15},
number = {1},
pages = {155-196},
year = {1964},
doi = {10.1146/annurev.pc.15.100164.001103},

URL = { 
        https://doi.org/10.1146/annurev.pc.15.100164.001103
    
},
eprint = { 
        https://doi.org/10.1146/annurev.pc.15.100164.001103
    
}

}
