# Supplementary material for: Electron Transfer Rates in Polar and Non-Polar Environments: a Generalization of Marcus’ Theory to Include an Effective Treatment of Tunneling Effects
Source: J Phys Chem Lett. 2022 Sep 27;13(39):9148–55. doi: 10.1021/acs.jpclett.2c02343 (PMC9549518; doi:10.1021/acs.jpclett.2c02343)
Supplement: Supplementary file 1 — jz2c02343_si_001.zip [file jz2c02343_si_001.zip › SI_ET_rates/Bibfiles/basis_sets.bib]

@Article{Dunlap00,
author = {Dunlap, B. I.},
title = {Robust and variational fitting: Removing the four-center integrals from center stage in quantum chemistry},
year = {2000},
journal = {J. Mol.\ Struct.\ {(Theochem)}},
volume = {529},
pages = {37--40}
}

@Article{Dunning89,
author = {Dunning, T. H.},
title = {Gaussian Basis Sets for Use in Correlated Molecular Calculations. I\@. The Atoms Boron through Neon and Hydrogen},
year  ={1989},
journal = {J. Chem.\ Phys.},
volume = {90},
pages = {1007--1023}
}

@article{Eichkorn95,
title	= {Auxiliary basis sets to approximate Coulomb potentials},
author	= {Eichkorn, K. and Treutler, O. and {\"O}hm, H. and  H{\"a}ser, M. and Ahlrichs, R.},
journal	= {Chem.\ Phys.\ Lett.},
year	= {1995},
volume	= {242},
pages	= {652--660}
}

@article{WeigendRIMP2,
author = "Weigend, Florian and K{\"o}hn, Andreas and H{\"a}ttig, Christof",
title = "Efficient Use of the Correlation Consistent Basis Sets in Resolution of the Identity MP2 Calculations",
journal = "J. Chem.\ Phys.",
year = "2002",
volume = "116",
pages = "3175--3183"
}

@article{TZVP,
author = "Sch{\"a}fer, A. and Huber, C. and  Ahlrichs, R.",
title = "Fully Optimized Contracted Gaussian-Basis Sets of Triple Zeta Valence Quality for Atoms Li to Kr",
journal = "J. Chem.\ Phys.",
year = "1994",
volume = "100",
pages = "5829--5835"
}

@article{631pGdp1,
author = "W. J. Hehre and R. Ditchfield and J. A. Pople",
title = "Self-Consistent Molecular Orbital Methods. XII. Further Extensions of Gaussian-Type Basis Sets for Use in Molecular Orbital Studies of Organic Molecules", 
journal = "J. Chem.\ Phys.",
volume = "56", 
pages = "2257--2261",
year = "1972"
} 


@article{631pGdp2,
author = "Clark, T. and Chandrasekhar, J. and Spitznagel, G. W. and Schleyer, P. v. R.", 
title = "Efficient Diffuse Function-Augmented Basis-Sets for Anion Calculations. 3. The 3-21+G Basis Set for 1st-Row Elements, Li-F",
journal = "J. Comput.\ Chem.",
volume = "4", 
pages = "294--301",
year = "1983"
} 

@Article{RIMP2basis,
	author = {Weigend, F. and H\"aser, M. and Patzelt, H. and Ahlrichs, R.},
	title = {RI-MP2: Optimized Auxiliary Basis Sets and Demonstration of Efficiency},
	pages  = {143},
	volume  = {294},
	year  = {1998},
	journal = {Chem.\ Phys.\ Lett.}
}


@article{Zheng11,
author = {Zheng, Jingjing and Xu, Xuefei and Truhlar, Donald G.},
journal = {Theor.\ Chem.\ Acc.},
pages = {295--305},
title = {Minimally Augmented Karlsruhe Basis Sets},
volume = {128},
year = {2011}
}

% def2- basi
@Article{Weigend05,
	author = {Weigend, F. and Ahlrichs, R.},
	title = {Balanced Basis Sets of Split Valence, Triple Zeta Valence and Quadruple Zeta Valence Quality for H to Rn: Design and Assessment of Accuracy},
	year = {2005},
	volume = {7},
	pages = {3297--3305},
	journal = {Phys.\ Chem.\ Chem.\ Phys.}
}

% pople libro
@Book{poplebook,
	author = {Hehre, W. J. and Radom, L. and Schleyer, P. R. and Pople, J. A.},
	title = {Ab initio Molecular Orbital Theory},
	year = {1986},
	publisher = {Wiley, New York.}
}
