# Supplementary material for: Electron Transfer Rates in Polar and Non-Polar Environments: a Generalization of Marcus’ Theory to Include an Effective Treatment of Tunneling Effects
Source: J Phys Chem Lett. 2022 Sep 27;13(39):9148–55. doi: 10.1021/acs.jpclett.2c02343 (PMC9549518; doi:10.1021/acs.jpclett.2c02343)
Supplement: Supplementary file 1 — jz2c02343_si_001.zip [file jz2c02343_si_001.zip › SI_ET_rates/Bibfiles/bhj.bib]

@article{Bakulin12,
author = {Bakulin, Artem A. and Rao, A. and Pavelyev, V. G. and van Loosdrecht, Paul H. M. and Pshenichnikov, Maxim S. and Niedzialek, Dorota and Cornil, J. and Beljonne, David and Friend, Richard H.}, 
title = {The Role of Driving Energy and Delocalized States for Charge Separation in Organic Semiconductors},
volume = {335}, 
number = {6074}, 
pages = {1340--1344}, 
year = {2012}, 
journal = {Science} 
}

@article{Baranovskii12,
author = {Baranovskii, S. D. and Wiener, M. and Nenashev, A. V. and Jansson, F. and Gebhard, F. },
title = {Calculating the Efficiency of Exciton Dissociation at the Interface between a Conjugated Polymer and an Electron Acceptor},
journal = {J.  Phys.\ Chem.\ Lett.},
volume = {3},
pages = {1214--1221},
year = {2012}
}

@ARTICLE{Bassler08,
author = {Hertel, Dirk and B{\"a}ssler, Heinz},
title = {Photoconduction in Amorphous Organic Solids},
journal = {ChemPhysChem},
volume = {9},
pages = {666--688},
year = {2008},
}

@article {Brabec09,
author = {Dennler, Gilles and Scharber, Markus C. and Brabec, Christoph J.},
title = {Polymer-Fullerene Bulk-Heterojunction Solar Cells},
journal = {Adv.\ Mater.},
volume = {21},
pages = {1323--1338},
year = {2009},
}

@article{Bredas96,
author = {Br\'edas, J. and Cornil, J. and Heeger, A. J.},
title = {The Exciton Binding Energy in Luminescent Conjugated Polymers},
journal = {Adv.\ Mater.},
volume = {8},
pages = {445--452},
year = {1996}
}

@article{Chen12,
author = {Chen, Yi-Hong and Lin, Li-Yen and Lu, Chih-Wei and Lin, Francis and Huang, Zheng-Yu and Lin, Hao-Wu and Wang, Po-Han and Liu, Yi-Hung and Wong, Ken-Tsung and Wen, Jianguo and Miller, Dean J. and Darling, Seth B.},
title = {Vacuum-Deposited Small-Molecule Organic Solar Cells with High Power Conversion Efficiencies by Judicious Molecular Design and Device Optimization},
journal = {J. Am.\ Chem.\ Soc.},
volume = {134},
number = {33},
pages = {13616--13623},
year = {2012},
}

@Article{Coughlin14,
Title = {Design and Synthesis of Molecular Donors for solution Processed High-Efficiency Organic Solar Cell},
Author = {Coughlin, J. E. and Henson, Z. B. and Welch, G. C. and Bazan, G. C.},
Journal = {Acc.\ Chem.\ Res.},
volume = {47},
pages = {257--270},  
Year = {2014}
}

@Article{DaComo08,
Title = {Charge-transfer States in Conjugated Polymer/Fullerene Blends: Below-Gap Weakly Bound Excitons for Polymer Photovoltaics},
Author  = {Hallermann, Markus and Haneder, Stephan and Da Como, Enrico},
Journal = {Appl.\ Phys.\ Lett.},
volume = {93},
pages = {053307--3},  
Year = {2008}
}

@ARTICLE{Deibel09,
author = {Deibel, C. and Strobel, T.},
journal = {Phys.\ Rev.\ Lett.},
year = {2009},
title = {Origin of the Efficient Polaron-Pair Dissociation in Polymer-Fullerene Blends},
volume = {103},
pages = {036402--4}
}

@ARTICLE{Deisenhofer85,
author = {Deisenhofer, J. and Epp, O. and Miki, K. and Huber, R. and Michel,	H.},
journal = {Nature},
title = {Structure of the Protein Subunits in the Photosynthetic Reaction Centre of Rhodopseudomonas Viridisa at 3\AA\ Resolution},
year = {1985},
volume = {318},
pages = {618--624}
}

@article{Dimitrov12,
author = {Dimitrov, Stoichko D. and Bakulin, Artem A. and Nielsen, Christian B. and Schroeder, Bob C. and Du, Junping and Bronstein, Hugo and McCulloch, Iain and Friend, Richard H. and Durrant, James R.},
title = {On the Energetic Dependence of Charge Separation in Low-Band-Gap Polymer/Fullerene Blends},
journal = {J. Am.\ Chem.\ Soc.},
volume = {134},
pages = {18189--18192},
year = {2012}
}

@article{Egorov98,
Author = {Egorov, S. A. and Rabani, Eran and Berne, B. J.},
Journal = {J. Chem.\ Phys.},
Pages = {1407--1422},
Title = {Vibronic Spectra in Condensed Matter: A Comparison of Exact Quantum Mechanical and Various Semiclassical Treatments for Harmonic Baths},
Volume = {108},
Year = {1998}
}

@article{Falke14,
author = {Falke, Sarah Maria and Rozzi, Carlo Andrea and Brida, Daniele and Maiuri, Margherita and Amato, Michele and Sommer, Ephraim and De Sio, Antonietta and Rubio, Angel and Cerullo, Giulio and Molinari, Elisa and Lienau, Christoph}, 
title = {Coherent Ultrafast charge Transfer in an Organic Photovoltaic Blend},
journal = {Science}, 
volume = {344}, 
pages = {1001--1005}, 
year = {2014}
}
@article{Feher89,
author = {Feher, G. and Allen, J. P. and Okamura, M. Y. and Rees, D. C.},
journal = {Nature},
year = {1989},
volume = {339},
title = {Structure and Function of Bacterial Photosynthetic Reaction Centres},
pages = {111--116}
}

@article{Fitzner12,
author = {Fitzner, Roland and Mena-Osteritz, Elena and Mishra, Amaresh and Schulz, Gisela and Reinold, Egon and Weil, Matthias and K{\"o}rner, Christian and Ziehlke, Hannah and Elschner, Chris and Leo, Karl and Riede, Moritz and Pfeiffer, Martin and Uhrich, Christian and B{\"a}uerle, Peter},
title = {Correlation of {$\pi$}-Conjugated Oligomer Structure with Film Morphology and Organic Solar Cell Performance},
journal = {J. Am.\ Chem.\ Soc.},
volume = {134},
pages = {11064--11067},
year = {2012},
}

@article{Friend13,
author = {Rao, Akshay and Chow, Philip C. Y. and  G\'elinas, Simon and Schlenker, Cody W. and Li, Chang-Zhi and Yip, Hin-Lap and Jen, Alex K.-Y. and Ginger, David S. and Friend, Richard H.},
title= {The Role of Spin in the Kinetic Control of Recombination in Organic Photovoltaics},
journal={Nature},
year={2013},
volume={500},
pages={435--439}
}

@article {Friend14,
author = {Chow, Philip C. Y. and Albert-Seifried, Sebastian and G\'elinas, Simon and Friend, Richard H.},
title = {Nanosecond Intersystem Crossing Times in Fullerene Acceptors: Implications for Organic Photovoltaic Diodes},
journal = {Adv.\ Mater.},
volume = {26},
pages = {4851--4854},
year = {2014},
}

@article{Friend14Science,
author = {G\'elinas, Simon and Rao, Akshay and Kumar, Abhishek and Smith, Samuel L. and Chin, Alex W. and Clark, Jenny and van der Poll, Tom S. and Bazan, Guillermo C. and Friend, Richard H.}, 
title = {Ultrafast Long-Range Charge Separation in Organic Semiconductor Photovoltaic Diodes},
volume = {343}, 
pages = {512--516}, 
year = {2014}, 
journal = {Science} 
}

@article {Gupta13,
author = {Gupta, Vinay and Kyaw, Aung Ko Ko and Wang, Dong Hwan and Chand, Suresh and Bazan, Guillermo C. and Heeger, Alan J. },
title = {Barium: An Efficient Cathode Layer for Bulk-heterojunction Solar Cells},
journal = {Sci.\ Rep.},
volume = {3},
pages = {1--6},
year = {2013},
}

@article{Grancini13,
author = {Grancini, G. and Maiuri, M. and Fazzi, D. and Petrozza, A. and Egelhaaf, H-J. and Brida, D. and Cerullo, G. and Lanzani, G.},
title = {Hot Exciton Dissociation in Polymer Solar Cells},
journal = {Nat.\ Mater.},
volume = {12},
pages = {29--33},
year = {2013}
}

@article{Isaacs11,
author = {Isaacs, E.B. and Sharifzadeh, S. and Ma, B. and Neaton, J.B. },
title = {Relating Trends in First-Principles Electronic Structure and Open-Circuit Voltage in Organic Photovoltaics},
journal = {J.  Phys.\ Chem.\ Lett.},
volume = {2},
pages = {2531--2537},
year = {2011}
}

@article{Jailaubekov13,
author = {Jailaubekov, A. E. and Willard, A. P. and Tritsch, J. R. and Chan, W-L. and Sai, N. and Gearba, R. and Kaake, L. G. and Williams, K. J. and Leung, K. and Rossky, P. J. and Zhu, X-Y.},
title = {Hot Charge-Transfer Excitons Set the Time Limit for Charge Separation at Donor/Acceptor Interfaces in Organic Photovoltaics},
journal = {Nat.\ Mater.},
volume = {12},
pages = {66--73},
year = {2013}
}

@article{Kaake15,
title = {Charge Transfer from Delocalized Excited States in a Bulk Heterojunction Material},
author = {Kaake, Loren G. and Moses, Daniel and Heeger, Alan J.},
journal = {Phys.\ Rev.\ B},
volume = {91},
pages = {075436-6},
year = {2015},
}

@article{Kobori15,
author = {Kobori, Yasuhiro and Miura, Taku},
title = {Overcoming Coulombic Traps: Geometry and Electronic Characterizations of Light-Induced Separated Spins at the Bulk Heterojunction Interface},
journal = {J.  Phys.\ Chem.\ Lett.},
volume = {6},
pages = {113--123},
year = {2015}
}

@article{Koster05,
title = {Device Model for the Operation of Polymer/Fullerene Bulk Heterojunction Solar Cells},
author = {Koster, L. J. A. and Smits, E. C. P. and Mihailetchi, V. D. and Blom, P. W. M.},
journal = {Phys.\ Rev.\ B},
volume = {72},
pages = {085205},
year = {2005}
}

@ARTICLE{Kubo55,
author = {Kubo, Ryogo and Toyozawa, Yutaka},
title = {Application of the Method of Generating Function to Radiative and Non-Radiative Transitions of a Trapped Electron in a Crystal},
journal = {Prog.\ Theor.\ Phys.},
year = {1955},
volume = {13},
pages = {160--182}
}

@article{Larson13,
author = {Larson, Bryon W. and Whitaker, James B. and Wang, Xue-Bin and Popov, Alexey A. and Rumbles, Garry and Kopidakis, Nikos and Strauss, Steven H. and Boltalina, Olga V.},
title = {Electron Affinity of Phenyl-Butyric Acid Methyl Ester ({PCBM})},
journal = {J. Phys.\ Chem.\ C},
volume = {117},
number = {29},
pages = {14958--14964},
year = {2013}
}

@ARTICLE{Lax52,
author = {Melvin Lax},
title = {The Franck-Condon Principle and Its Application to Crystals},
journal = {J. Chem.\ Phys.},
year = {1952},
volume = {20},
pages = {1752--1760}
}

@article{Li11ChemComm,
author ={Li, Chang-Zhi and Chien, Shang-Chieh and Yip, Hin-Lap and Chueh, Chu-Chen and Chen, Fang-Chung and Matsuo, Yutaka and Nakamura, Eiichi and Jen, Alex K.-Y.},
title  ={Facile Synthesis of a 56$\pi$-Electron 1{,}2-Dihydromethano-[60]PCBM and Its Application for Thermally Stable Polymer Solar Cells},
journal = {Chem.\ Commun.},
year = {2011},
volume = {47},
pages = {10082--10084}
}

@Article{Loi12,
author ="Piliego, Claudia and Loi, Maria Antonietta",
title  ="Charge Transfer State in Highly Efficient Polymer-Fullerene Bulk Heterojunction Solar Cells",
journal  ="J. Mater.\ Chem.",
year  ="2012",
volume  ="22",
pages  ="4141--4150"
}

@article{Liu13,
author = {Liu, Yongsheng and Chen, Chun-Chao and Hong, Ziruo and Gao, Jing and Michael Yang, Yang and Zhou, Huanping and Dou, Letian and Li, Gang and Yang, Yang},
title = {Solution-Processed Small-Molecule Solar Cells: Breaking the 10\% Power Conversion Efficiency},
journal = {Sci.\ Rep.},
volume = {3},
pages = {1--8},
year = {2013},
}

@article {Mishra12,
author = {Mishra, Amaresh and B{\"a}uerle, Peter},
title = {Small Molecule Organic Semiconductors on the Move: Promises for Future Solar Energy Technology},
journal = {Angew.\ Chem.\ Int.\ Ed.},
volume = {51},
number = {9},
pages = {2020--2067},
year = {2012},
}

@article {Moon15,
author = {Moon, Mijin and Walker, Bright and Lee, Junghoon and Park, Song Yi and Ahn, Hyungju and Kim, Taehyo and Lee, Tack Ho and Heo, Jungwoo and Seo, Jung Hwa and Shin, Tae Joo and Kim, Jin Young and Yang, Changduk},
title = {Dithienogermole-Containing Small-Molecule Solar Cells with 7.3\% Efficiency: In-Depth Study on the Effects of Heteroatom Substitution of Si with Ge},
journal = {Adv.\ Energ.\ Mater.},
volume = {5},
pages = {1402044},
year = {2015},
}

@article{Norris75,
author = {Thurnauer, Marion C. and  Katz, Joseph J. and  Norris, James R.},
title = {The Triplet State in Bacterial Photosynthesis: Possible Mechanisms of the Primary Photo-Act},
journal = {Proc.\ Natl.\ Acad.\ Sci.\ U.S.A.},
volume = {72},
pages = {3270--3274},
year = {1975},
}

@article{Parson75,
author = {Rockley, M. G. and Windsor, M. W. and Cogdell, R. J. and Parson, W. W.}, 
title = {Picosecond Detection of an Intermediate in the Photochemical Reaction of Bacterial Photosynthesis},
volume = {72}, 
pages = {2251--2255}, 
year = {1975}, 
journal = {Proc.\ Natl.\ Acad.\ Sci.\ U.S.A.} 
}

@article{Pinto15,
author = {Pinto, Rui M. and Ma{\c c}{\^o}as, Ermelinda M. S. and Neves, Ana I. S. and Raja, Sebastian and Baleiz{\~a}o, Carlos and Santos, Isabel C. and Alves, Helena},
title = {Effect of Molecular Stacking on Exciton Diffusion in Crystalline Organic Semiconductors},
journal = {J. Am.\ Chem.\ Soc.},
volume = {137},
pages = {7104--7110},
year = {2015},
}

@article{Proctor13,
author = {Proctor, C.M. and Kuik, M. and Nguyen, T.Q.},
title = {Charge Carrier Recombination in Organic Solar Cell},
journal = {Prog.\ Polym.\ Sci.},
volume = {38},
pages = {1941--1960},
year = {2013}
}

@article{Ran14,
author = {Ran, N. A. and Kuik, M. and Love, J. A. and  Proctor, C.M. and Nagao, I. and Bazan, G. C.  and Nguyen, T. Q.},
title = {Understanding the Charge Transfer State and Singlet Exciton Emission from Solution-Processed Small Molecule Organic Solar Cells},
journal = {Adv.\ Mater.},
volume = {26},
pages = {7405--7412},
year = {2014}
}

@article{Rubel08,
title = {Exact Solution for Hopping Dissociation of Geminate Electron-Hole Pairs in a Disordered Chain},
author = {Rubel, O. and Baranovskii, S. D. and Stolz, W. and Gebhard, F.},
journal = {Phys.\ Rev.\ Lett.},
volume = {100},
pages = {196602-4},
year = {2008}
}

@article{Sariciftci13,
title = "Efficiency of Bulk-Heterojunction Organic Solar Cells",
journal = "Prog.\ Polym.\ Sci.",
volume = "38",
number = "12",
pages = "1929--1940",
year = {2013},
author = {Scharber, M. C.  and  Sariciftci, N. S.}
}

@article{Sun12,
author = {Sun, Yanming and Welch, Gregory C. and Leong, Wei Lin and Takacs, Christopher J. and Bazan, Guillermo C. and Heeger, Alan J. },
title = {Solution-Processed Small-Molecule Solar Cells with 6.7\% Efficiency},
journal = {Nat.\ Mater.},
volume = {11},
pages = {44--48},
year = {2012},
}

@article{Tamura11,
author = {Tamura, Hiroyuki and Burghardt, Irene and Tsukada, Masaru},
title = {Exciton Dissociation at Thiophene/Fullerene Interfaces: The Electronic Structures and Quantum Dynamics},
journal = {J. Phys.\ Chem.\ C},
volume = {115},
pages = {10205--10210},
year = {2011}
}

@ARTICLE{Tomasi81,
author = {Miertiu{\v s}, S. and Scrocco, E. and Tomasi, J.},
title = {Electrostatic Interaction of a Solute with a Continuum. A Direct	Utilization of Ab Initio Molecular Potentials for the Prevision of Solvent effects},
journal = {Chem.\ Phys.},
year = {1981},
volume = {55},
pages = {117--129}
}

@article {Veldman09,
author = {Veldman, D. and Meskers, S. C. J. and Janssen, R. A. J.},
title = {The Energy of Charge-Transfer States in Electron Donor-Acceptor Blends: Insight into the Energy Losses in Organic Solar Cells},
journal = {Adv.\ Funct.\ Mater.},
volume = {19},
pages = {1939--1948},
year = {2009},
}

@article{Wang05,
author = {Wang, Xue Bin and Woo, Hin Koon and Wang, Lai Sheng},
journal = {J. Chem.\ Phys.},
pages = {051106},
title = {Vibrational Cooling in a Cold Ion Trap: Vibrationally Resolved Photoelectron Spectroscopy of Cold {C$_{60}^-$} Anions},
volume = {123},
year = {2005}
}

@article{Williams13,
author = {Williams, R. M. and Van Anh, N. and van Stokkum, I. H. M.},
title = {Triplet Formation by Charge Recombination in Thin Film Blends of Perylene Red and Pyrene: Developing a Target Model for the Photophysics of Organic Photovoltaic Materials},
journal = {J. Phys.\ Chem.\ B},
volume = {117},
pages = {11239--11248},
year = {2013}
}


@article{Wurthner98,
title = {Optimization of Neutrocyanine Chromophores Based on Five-membered Heterocycles for Photorefractive Applications},
author = {W{\"u}rthner, Frank and Thalacker, Christoph and Matschiner, Ralf and Lukaszuk, Katarzyna and Wortmann, R{\"u}diger},
pages = {1739--1740},
journal = {Chem.\ Commun.},
year = {1998}
}

@article{Wurthner08angew,
title = {Solvent Effect on Color, Band Shape, and Charge-Density Distribution for Merocyanine Dyes Close to the Cyanine Limit},
author = {W{\"u}rthner, Frank and Archetti, Graziano and Schmidt, Ralf and Kuball, Hans-Georg},
journal = {Angew.\ Chem.\ Int.\ Ed.},
volume = {47},
pages = {4529--4532},
year = {2008}
}

@article {Wurthner11,
author = {B{\"u}rckst{\"u}mmer, Hannah and Tulyakova, Elena V. and Deppisch, Manuela and Lenze, Martin R. and Kronenberg, Nils M. and Gs{\"a}nger, Marcel and Stolte, Matthias and Meerholz, Klaus and W{\"u}rthner, Frank},
title = {Efficient Solution-Processed Bulk Heterojunction Solar Cells by Antiparallel Supramolecular Arrangement of Dipolar Donor-Acceptor Dyes},
journal = {Angew.\ Chem.\ Int.\ Ed.},
volume = {50},
pages = {11628--11632},
year = {2011}
}

@article{Wurthner14,
author = {Zitzler-Kunkel, A. and Lenze, Martin R. and Kronenberg, Nils M. and Krause, Ana-Maria and Stolte, Matthias and Meerholz, Klaus and W{\"u}rthner, Frank},
title = {NIR-Absorbing Merocyanine Dyes for BHJ Solar Cells},
journal = {Chem.\ Mater.},
volume = {26},
pages = {4856--4866},
year = {2014}
}

@article{Yeh13,
author = {Yeh, N. and Yeh, P.},
title = {Organic Solar Cells: Their Developments and Potentials},
journal = {Renew.\ Sust.\ Energ.\ Rev.},
volume = {21},
pages = {421--431},
year = {2013}
}

@Article{Zuo15,
author ="Zuo, Chuantian and Ding, Liming",
title  ="Bulk Heterojunctions Push the Photoresponse of Perovskite Solar Cells to 970 nm",
journal  ="J. Mater.\ Chem.\ A",
year  ="2015",
volume  ="3",
issue  ="17",
pages  ="9063--9066",
}
