# Supplementary material for: Electron Transfer Rates in Polar and Non-Polar Environments: a Generalization of Marcus’ Theory to Include an Effective Treatment of Tunneling Effects
Source: J Phys Chem Lett. 2022 Sep 27;13(39):9148–55. doi: 10.1021/acs.jpclett.2c02343 (PMC9549518; doi:10.1021/acs.jpclett.2c02343)
Supplement: Supplementary file 1 — jz2c02343_si_001.zip [file jz2c02343_si_001.zip › SI_ET_rates/Bibfiles/BibAnna.bib]

@article{Shuai2010,
author = {Niu, Y. and Peng, Q. and Deng, C. and Gao, X. and Shuai, Z. },
title = {Theory of Excited State Decays and Optical Spectra: Application to Polyatomic Molecules},
journal = {The Journal of  Physical Chemistry A},
volume = {114},
number = {30},
pages = {7817-7831},
year = {2010},
doi = {10.1021/jp101568f},
URL = {https://doi.org/10.1021/jp101568f}
}

@article{Rabalais1973,
author = {Rabalais,J. W.  and Karlsson,L.  and Werme,L. O.  and Bergmark,T.  and Siegbahn,K. },
title = {Analysis of Vibrational Structure and Jahn‐Teller Effects in the Electron Spectrum of Ammonia},
journal = {The Journal of Chemical Physics},
volume = {58},
number = {8},
pages = {3370-3372},
year = {1973},
doi = {10.1063/1.1679664},

URL = { 
        https://doi.org/10.1063/1.1679664
    
},
eprint = { 
        https://doi.org/10.1063/1.1679664
    
}

}


@article{Marcus1964,
author = {Marcus, R. A.},
title = {Chemical and Electrochemical Electron-Transfer Theory},
journal = {Annual Review of Physical Chemistry},
volume = {15},
number = {1},
pages = {155-196},
year = {1964},
doi = {10.1146/annurev.pc.15.100164.001103},

URL = { 
        https://doi.org/10.1146/annurev.pc.15.100164.001103
    
},
eprint = { 
        https://doi.org/10.1146/annurev.pc.15.100164.001103
    
}
}


@article{Marcus1956,
author = {Marcus,R. A. },
title = {On the Theory of Oxidation‐Reduction Reactions Involving Electron Transfer. I},
journal = {The Journal of Chemical Physics},
volume = {24},
number = {5},
pages = {966-978},
year = {1956},
}

@article{Peluso2019,
	author = {Landi, A. and Borrelli, R. and Capobianco, A. and Peluso, A.},
	title = {Transient and Enduring Electronic Resonances Drive Coherent Long Distance Charge Transport in Molecular Wires},
	journal = {J.\ Phys.\ Chem.\ Lett.},
	year = {2019},
	volume = {10},
	pages = {1845--1851},
}

@article{Peluso2020,
	author = {Landi, A. and Capobianco, A. and Peluso, A.},
	title = {Choerent Effects in Charge Transport in Molecular Wires: Toward a Unifying Picture of Long-Range Hole Transfer in DNA},
	journal = {J.\ Phys.\ Chem.\ Lett.},
	year = {2020},
	volume = {11},
	pages = {7769--7775},
}

@article{Miller1986,
	author = {Closs, G. L. and Calcaterra, L. T. and Green, N. J. and Penfield, K. W. and Miller, J. R.},
	title = {Distance, Stereoelectronic Effects, and the Marcus Inverted Region in Intramolecular Electron Transfer in Organic Radical Anions },
	journal = {J.\ Chem.\ Phys.},
	year = {1989},
	volume = {90},
	pages = {3673--3683},
}

@article{Miller19xx,
	author = {Liang, N. and Miller, J. R. and Closs, G. L.},
	title = {Correlating Temperature Dependence to Free Energy Dependence of Intramolecular Long-Range Electron Transfer},
	journal = {J. Am.\ Chem.\ Soc.},
	year = {1989},
	volume = {11},
	pages = {8740--8741},
}

@article{Parson,
	author = {Parson, W. William},
	title = {Effects of Free Energy and Solvent on Rates of Intramolecular Electron Transfer in Organic Radical Anions},
	journal = {J.\ Chem.\ Phys.},
	year = {2017},
	volume = {121},
	pages = {7297--7306},
}

@article{Miller1984,
	author = {Miller, J. R. and Beitz, J. V. and Huddleston, R. K.},
	title = {Effects of Free Energy on Rates of Electron Transfer between Molecules},
	journal = {Am.\ Chem.\ Soc.},
	year = {1984},
	volume = {106},
	pages = {5057--5068},
}

@article{TomasiPCM,
	author = {Miertuš, S. and Scrocco, E. and Tomasi, J.},
	journal = {Chem.\ Phys.},
	year = {1981},
	volume = {55},
	pages = {117},
}


@article{MolfcNH3,
	author = {Capobianco, A. and Borrelli, R. and Noce, C. and Peluso, A.},
	title = {Franck-Condon Factors in Curvilinear Coordinates: The Photoelectron Spectrum of Ammonia},
	journal = {Theo.\ Chem.\ Acc.},
	year = {2012},
	volume = {131},
	pages = {1181},
}

@article{Simon88,
	author = {Simon, J. D.},
	title = {Time-Resolved Studies of Solvation in Polar Media},
	journal = {Res.\ Chem.\ Acc.},
	year = {1988},
	volume = {21},
	pages = {128-134},
}

@article{Glasbeek96,
	author = {Middelhoek, E. R. and Zhang, H. and Verhoeven, J. W. and Glasbeek, M.},
	title = {Subpicosecond Studies of Solvation Dynamics of Fluoroprobe in Liquid Solution},
	journal = { Chem.\ Phys.},
	year = {1996},
	volume = {211},
	pages = {489-497},
}

@article{epsTHF,
	author = {Metz, D. J. and Glines, A.},
	title = {Density, Viscosity and Dielectric Constant of Tetrahydrofuran Between -78 and 30°  },
	journal = { J.\ Chem.\ Phys.},
	year = {1966},
	volume = {11973},
	pages = {},
}

@article{Miller1990,
	author = {Liang, N. and Miller, J. R. and Closs, G. L.},
	title = {Temperature-Independent Long-Range Electron Transfer Reactions in the Marcus Inverted Region},
	journal = {J. Am.\ Chem.\ Soc.},
	year = {1990},
	volume = {112},
	pages = {5353-5354},
}

@article{Zusman1980,
	author = {Zusman, L. D.},
	title = {Outer-Sphere Electron Transfer in Polar Solvents},
	journal = {Chem.\ Phys.},
	year = {1980},
	volume = {49},
	pages = {295},
}

@article{Zwan1982,
	author = {Zwan, G. van der and Hynes, J. T.},
	title = {},
	journal = {J. \ Chem.\ Phys.},
	year = {1982},
	volume = {76},
	pages = {2993},
}

@article{Calef1983,
	author = {Calef, D. F. and Wolynes, P. G.},
	title = {},
	journal = {J. \ Phys.\ Chem.},
	year = {1983},
	volume = {87},
	pages = {3387},
}

@article{Sumi1986,
	author = {Sumi, H. and Marcus, R. A.},
	title = {Dinamical Effects in Electron Transfer Reactions},
	journal = {J. \ Chem.\ Phys.},
	year = {1986},
	volume = {84},
	pages = {4894},
}

@article{Jortner1987,
	author = {Rips, I. and Jortner, J.},
	title = {},
	journal = {J. \ Chem.\ Phys.},
	year = {1987},
	volume = {87},
	pages = {2090},
}

@article{Garg1985,
	author = {Garg, A. and Onuchic, J. N. and Ambegaokar, V.},
	title = {},
	journal = {J. \ Chem.\ Phys.},
	year = {1985},
	volume = {83},
	pages = {4491},
}

@article{Ovchinnikova1981,
	author = {Ovchinnikova, M. Ya.},
	title = {Teor. Eksp. Kim.},
	journal = {Theor. \ Exper.\ Chem.},
	year = {1982},
	volume = {17},
	pages = {507},
}

@article{Beratan1986,
	author = {Onuchic, J. N. and Beratan, D. N. and Hopfield, J. J.},
	title = {},
	journal = {J. \ Phys.\ Chem.},
	year = {1986},
	volume = {90},
	pages = {3707},
}

@article{Bixon1988,
	author = {Jortner, J. and Bixon, M.},
	title = {Intramolecular Vibrational Excitations Accompanying Solvent-Controlled Electron Transfer Reactions},
	journal = {J. \ Chem.\ Phys.},
	year = {1988},
	volume = {88},
	pages = {167},
}

@article{Barbara1991,
	author = {Akesson, E. and Walker, G. C. and Barbara, P. F.},
	title = {Dinamical Solvent Effects on Electron Transfer Rates in the Inverted Regime: Ultrafast Studies on the Betaines },
	journal = {J. \ Chem.\ Phys.},
	year = {1991},
	volume = {95},
	pages = {4188},
}

@article{Mahan1975,
	author = {Mahan, B. H.},
	title = {Microscopic Reversibility and Detailed Balance},
	journal = {J. \ Chem.\ Educ.},
	year = {1975},
	volume = {52},
	pages = {299-302},
}

@article{Mukamel1987,
	author = {Sparpaglione, M. and Mukamel, S.},
	title = {Adiabatic vs. Nonadiabatic Electron Transfer and Longitudinal Solvent Dielectric Relaxation: Beyond the Debye Model},
	journal = {J. \ Phys.\ Chem.},
	year = {1987},
	volume = {91},
	pages = {15},
}

@article{Dogonadze,
	author = {Dogonadze, R.R. and Kuznetsov, A.M. and Margishvili, T.A.},
	title = {The Present State of the Theory of Charge Transfer Processes in Condensed Phase},
	journal = {Electrochimica Acta},
	year = {1980},
	volume = {25},
	pages = {1-28},
}

@book{Jortner1990,
	author = {Bixon, M. and Jortner, J.},
	title = {\textit{Electron Transfer-From Isolated Molecules to Biomolecules, Part One.} },
	journal = {Advances in Chemical Physics},
	year = {1999},
	volume = {106},
	publisher= {I. Prigogine and Stuart A. Rice.},
}

@book{Levich,
	author = {Levich, V. G.},
	title = {textit{Present State of the Theory of Oxidation-Reduction in Solution.}},
	journal = {Advances in Electrochemistry and Electrochemical Engineering},
	year = {1965},
	volume = {4},
	publisher= {Delahay and Tobias},
}

@article{Kevin,
	author = {Kestner, N.R. and Logan, J. and Jortner, J.},
	title = {Thermal Electron Transfer Reactions in Polar Solvents},
	journal = {J. \ Phys. \ Chem.},
	year = {1974},
	volume = {78},
	pages = {2148},
}

@article{Borrelli05,
author = {Borrelli, R. and Di Donato, M. and Peluso, A.},
title = {Role of Intramolecular Vibrations in Long-range Electron Transfer between Pheophytin and Ubiquinone in Bacterial Photosynthetic Reaction	Centers},
journal = {Biophys.\ {J}.},
year = {2005},
volume = {89},
pages = {830--841}
}

@article{Holten-Parson1981,
	author = {Schenck, C.C. and Parson, W.W. and Holten,D. and Windsor, M. W. and Sarai, A.},
	title = {Temperature Dependence of Electron Transfer Between Bacteriopheophytin and Ubiquinone in Protonated and Deuterated Reaction Centers of \textit{Rhodopseudomonas shaeroides}},
	journal = {\ Biophys. \ J. },
	year = {1981},
	volume = {36},
	pages = {479-489},
}

@article{Kirmaier1985,
	author = { Kirmaier, C. and Holten, D. and Parson, W. W.},
	title = {Temperature and Detection-Wevelenght Dependence of the Picosecond Eletron-Transfer Kinetics Mesured in \textit{Rhodopseudomonas shaeroides} Reaction Centers. Resolution of New Spectral and Kinetic Components in the Primary Charge-Separation Process  },
	journal = {\ Biochim. \ Biophys. \ Acta, \ Bioenerg.},
	year = {1985},
	volume = {810},
	pages = {33-48},
}

@article{Nuovo,
	author = { Maksimenka, R. and Margraf, M. and Köhler, J. and Heckmann, A. and Lambert, C. and Fischer, I. },
	title = {Femtosecond Dynamics of Electron Transfer in a Neutral Organic Mixed-Valence Compound},
	journal = {J. \ Chem.\ Phys.},
	year = {2008},
	volume = {347},
	pages = {436-445},
}

@book{Landau,
  title={\textit{Quantum mechanics: Non-Relativistic Theory}},
  author={Landau, Lev Davidovich and Lifshitz, Evgenii Mikhailovich},
  volume={3},
  year={2013},
  publisher={Elsevier}
}
