# Supplementary material for: Electron Transfer Rates in Polar and Non-Polar Environments: a Generalization of Marcus’ Theory to Include an Effective Treatment of Tunneling Effects
Source: J Phys Chem Lett. 2022 Sep 27;13(39):9148–55. doi: 10.1021/acs.jpclett.2c02343 (PMC9549518; doi:10.1021/acs.jpclett.2c02343)
Supplement: Supplementary file 1 — jz2c02343_si_001.zip [file jz2c02343_si_001.zip › SI_ET_rates/Bibfiles/dnactkin.bib]

@article{Gutierrez09,
author = {Guti\'{e}rrez, R. and Caetano, R. A. and Woiczikowski, B. P. and Kubar, T. and Elstner, M. and Cuniberti, G.},
journal = {Phys.\ Rev.\ Lett.},
pages = {208102},
title = {Charge Transport through Biomolecular Wires in a Solvent: Bridging Molecular Dynamics and Model Hamiltonian Approaches},
volume = {102},
year = {2009}
}

@article{Manthe08,
Author = {Manthe, Uwe},
Journal = {J. Chem.\ Phys.},
Title = {A Multilayer Multiconfigurational Time-Dependent Hartree Approach for Quantum Dynamics on General Potential Energy Surfaces},
Volume = {128},
Pages = {164116},
Year = {2008}
}

@misc{mctdh16,
author={G. A. Worth and M. H. Beck and A. J{\"a}ckle and O. Vendrell and H.-D. Meyer},
howpublished={The {MCTDH} {P}ackage, {V}ersion 8.2, (2000).
          H.-D. Meyer, {V}ersion 8.3 (2002), {V}ersion 8.4 (2007).
          O. Vendrell and H.-D. Meyer {V}ersion 8.5 (2013).
          {V}ersion 8.5 contains the ML-MCTDH algorithm.
          Current versions: 8.4.12 and 8.5.5 (2016).
          {S}ee http://mctdh.uni-hd.de/},
organization={University of Heidelberg, Germany}}

@ARTICLE{Plekan07,
author = {Plekan, O. and Feyer, V. and Richter, R. and Coreno, M. and de Simone, M. and Prince, K. C. and Carravetta, V.},
title = {Photoemission and the Shape of Amino Acids},
year = {2007},
volume = {442},
pages = {429},
journal = {Chem.\ Phys.\ Lett.}
}

@book{Pope1999,
title = {Electronic Processes in Organic Crystals and Polymers},
publisher = {Oxford University Press, USA},
author = {Pope, Martin and Swenberg, Charles E.},
year = {1999}
}

@article{Sawaya15,
author = {Nicolas P. D. Sawaya and Joonsuk Huh and Takatoshi Fujita and Semion K. Saikin and Al{\'a}n Aspuru-Guzik},
title = {Fast Delocalization Leads To Robust Long-Range Excitonic Transfer in a Large Quantum Chlorosome Model},
journal = {Nano Lett.},
volume = {15},
pages = {1722--1729},
year = {2015}
}
@article{Skourtis1995,
Author = {Skourtis, Spiros S. and Mukamel, Shaul},
Journal = {Chem.\ Phys.},
Pages = {367--388},
Title = {Superexchange versus Sequential Long range Electron Transfer; Density Matrix Pathways in Liouville Space},
Volume = {197},
Year = {1995}
}

@article{Smit03,
title = {Observation of a Parity Oscillation in the Conductance of Atomic Wires},
author = {Smit, R. H. M. and Untiedt, C. and Rubio-Bollinger, G. and Segers, R. C. and van Ruitenbeek, J. M.},
journal = {Phys.\ Rev.\ Lett.},
volume = {91},
pages = {076805},
year = {2003}
}

@Article{Marcussumi,
author = {Marcus, R. A. and Sumi, H. },
title = {Solvent Dynamics and Vibrational Effects in Electron Transfer Reactions},
year  ={1986},
journal = {J. Electroanal.\ Chem.},
volume = {204},
pages = {59--67}
}

@article{Wang2015,
Author = {Wang, Haobin},
Journal = {J. Phys.\ Chem.\ A},
Pages = {7951--7965},
Title = {Multilayer Multiconfiguration Time-Dependent Hartree Theory},
Volume = {119},
Year = {2015}
}
	
