# Supplementary material for: Electron Transfer Rates in Polar and Non-Polar Environments: a Generalization of Marcus’ Theory to Include an Effective Treatment of Tunneling Effects
Source: J Phys Chem Lett. 2022 Sep 27;13(39):9148–55. doi: 10.1021/acs.jpclett.2c02343 (PMC9549518; doi:10.1021/acs.jpclett.2c02343)
Supplement: Supplementary file 1 — jz2c02343_si_001.zip [file jz2c02343_si_001.zip › SI_ET_rates/Bibfiles/dnadef.bib]

@article{Etheve2017,
author = {Etheve, L. and Martin, J. and Lavery, R.},
title = {Decomposing Protein-DNA Binding and Recognition Using simplified Protein Models},
journal = {Nucleic Acids Res.},
volume = {45},
pages = {10270--10283},
year = {2017}
}


@article{Abrescia04,
author = {Abrescia, N. G. A. and Gonz\'alez, C. and Gouyette, C. and Subirana, J. A.},
title = {X-ray and NMR Studies of the DNA Oligomer d(ATATAT): Hoogsteen Base Pairing in Duplex DNA},
journal = {Biochemistry},
year = {2004 },
volume = {43},
pages = {4092--4100}
}

@Book{Allen01,
author = {Bard, A. J. and Faulkner, L. R.},
title = {Electrochemical Methods: Fundamentals and Applications},
year = {2001},
publisher = {John Wiley and Sons, Inc. New York, 2nd Ed.},
Pages = {53--54}
}

@article{Alvarez02,
author = {de-los-Santos-{\'A}lvarez, P. and Lobo-Castan{\'o}{\~n}, M. J. and Miranda-Ordieres,  A. J. and Tun{\'o}{\~n}-Blanco, P.},
title = {Voltammetric Determination of Underivatized Oligonucleotides on Graphite Electrodes Based on Their Oxidation Products},
journal = {Anal.\ Chem.},
volume = {74},
number = {14},
pages = {3342--3347},
year = {2002}
}

@article{Alvarez04,
author = {de-los-Santos-{\'A}lvarez, P. and Lobo-Castan{\'o}{\~n}, M. J. and Miranda-Ordieres,  A. J. and Tun{\'o}{\~n}-Blanco, P.},
title = {Electrochemistry of Nucleic Acids at Solid Electrodes and Its Applications},
journal = {Electroanalysis},
volume = {16},
pages = {1193--1204},
year = {2004}
}

@article{Anano71,
author = {Anano, Shingo and Kurashina, Yoshikazu and Anraku, Yasuhiro and Mizuno, Denichi},
title = {A Possible Recognition of Ribonucleotides by DNA Dependent RNA Polymerase of E. Coli},
journal = {J. Biochem.},
volume = {70},
pages = {9--20},
year = {1971}
}

@article{Angell61,
author = {Angell, C. L.},
title = {An Infrared Spectroscopic Investigation of Nucleic Acid Constituents},
journal = {J. Chem.\ Soc.},
year = {1961},
Pages = {504--515}
}

@incollection{Arnott99,
  author       = {Arnott, S.}, 
  title        = {Polynucleotide Secondary Structures: A Historical Perspective},
  booktitle    = {Oxford Handbook of Nucleic Acid Structure},
  publisher    = {Oxford Science},
  year         = {1999},
  editor       = {Neidle, S.},
  volume       = {},
  series       = {},
  chapter      = {},
  pages        = {1--38},
  address      = {Oxford},
  edition      = {},
  note         = {}
}

@article{Bard12,
author = {Qi, H. and Chang, J. and Abdelwahed, S. H. and Thakur, K. and Rathore, R. and  Bard, A. J.},
title = {Electrochemistry and Electrogenerated Chemiluminescence of $\pi$-stacked Poly(fluorenemethylene) Oligomers. Multiple, Interacting Electron Transfers},
journal = {J. Am.\ Chem.\ Soc.},
year = {2012},
volume = {134},
Pages = {16265--16274}
}

@article{Barrette84,
author = {Barrette, W. C. and Johnson, H. W. and Sawyer, D. T.},
title = {Rif.\ H2/H+ e Fc/Fc+},
journal = {Anal. Chem.},
year = {1984},
volume = {56},
pages = {1890--1898}
}

@article{Bartkowiak12,
author = {Miko{\l}ajczyk, M. M. and Czy{\.{z}}nikowska, Z. and Czele{\'{n}}, P. and Bielecka, U. and Zale{\'{s}}ny, R. and Toman, P. and Bartkowiak, W.},
journal = {Chem.\ Phys.\ Lett.},
title = {Quantum Chemical Study of Hole Transfer Coupling in Nucleic Acid base Complexes Containing 7-Deazaadenine},
year = {2012},
volume = {537},
pages = {94--100}
}


@article{Barton93,
author = {Murphy, C. J. and Arkin, M. R. and Jenkins, Y. and Ghatlia, N. D. and Bossmann, S. H. and Turro, N. J. and Barton, J. K.},
title = {Long-Range Photoinduced Electron Transfer through a DNA Helix},
journal = {Science},
year = {1993},
volume = {262},
Pages = {1025--1029}
}

@article{Barton94,
author = {Murphy, C. J. and Arkin, M. R. and Ghatlia, N. D. and Bossmann, S. H. and Turro, N. J. and Barton, J. K.},
title = {Fast Photoinduced Electron Transfer through DNA Intercalation},
journal = {Proc.\ Natl.\ Acad.\ Sci.\ U.S.A.},
year = {1994},
volume = {91},
Pages = {5315--5319}
}

@article{Barton96,
author = {Hall, D. B. and Holmlin, R. E. and Barton, J. K.},
title = {Oxidative DNA Damage through Long-Range Electron Transfer},
journal = {Nature},
year = {1996},
volume = {382},
pages = {731--735}
}

@article{Barton97,
author = {Dandliker, P. J. and  Holmlin, R. E. and Barton, J. K.},
journal = {Science},
title = {Oxidative Thymine Dimer Repair in the DNA Helix},
volume = {275},
pages = {1465--1468},
year = {1997}
}

@article{Barton98,
author = {Kelley, S. O. and Barton, J. K.},
journal = {Chem.\ Biol.},
year = {1998},
volume = {5},
pages = {413--425},
title = {DNA-Mediated Electron Transfer from a Modified Base to Ethidium: $\pi$-Stacking as Modulator of Reactivity}
}


@article{Barton00,
author = {Boon, E. M. and Livingston, A. L. and Chmiel, N. H. and David, S. S. and Barton, J. K.},
title = {DNA-Mediated Charge Transport for DNA Repair},
journal = {J. Phys.\ Chem.\ B},
year = {2000},
volume = {104},
pages = {7214--7220}
}

@article{Barton03,
author = {Schiemann, O. and Turro, N. J. and Barton, J. K.},
title = {EPR detection of guanine in a DNA duplex under biological conditions: selective base oxidation by Ru(phen)$_2$dppz$^{3+}$ using the flash quench technique},
journal = {Proc.\ Natl.\ Acad.\ Sci.\ U.S.A.},
year = {2003},
volume = {100},
pages = {12543--12547}
}

@article{Barton04,
author = {Shao, F. and O'Neill, M. A. and Barton, J. K.},
title = {Long Range Oxidative Damage to Cytosine in Duplex DNA},
journal = {Proc.\ Natl.\ Acad.\ Sci.\ U.S.A.},
year = {2004},
volume = {101},
pages = {17914--17919}
}

@article{Barton04JACS,
author = {O'Neill, M. A. and Barton, J. K.},
title = {DNA Charge Transport: Conformationally Gated Hopping through Stacked Domains},
journal = {J.\ Am.\ Chem.\ Soc.},
year = {2004},
volume = {126},
pages = {11471--11483}
}

@article{Barton07,
author = {Augustyn, K. E. and Genereux, J. C. and Barton, J. K.},
title = {Distance-Independent DNA Charge Transport across an Adenine Tract},
journal = {Angew.\ Chem.\ Int.\ Ed.},
year = {2007},
volume = {46},
pages = {5731--5733}
}

@article{Barton10,
author = {Genereux, J. C. and Barton, J. K.},
title = {Mechanisms for DNA Charge Transport},
journal = {Chem.\ Rev.},
year = {2010},
volume = {110},
Pages = {1642--1662}
}

@article{Barton11,
author = {Genereux, Joseph C. and Wuerth, Stephanie M. and Barton, Jacqueline K.},
title = {Single-Step Charge Transport through DNA over Long Distances},
journal = {J. Am.\ Chem.\ Soc.},
volume = {133},
pages = {3863--3868},
year = {2011}
}

@Article{Barton12,
author ="Muren, Natalie B. and Olmon, Eric D. and Barton, Jacqueline K.",
title  ="Solution, Surface, and Single Molecule Platforms for the Study of DNA-Mediated Charge Transport",
journal  ="Phys.\ Chem.\ Chem.\ Phys.",
year  ="2012",
volume  ="14",
pages  ="13754--13771"
}

@article{Barton15,
author = {Grodick, Michael A. and Muren, Natalie B. and Barton, Jacqueline K.},
journal = {Biochemistry},
pages = {962--973},
title = {DNA Charge Transport within the Cell},
volume = {54},
year = {2015}
}

@article{Barton16,
author = {Arnold, Anna R. and Grodick, Michael A. and Barton, Jacqueline K.},
journal = {Cell Chem.\ Biol.},
pages = {183--197},
title = {DNA Charge Transport: From Chemical Principles to the Cell},
volume = {23},
year = {2016}
}


@article{Basko02,
title = {Effect of Solvation on Hole Motion in DNA},
author = {Basko, D. M. and Conwell, E. M.},
journal = {Phys.\ Rev.\ Lett.},
volume = {88},
pages = {098102},
year = {2002}
}

@article{Basko07,
author = {Conwell, E. M. and Bloch, S. M. and McLaughlin, P. M. and Basko, D. M.},
journal = {J. Am.\ Chem.\ Soc.},
pages = {9175--9181},
title = {Duplex Polarons in DNA},
volume = {129},
year = {2007}
}

@article{Becker93,
author = {Becker, D. and Sevilla, M. D.},
title = {The Chemical Consequences of Radiation Damage to DNA},
journal = {Adv.\ Radiat.\ Biol.},
year = {1993},
volume = {17},
pages = {121--180}
}

@incollection{Berlin2004,
year = {2004},
isbn = {978-3-540-20131-1},
booktitle = {Long-Range Charge Transfer in DNA II},
volume = {237},
series = {Top.\ Curr.\ Chem.},
editor = {Schuster, G. B.},
title = {DNA Electron Transfer Processes: Some Theoretical Notions},
publisher = {Springer Berlin Heidelberg},
author = {Berlin, Yuri A. and Kurnikov, Igor V. and Beratan, David and Ratner, Mark A. and Burin, Alexander L.},
pages = {1-36}
}

@article{Beratan02,
author = {Kurnikov, I. V. and Tong, G. S. M. and Madrid, M. and Beratan, D. N.},
journal = {J. Phys.\ Chem.\ B},
pages = {7--10},
title = {Hole Size and Energetics in Double Helical DNA: Competition between Quantum Delocalization and Solvation Localization},
volume = {106},
year = {2002}
}

@article{Bertran98,
author = {Bertran, J. and Oliva, A. and Rodriguez-Santiago, L. and Sodupe, M.},
title = {Single versus Double Proton-Transfer Reactions in Watson-Crick Base Pair Radical Cations. A Theoretical Study.},
journal = {J. Am.\ Chem.\ Soc.},
year = {1998},
volume = {120},
pages = {8159--8167}
}

@article {Beratan14,
author = {Zhang, Yuqi and Liu, Chaoren and Balaeff, Alexander and Skourtis, Spiros S. and Beratan, David N.},
title = {Biological Charge Transfer via Flickering Resonance},
volume = {111},
pages = {10049--10054},
year = {2014},
journal = {Proc.\ Natl.\ Acad.\ Sci.\ U.S.A.}
}

@article{BiophysJ,
author = {Yu, Y. B. and Privalov, P. L. and Hodges, R. S.},
title = {Contribution of Translational and Rotational Motions to Molecular Association in Aqueous Solution},
journal = {Biophys.\ J.},
year = {2001},
volume = {81},
pages = {1632--1642}
}

@article{Bixon99,
author = {Bixon, M. and Giese, B. and Wessely, S. and Langenbacher, T. and Michel-Beyerle, M. E. and Jortner, J.},
title={Long-Range Charge Hopping in DNA},
journal = {Proc.\ Natl.\ Acad.\ Sci.\ USA},
volume = {96},
pages = {11713--11716},
year = {1999}
}

@article{Bixon05,
title = "Incoherent Charge Hopping and Conduction in DNA and Long Molecular Chains",
journal = "Chem.\ Phys.",
volume = "319",
pages = "273--282",
year = "2005",
author = "Bixon, M. and Jortner, J."
}

@article{Bommarito00,
author = {Bommarito, Salvatore and Peyret, Nicolas and SantaLucia, J. {Jr}},
title = {Thermodynamic Parameters for DNA Sequences with Dangling Ends},
journal = {Nucleic Acids Res.},
volume = {28},
pages = {1929--1934},
year = {2000}
}

@article{Bose78,
author = {Bose, S. N. and Davies, R. J. H. and Anderson, D. W. and van Niekerk, J. C. and Nassimbeni, L. R. and MacFarlane, R. D.},
title = {Photochemical (8$\rightarrow$8) Coupling of Purine Nucleosides to Guanosine},
journal = {Nature},
year = {1978},
volume = {271},
Pages = {783--784}
}

@article{Bose79,
author = {Bose, S. N. and Davies, R. J. H. and van Niekerk, J. C. and Anderson, D. W. and Nassimbeni, L. R.},
title = {Synthesis, Crystal Structure, and Spectroscopic Properties of 8-(8-Guanosyl)Guanosine},
journal = {J. Chem.\ Soc.\ Perkin Trans},
year = {1979},
volume = {2},
Pages = {1194--1200}
}

@article{Boussicault08,
author = {F. Boussicault and M. Robert},
title = {Electron Transfer in DNA and in DNA-Related Biological Processes. Electrochemical Insights},
journal = {Chem. Rev.},
year = {2008},
volume = {108},
Pages = {2622--2645}
}

@article{Boyd11a,
author = {Wu, Jian and Walker, V. E. J. and Boyd, R. J.},
journal = {J. Phys.\ Chem.\ B},
pages = {3136--3145},
title = {Theoretical Study of Polaron Formation in poly(G)-poly(C) Cations},
volume = {115},
year = {2011}
}

@article{Boyd11b,
author = {Wu, Jian and Albrecht, Laura and Boyd, Russell J.},
journal = {J. Phys.\ Chem.\ B},
pages = {14885--14890},
title = {Effect of Counterions on the Protonation State in a Poly(G)-Poly(C) Radical Cation},
volume = {115},
year = {2011}
}

@article{Braun98,
author = {Braun, E and Eichen, Y and Sivan, U and Ben-Yoseph, G},
journal = {Nature},
pages = {775--778},
volume = {391},
title={DNA-templated assembly and electrode attachment of a conducting silver wire},
year = {1998}
}

@article{Brotons13,
author = {Brotons, A. and Mas, L. A. and Metters, J. P. and Banks, C. E. and Iniesta, J.},
journal = {Analyst},
pages = {5239--5249},
title = {Voltammetric Behaviour of Free DNA Bases, Methylcytosine and Oligonucleotides at Disposable Screen Printed Graphite Electrode Platforms},
volume = {138},
year = {2013}
}

@article{Brotons16,
author = {Brotons, Ariadna and Vidal-Iglesias, Francisco J. and Solla-Gull{\'{o}}n, Jos{\'{e}} and Iniesta, Jes{\'{u}}s},
journal = {Anal.\ Methods},
pages = {702--715},
title = {Carbon Materials for the Electrooxidation of Nucleobases, Nucleosides and Nucleotides toward Cytosine Methylation Detection: A Review},
volume = {8},
year = {2016}
}

@article{Burin08,
author = {Burin, A. L. and Uskov, D. B.},
title = {Strong Localization of Positive Charge in DNA Induced by Its Interaction with Environment},
journal = {J. Chem.\ Phys.},
year = {2008},
volume = {129},
pages = {025101}
}

@article{Burrows98,
author = {Burrows, C. J. and Muller, J. G.},
title = {Oxidative Nucleobase Modifications Leading to Strand Scission},
journal = {Chem. Rev.},
year = {1998},
volume = {98},
pages = {1109--1151}
}

@article{Cadet06,
author = {Simon, Philippe and Gasparutto, Didier and Gambarelli, Serge and Saint-Pierre, Christine and Favier, Alain and Cadet, Jean},
title = {Formation of isodialuric acid lesion within DNA oligomers via one-electron oxidation of 5-hydroxyuracil: characterization, stability and excision repair},
volume  ={34},
pages  ={3660--3669},
year  ={2006},
journal = {Nucleic Acids Res.}
}

@article{Cadet08,
author = {Cadet, J. and Douki, T. and  Ravanat, J. L.},
title = {Oxidatively Generated Damage to the Guanine Moiety of DNA: Mechanistic Aspects and Formation in Cells},
volume  ={41},
pages  ={1075--1083},
year  ={2008},
journal = {Acc.\ Chem.\ Res.}
}

@article{Cadet14,
author = {Rokhlenko, Yekaterina and Cadet, Jean and Geacintov, Nicholas E. and Shafirovich, Vladimir},
journal = {J. Am.\ Chem.\ Soc.},
pages = {5956--5962},
title = {Mechanistic Aspects of Hydration of Guanine Radical Cations in DNA},
volume = {136},
year = {2014}
}

@article{Calladine97,
author = {El Hassan, M. A. and Calladine, C. R.}, 
title = {Conformational Characteristics of DNA\@: Empirical Classifications and a Hypothesis for the Conformational Behaviour of Dinucleotide Steps},
volume = {355}, 
number = {1722}, 
pages = {43--100}, 
year = {1997}, 
journal = {Phil.\ Trans.\ R. Soc.\ A}
}

@book{Calladine04,
author = {Calladine, C. R.  and Drew, H. R. and Luisi, B. F. and Travers, A. A.}, 
title     = {Understanding DNA, 3rd {E}d.},
publisher = {Elsevier Academic Press},
year = {2004},
address = {Oxford},
chapter = {3}
}

@article{Candeias89,
author = {Candeias, L. P. and Steenken, S.},
title = {Structure and Acid-Base Properties of One-Electron -Oxidized Deoxyguanosine, Guanosine, and 1-Methylguanosine},
journal = {J. Am\. Chem.\ Soc.},
year = {1989},
volume = {111},
Pages = {1094--1099}
}

@article{Candeias92b,
author = {Candeias, L. P. and Steenken, S.},
title = {Ionization of Purine Nucleosides and Nucleotides and Their Components by 193-nm Laser Photolysis in Aqueous Solution: Model Studies for Oxidative Damage of DNA},
journal = {J. Am.\ Chem.\ Soc.},
year = {1992},
volume = {114},
Pages = {699--704}
}

@Book{Cantor80,
author = {Cantor, C. R. and Schimmel, P. R.},
title = {Biophysical Chemistry},
year = {1980},
publisher = {Freeman, San Francisco} 	
}

@article{Carrasco12,
author = {Cer{\'o}n-Carrasco, Jos{\'e} P. and Jacquemin, Denis},
journal = {RSC Adv.},
pages = {11867},
title = {Interplay between Hydroxyl Radical Attack and H-bond Stability in Guanine-Cytosine},
volume = {2},
year = {2012}
}

@article{Case08,
author = {J. Chen and F. -Y. Dupradeau and  D. A. Case and  C. J. Turner and J. Stubbe},
title = {DNA oligonucleotides with A, T, G, or C opposite an abasic site: Structure an dynamics},
volume = {36},
pages = {253--262},
year  ={2008},
journal = {Nucleic Acid Res.}
}

@article{Cauet06,
author = {Cau\"et, E. and Dehareng, D. and Li\'evin, J.},
title = {Ab Initio Study of the Ionization of the DNA Bases: Ionization Potentials and Excited States of the Cations},
journal = {J. Phys. Chem. A},
year = {2006},
volume = {110},
pages = {9200--9211}
}

@article{Chemopen13,
author = {Barone, G. and Fonseca Guerra, C. and Bickelhaupt, F. M.},
journal  = {ChemistryOpen},
year  ={2013},
title = {B-DNA Structure and Stability as Function of Nucleic Acid Composition: Dispersion-Corrected DFT Study of Dinucleoside Monophosphate Single and Double Strands},
volume = {2},
pages = {186--193}
}

@article{Chen14,
author = {Chen, Jinquan and Kohler, Bern},
journal = {J. Am.\ Chem.\ Soc.},
pages = {6362--6372},
title = {{Base Stacking in Adenosine Dimers Revealed by Femtosecond Transient Absorption Spectroscopy}},
volume = {136},
year = {2014}
}

@article{Chrys04CC,
author = {De Champdor{\'e}, M. and De Napoli, L. and Montesarchio, D. and Piccialli, G. and Caminal C. and Mulazzani, Q. G. and Navacchia, M. L. and Chatgilialoglu, C.},
title = {Excess electron transfer in G-quadruplex},
journal = {Chem.\ Commun.},
year = {2004},
volume = {},
Pages = {1756--1757}
}

@article{Chrys04CEJ,
author = {Chatgilialoglu, C. and Duca, M. and Ferreri, C. and Guerra, M. and Ioele, M. and Mulazzani, Q. G. and Strittmatter, H. and Giese, B.},
title = {Selective Generation and Reactivity of 5'-Adenosinyl and 2'-Adenosinyl Radicals},
journal = {Chem.\ Eur.\ J.},
year = {2004},
volume = {10},
Pages = {1249--1255}
}

@article{Chrys05,
author = {Chatgilialoglu, C. and Caminal, C. and Guerra, M. and Mulazzani, Q. G.},
title = {Tautomers of One-Electron-Oxidized Guanosine},
journal = {Angew.\ Chem.\ Int.\ Ed.},
year = {2005},
volume = {44},
Pages = {6030--6032}
}

@article{Chrys06AC,
author = {Manetto, A. and Breeger, S. and Chatgilialoglu, C. and Carell, T.},
title = {Complex Sequence Dependence by Excess Electron Transfer through DNA with Different Strength Electron Acceptors},
journal = {Angew. Chem. Int. Ed.},
year = {2006},
volume = {45},
Pages = {318--321}
}

@article{Chrys06CEJ,
author = {Russo, M. and Jimenez, L. B. and Mulazzani, Q. G. and D'Angelantonio, M. and Guerra, M. and Miranda, M. A. and Chatgilialoglu, C.},
title = {Chemical Radiation Studies of 8-Bromo-2'-deoxyinosine and 8-Bromoinosine in Aqueous Solutions},
journal = {Chem. Eur. J.},
year = {2006},
volume = {12},
Pages = {7684--7693}
}

@article{Chrys06JACS,
author = {Chatgilialoglu, C. and Caminal, C. and Altieri, A. and Vougioukalakis, G. C. and Mulazzani, Q. G. and Gimisis, T. and Guerra, M.},
title = {Tautomerism in the Guanyl Radical},
journal = {J. Am. Chem. Soc.},
year = {2006},
volume = {128},
Pages = {13796--13805}
}

@article{Chrys07CEJ,
author = {Chatgilialoglu, C. and Guerra, M. and Kaloudis, P. and Hou{\'e}e-L{\'e}vin, C. and Marignier, J.-L. and Swaminathan, V. N. and Carell, T.},
title = {Ring-opening of the cyclobutane in a thymine dimer radical anion},
journal = {Chem.\ Eur.\ J.},
year = {2007},
volume = {13},
Pages = {8979--8984}
}

@article{Chrys07JOC,
author = {Manetto, A. and Georganakis, D. and Gimisis, T. and Leondiadis, L. and Mayer, P. and Carell, T. and Chatgilialoglu, C.},
title = {Independent Generation of C-5$'$ Nucleosidyl Radicals in Thymidine and 2$'$-Deoxyguanosine},
journal = {J. Org.\ Chem.},
year = {2007},
volume = {72},
Pages = {3659--3666}
}

@article{Chrys07TOX,
author = {Chatgilialoglu, C. and Bazzanini, R. and Jimenez, L. B. and Miranda, M. A.},
title = {($5'S$)- and ($5'R$)-$5'$,8-Cyclo-$2'$-Deoxyguanosine: Mechanistic Insights on the $2'$-Deoxyguanosin-$5'$-yl Radical Cyclization},
journal = {Chem.\ Res.\ Toxicol.},
year = {2007},
volume = {20},
Pages = {1820--1824}
}

@article{Chrys08OBC,
author = {Jimenez, L. B. and Encinas, S. and Chatgilialoglu, C. and Miranda, M. A.},
title = {Solar one-way photoisomerisation of $5',8$-cyclo-$2'$-deoxyadenosine},
journal = {Org.\ Biomol.\ Chem.},
year = {2008},
volume = {6},
Pages = {1083--1086}
}

@article{Chrys08JACS,
author = {Boussicault, F. and Kaloudis, P. and Caminal, C. and Mulazzani, Q. G. and Chatgilialoglu, C.},
title = {The Fate of C5$'$ Radicals of Purine Nucleosides under Oxidative Conditions},
journal = {J. Am.\ Chem.\ Soc.},
year = {2008},
volume = {130},
Pages = {8377--8385}
}

@article{Chrys08JPCB,
author = {Kaloudis, P. and D'Angelantonio, M. and Guerra, M. and Gimisis, T. and Malazzani, Q. G. and Chatgilialoglu, C.},
title = {One-Electron Reduction of 8-bromo-2-Aminoadenosine: Chemical Radiation and DFT studies of the Mechanism},
journal = {J. Phys.\ Chem.\ B},
year = {2008},
volume = {112},
Pages = {5209--5217}
}

@article{Chrys09AC,
author = {Chatgilialoglu, C. and D'Angelantonio, M. and Guerra, M. and Kaloudis, P. and Mulazzani, Q. G.},
title = {A Reevaluation of the Ambident Reactivity of the Guanine Moiety Towards Hydroxyl Radicals},
journal = {Angew.\ Chem.\ Int.\ Ed.},
year = {2009},
volume = {48},
Pages = {2214--2217}
}

@article{Chrys09JACS,
author = {Kaloudis, P. ad D'Angelantonio, M. and Guerra, M. and Spadafora, M. and Cismas, C. and Gimisis, T. and Mulazzani, Q. G. and Chatgilialoglu, C.},
title = {Comparison of Isoelectronic 8-HO-G and 8-NH$_2$-G Derivatives in Redox Processes},
journal = {J. Am.\ Chem.\ Soc.},
year = {2009},
volume = {131},
Pages = {15895--15902}
}

@article{Chrys09JPCB,
author = {D'Angelantonio, M. and Russo, M. and Kaloudis, P. and Mulazzani, Q. G. and Wardman, P. and Guerra, M. and Chatgilialoglu, C.},
title = {Reaction of Hydrated Electrons with Guanine Derivatives: Tautomerism of Intermediate Species},
journal = {J. Phys.\ Chem.\ B},
year = {2009},
volume = {113},
Pages = {2170--2176}
}

@article{Chrys11CSR,
author = {Chatgilialoglu, C. and   Ferreri, C. and  Terzidis, M. A.},
title = {Purine 5$'$,8-Cyclonucleoside Lesions: Chemistry and Biology},
journal = {Chem.\ Soc.\ Rev.},
year = {2011},
volume = {40},
Pages = {1368--1382}
}

@article{Churchill11,
author = {Churchill, C. D. M. and  Wetmore, S. D.},
title = {Developing a Computational Model that Accurately Reproduces the Structural Features of a Dinucleoside Monophosphate Unit within B-DNA},
year  ={2011},
volume= {13},
journal = {Phys.\ Chem.\ Chem.\ Phys.},
pages = {16373--16383 }
}

@article{Clark96,
author = {Hutter, M. and Clark, T.},
title = {On the Enhanced Stability of the Guanine-Cytosine Base-Pair Radical Cation},
journal = {J. Am.\ Chem.\ Soc.},
year = {1996},
volume = {118},
pages = {7574--7577}
}

@article{Clore84,
author = {Clore, G. M. and Gronenborn, A. M.},
journal = {Eur.\ Biophys.\ J.},
month = {oct},
pages = {95--102},
title = {An Investigation into the Solution Structure of the Single-Stranded DNA Undecamer 5$'$d AAGTGTGATAT by Means of Nuclear Overhauser Enhancement measurements},
volume = {11},
year = {1984}
}


@article{Cohen05,
author={Hezy Cohen and Claude Nogues and Ron Naaman and Danny Porath},
journal={Proc.\ Natl.\ Acad.\ Sci.\ USA},
volume={102},
title={Direct measurement of Electrical Transport through single DNA molecules of complex sequence},
pages={11589},
year={2005}
}

@article{Colson92,
author = {Colson, A-O. and Besler, B. and Sevilla, M. D.},
title = {Ab Initio Molecular Orbital Calculation of DNA Base Pair Radical Ions: Effects of Base Pairing on Proton Transfer Energies, Electron Affinities and Ionization Potentials},
journal = {J. Phys.\ Chem.},
year = {1992},
volume = {96},
pages = {9787--9794}
}

@BOOK{Connors87,
title = {Binding Constants},
publisher = {Wiley-Interscience: New York},
year = {1987},
author = {Connors, K. A.}
}

@article{Conwell00,
author = {Conwell, E. M. and Rakhamanova, S. V. },
title = {Polarons in DNA},
journal = {Proc.\ Natl.\ Acad.\ Sci.\ USA},
year = {2000},
volume = {97},
pages = {4556--4560}
}

@article{Conwell11,
author = {Kravec, S. M. and Kinz-Thompson, C. D. and Conwell, E. M.},
journal = {J. Phys.\ Chem.\ B},
pages = {6166--6171},
title = {Localization of a Hole on an Adenine-Thymine Radical Cation in B-Form DNA in Water},
volume = {115},
year = {2011}
}

@article{Cooke03,
author = {Cooke, M. S.  and Evans, M. D. and Dizdaroglu, M. and Lunec, J.},
title = {Oxidative DNA Damage: Mechanisms, Mutation, and Disease},
volume = {17},
pages = {1195--1214},
year = {2003},
journal = {FASEB J.}
}

@article{Coutsias04,
author = {Coutsias, Evangelos A. and Seok, Chaok and Dill, Ken A.},
title = {Using Quaternions to Calculate RMSD},
journal = {J. Comput.\ Chem.},
volume = {25},
pages = {1849--1857},
year = {2004}
}


@article{Crespo07,
author = {Crespo-Hernandez, C. E. and Close, D. M. and Gorb, L. and Leszczynski, J.},
title = {Determination of Redox Potentials for the Watson-Crick Base Pairs, DNA Nucleosides, and Relevant Nucleoside Analogues},
journal = {J. Phys.\ Chem.\ B},
year = {2007},
volume = {111},
pages = {5386--5395},
number = {19}
}

@article{Cuniberti02,
author = {Cuniberti, G. and Craco, L. and Porath, D. and Dekker, C.},
title = {Backbone-Induced Semiconducting Behavior in Short DNA wires},
journal = {Phys.\ Rev.\ B.},
year = {2002},
volume = {65},
pages = {241314}
}

@article{Cuniberti08,
author = {Shapir, E. and Cohern, H. and Calzolari, A. and Cavazzoni, C. and Rindyk, D. A. and Cuniberti, G. and Kotlyar, A. and Di Felice, R. and Porath, D.},
title = {Electronic structure of single DNA molecules resolved by transverse scanning tunnelling spectroscopy},
year  ={2008},
journal = {Nat.\ Mater.},
volume = {7},
pages = {68--74}
}

@article{Cysewski08,
author = {Cysewski, P. and  Czy{\.z}nikowska, Z. and  Zale\'sny, R.  and  Czele\'n, P.},
title = {The Post-SCF Quantum Chemistry Characteristics of the Guanine Guanine Stacking in B-DNA},
journal = {Phys.\ Chem.\ Chem.\ Phys.},
year = {2008},
volume = {10},
pages = {2665--2672}
}

@article{Deng95,
author = {Deng, H. and Braunlin, W. H.},
title = {Duplex to Quadruplex Equilibrium of the Self-Complementary Oligonucleotide d(GGGGCCCC)},
journal = {Biopolymers},
year = {1995},
volume = {35},
pages = {677--681}
}

@article{Devries03,
author = {Pl\"utzer, C. and H\"unig, I. and Kleinermanns, E. N. and de Vries, M. S.},
title = {Pairing of Isolated Nucleobases: Double Resonance Laser Spectroscopy	of Adhenine-Thymine},
journal = {CHEMPHYSCHEM},
year = {2003},
volume = {4},
pages = {838--842}
}

@article{Devries04,
author = {Bakker, J. M. and Compagnon, I. and Meijer, G. and von Helden, K. and Kabel\'a\v{c}, M. and Hobza, P. and de Vries, M. S.},
title = {The Mid-IR Absorption Spectrum of Gas-Phase Clusters of the Nucleobases Guanine and Cytosine},
journal = {Phys.\ Chem.\ Chem.\ Phys.},
year = {2004},
volume = {6},
pages = {2810--2815}
}

@article{Devries05,
author = {Abo-Riziq, A. and Nir, E. and Kabel\'ac, M. and Hobza, P. and de Vries, M. S.},
title = {Photochemical Selectivity in Guanine-Citosine Base-Pair structures},
journal = {Proc.\ Natl.\ Acad.\ Sci.\ USA},
year = {2005},
volume = {102},
pages = {20--23}
}

@article{Dickerson89,
author = {Dickerson, R. E.},
title = {Definitions and Nomenclature of Nucleic Acid Structure Components},
journal = {Nucleic Acids Res.},
year = {1989},
volume = {17},
pages = {1797--1803}
}

@incollection{DickersonF,
author = {Dickerson, R. E.},
title = {Nucleic Acids},
editor = {Rossmann, R. G.  and Arnold, E.},
booktitle = {International Tables for Crystallography Volume {F}: Crystallography of Biological Macromolecules},
publisher = {Kluwer Academic Press},
address = {Dordrecht},
year = {2001},
pages	= {588--622}
}

@article{Elcock15,
author = {Brown, Reid F. and Andrews, Casey T. and Elcock, Adrian H.},
journal = {J. Chem.\ Theory Comput.},
pages = {2315--2328},
title = {{Stacking Free Energies of All DNA and RNA Nucleoside Pairs and Dinucleoside-Monophosphates Computed Using Recently Revised AMBER Parameters and Compared with Experiment}},
volume = {11},
year = {2015}
}

@article{Eley62,
author = {Eley, D. D. and Spivey, D. I.},
title  = {Semiconductivity of Organic Substances. Part 9. Nucleic Acid in the Dry State},
journal  = {Trans.\ Faraday Soc.},
year = {1962},
volume = {58},
pages = {411--415}
}

@article{Elstner08a,
author = {Kuba{\v r}, T. and Woiczikowski, P. B. and Cuniberti, G. and Elstner, M.},
journal = {J. Phys.\ Chem.\ B},
pages = {7937--7947},
title = {Efficient Calculation of Charge-Transfer Matrix Elements for Hole Transfer in DNA},
volume = {112},
year = {2008}
}

@article{Elstner08,
journal = {J. Phys.\ Chem.\ B},
author = {Kuba{\v r}, T. and Elstner, M.},
pages = {8788--8798},
title = {What Governs the Charge Transfer in DNA? The Role of DNA Conformation and Environment},
volume = {112},
year = {2008}
}

@article{Endres04,
author = {Endres, R. G. and Cox, D. L. and Singh, R. R. P.},
title = {The Quest for High-Conductance DNA},
journal = {Rev.\ Mod.\ Phys.},
year = {2004},
volume = {76},
Pages = {195--214}
}

@Article{Exinger92,
author = {Exinger, F. and Lacroute, F.},
title = {6-Azauracil Inhibition of GTP Biosynthesis in Saccharomyces Cerevisiae},
year = {1992},
volume = {22},
pages = {9-11},
journal = {Curr.\ Genet.}
}

@article{Faraggi96,
author = {Faraggi, M. and Broitman, F. and Trent, J. B. and Klapper, M. H.},
journal = {J. Phys.\ Chem.},
pages = {14751--14761},
title = {One-Electron Oxidation Reactions of Some Purine and Pyrimidine Bases in Aqueous Solutions. Electrochemical and Pulse Radiolysis Studies},
volume = {100},
year = {1996}
}

@article{Filipiak07,
author = {Stempkowska, I. and Ligaj, M. and Jasnowska, J. and Langer, J. and Filipiak, M.},
title = {Electrochemical response of Oligonucleotides on carbon paste electrode},
journal = {Bioelectrochemistry},
year = {2007},
volume = {70},
Pages = {488--494}
}

@article{Fink99,
author = {Fink, H. W. and Sch\"onenberger, C. },
title = {DNA Basical Conduction through DNA Molecules},
journal = {Nature},
year = {1999},
volume = {398},
Pages = {407--410}
}

@article{Florian12,
author = {Jafilan, Salem and Klein, Leah and Hyun, Christian and Flori{\'{a}}n, Jan},
journal = {J. Phys.\ Chem.\ B},
pages = {3613--3618},
volume = {116},
title = {{Intramolecular Base Stacking of Dinucleoside Monophosphate Anions in Aqueous Solution}},
year = {2012}
}

@article{Foloppe99,
author = {Foloppe, N. and MacKerell, A. D. Jr },
title = {Intrinsic Conformational Properties of Deoxyribonucleosides: Implicated Role for Cytosine in the Equilibrium among the A, B, and Z Forms of DNA},
journal = {Biophys.\ J.},
year = {1999},
volume = {76},
Pages = {3206--3218}
}

@article{Fonseca99,
author = {Fonseca Guerra, C. and Bickelhaupt, F. M. },
title = {Charge Transfer and Environment Effects Responsible for Characteristics of DNA Base Pairing},
journal = {Angew.\ Chem.\ Int.\ Ed.},
year = {1999},
volume = {38},
Pages = {2942--2945}
}

@article{Fraying,
author = {Zgarbov{\'a}, M. and Otyepka, M. and {\v S}poner, J. and Lanka{\v s}, F. and Jure{\v c}ka, P.},
title = {Base Pair Fraying in Molecular Dynamics Simulations of DNA and RNA},
journal = {J. Chem.\ Theory Comput.},
volume = {10},
pages = {3177--3189},
year = {2014}
}


@article{Futera14, 
author = {Futera, Z. and Burda, J. V.},
journal = {J. Comput.\ Chem.},
title = {Reaction mechanism of Ru(II) piano-stool complexes: Umbrella sampling QM/MM MD study},
volume = {35},
pages = {1446--1456},
year = {2014}
}

@Book{Garret99,
author = {Garrett, R. H. and Grisham, C. M.},
title = {Biochemistry, 2nd ed.},
year = {1999},
pages = {368},
publisher = {Brooks Cole, Ed.}
}

@article{Gehring93,
author = {Gehring, K.  and Leroy, J -L. and Gu{\'e}ron, M.},
title = {A Tetrameric DNA Structure with Protonated Cytosine-Cytosine Base Pairs},
volume  ={363},
pages  ={561--565},
year  ={1993},
journal = {Nature}
}

@article{Giese00,
author = {Giese, B.},
title = {Long Distance Charge Transport in DNA: the Hopping Mechanism},
journal = {Acc.\ Chem.\ Res.},
year = {2000},
volume = {33},
pages = {631--636}
}

@article{Giese00AC,
author = {Giese, B. and  Wessely, S.},
title = {The Influence of Mismatches on Long-Distance Charge Transport through DNA},
journal = {Angew.\ Chem.\ Int.\ Ed.},
year = {2000},
volume = {39},
pages = {3490--3494}
}

@article{Giese01,
author = {Giese, B. and Amaudrut, J. and K\"ohler, A-K. and Spormann, M. and Wessely, S.},
title = {Direct Observation of Hole Transfer through DNA by Hopping between Adenine Bases and by Tunneling},
journal = {Nature},
year = {2001},
volume = {412},
pages = {318--320}
}

@article{Goyal08,
author = {Goyal, R. N. and Gupta, V. K. and Chatterjee, S.},
title = {Electrochemical Oxidation of $2',3'$-Dideoxyadenosine at Pyrolytic Graphite Electrode},
journal = {Electrochimica Acta},
year = {2008},
volume = {53},
pages = {5354--5360}
}

@article{Hakoshima81,
author = {Hakoshima, T. and Fukui, T. and Ikehara, N. and Tomita, K. -I.},
title = {Molecular Structure of a Double Helix that Has a non-Watson-Crick Type Base Pairing Formed by 2-Substituted polyA and polyU},
journal = {Proc.\ Natl.\ Acad.\ Sci.\ USA},
year = {1981},
volume = {78},
pages = {7309--7313}
}

@article{Hanlon72ta,
author = {Nagel, G. M. and Hanlon, S.},
title = {Higher Order Association of Adenine and Uracil by Hydrogen Bonding.	II\@. Formation of Complexes in Mixed Solutions of 9-Ethyladenine and 1-Cyclohexyluracil},
journal = {Biochemistry},
year = {1972},
volume = {11},
pages = {823--830}
}

@article{Hanlon72tt,
author = {Nagel, G. M. and Hanlon, S.},
title = {Higher Order Association of Adenine and Uracil by Hydrogen Bonding\@. I. Self-association of 9-Ethyladenine and 1-Cyclohexyluracil},
journal = {Biochemistry},
year = {1972 },
volume = {11},
pages = {816--823}
}

@article{Harris10,
author = {Rez{\'a}c, J. and  Hobza, P. and Harris, S. A.},
title = {Stretched DNA Investigated Using Molecular-Dynamics and Quantum-Mechanical Calculations},
year  ={2010},
volume = {98},
journal = {Biophys.\ J.},
pages = {101--110}
} 

@article{Hartmann93,
author = {Hartmann, Brigitte and Piazzola, Daniel and Lavery, Richard},
journal = {Nucleic Acids Res.},
pages = {561--568},
title = {{${\rm B_I}$-${\rm B_{II}}$ Transitions in B-DNA}},
volume = {21},
year = {1993}
}

@article{Hays05,
author = {Hays, F. A. and Teegarden, A. and Jones, Z. J. and Harms, M. and Raup, D. and Watson, J. and Cavaliere, E. and Ho, P. S.},
journal = {Proc.\ Natl.\ Acad.\ Sci.\ U.S.A.},
pages = {7157--7162},
title = {How Sequence Defines Structure: A Crystallographic Map of DNA Structure and Conformation},
volume = {102},
year = {2005}
}

@article{Heddi10,
journal = {Nucleic Acids Res.},
author = {Heddi, Brahim and Oguey, Christophe and Lavelle, Christophe and Foloppe, Nicolas and Hartmann, Brigitte},
title = {Intrinsic Flexibility of B-DNA: The Experimental TRX Scale},
volume = {38},
pages = {1034--1047},
year = {2010}
}

@ARTICLE{Heim04,
author = {Heim, T. and Deresmes, D. and Vuillaume, D.},
title = {Conductivity of DNA Probed by Conducting-Atomic Force Microscopy: Effects of Contact Electrode, DNA Structure, and Surface Interactions},
journal = {J. Appl.\ Phys.},
year = {2004},
volume = {96},
pages = {2927--2936}
}

@article{Hess01,
author = {Hess, S. and G\"otz, M. and Davis, W. B. and Michel-Beyerle, M. E.},
title = {On the Apparently Anomalous Distance Dependence of Charge-Transfer Rates in 9-Amino-6-chloro-2-methoxyacridine-Modified DNA},
journal = {J. Am.\ Chem.\ Soc.},
year = {2001},
volume = {123},
pages = {10046--10055}
}

@article{Hesselmann06,
author = {Hesselmann, A. and Jansen, G. and Sch\"utz, M.},
title = {Interaction Energy Contributions of H-Bonded and Stacked Structures of the AT and GC DNA Base Pairs from the Combined Density Functional Theory and Intermolecular Perturbation Theory Approach},
journal = {J. Am.\ Chem.\ Soc.},
year = {2006},
volume = {128},
pages = {11730--11731}
}

@article{Hickerson99,
author = {Hickerson, R. P. and Prat, F. and Muller, J. G. and Foote, C. S. and  Burrows, C. J.},
title = {Sequence and Stacking Dependence of 8-Oxoguanine Oxidation: Comparison of One-Electron vs Singlet Oxygen Mechanisms},
journal = {J. Am.\ Chem.\ Soc.},
year = {1999},
volume = {121},
Pages = {9423--9428}
}


@article{Ho94,
author = {Ho, P. S.},
title = {The Non-B-DNA Structure of d(CA/TG)$_n$ Does Not Differ from That of Z-DNA},
journal = {Proc.\ Natl.\ Acad.\ Sci.\ U.S.A.},
year = {1994},
volume = {91},
pages = {9549--9553}
}

@article{Hobza96cpl,
author = {Hobza, P. and {\v S}poner, J.},
title = {Thermodynamic Characteristic for the Formation of H-bonded DNA Base Pairs},
journal = {Chem.\ Phys.\ Lett.},
year = {1996},
volume = {261},
pages = {379--384}
}

@article{Hobza96jpc,
author = {{\v S}poner, J. and Hobza, P.},
title = {Structures and Energies of Hydrogen-Bonded DNA base Pairs. A Non empirical	Study with Inclusion of Electron Correlation},
journal = {J. Phys.\ Chem.},
year = {1996},
volume = {100},
pages = {1695--1974}
}

@article{Hobza01,
author = {Kabel{\'a}{\v c}, M. and Hobza, P.},
title = {Potential Energy and Free Energy Surfaces of all Ten Canonical and Methylated Nucleic Acid Base Pairs: Molecular Dynamics and Quantum Chemical ab initio Studies},
journal = {J. Phys.\ Chem.\ B},
year = {2001},
volume = {105},
pages = {5804--5817}
}

@article{Hobza03,
author = {Jure{\v c}ka, P. and Hobza, P.},
title = {True Stabilization Energies for the Optimal Planar Hydrogen-Bonded	and Stacked Structures of Guanine$\cdots$Citosine, Adhenine$\cdots$Thymine and Their 9- and 1-Methyl Derivatives: Complete Basis Set Calculations	at the MP2 and CCSD(T) Levels and Comparison with Experiment},
journal = {J. Am.\ Chem.\ Soc.},
year = {2003},
volume = {125},
pages = {15608--15613}
}

@article{Hobza08,
author = {Sponer, J. and Riley, K. E. and Hobza, P.},
journal = {Phys.\ Chem.\ Chem.\ Phys.},
pages = {2595--2610},
title = {Nature and Magnitude of Aromatic Stacking of Nucleic Acid Bases},
volume = {10},
year = {2008}
}

@article{Hobza07,
author = {Zendlov\'a, L. and Hobza, P. and Kabel\'ac, M.},
title = {Stability of Nucleic Acid Base Pairs in Organic Solvents: Molecular Dynamics, Molecular Dynamics/Quenching and Ab Initio Study},
journal = {J. Phys.\ Chem.\ B},
year = {2007},
volume = {111},
pages = {2591--2609}
}

@article{Hobza07sapt,
author = {Sedl\'ac, R. and Jure{\v c}ka, P. and Hobza, P.},
title = {Density Functional Theory-Symmetry Adapted Perturbation Treatment Energy Decomposition of Nucleic Acid Bases Pairs Taken from DNA Crystal Geometry},
journal = {J. Chem.\ Phys.},
year = {2007},
volume = {127},
Pages = {075104}
}

@article{Hobza07DFTD,
author = {Kuba{\v r}, T. and Jure{\v c}ka, P. and {\v C}ern{\'y}, J. and Rez\'a{\v c}, J. and Otyepka, M. and Vald{\'e}s, H. and Hobza, P.},
journal = {J. Phys.\ Chem.\ A},
pages = {5642--5647},
title = {Density-Functional, Density-Functional Tight-Binding, and Wave Function Calculations on Biomolecular Systems},
volume = {111},
year = {2007}
}

@article{Hobza10,
author = {Morgado, Claudio A. and Jure{\v{c}}ka, Petr and Svozil, Daniel and Hobza, Pavel and {\v{S}}poner, Jir{\'{i}}},
journal = {Phys.\ Chem.\ Chem.\ Phys.},
pages = {3522--3534},
title = {Reference MP2/CBS and CCSD(T) Quantum-chemical Calculations on Stacked Adenine Dimers. Comparison with DFT-D, MP2.5, SCS(MI)-MP2, M06-2X, CBS(SCS-D) and Force Field Descriptions},
volume = {12},
year = {2010}
}

@article{Hobza11wire,
author = {Riley, K. E. and Hobza, P.},
title = {Noncovalent Interactions in Biochemistry},
journal = {WIREs Comput.\ Mol.\ Sci.},
volume = {1},
pages = {3--17},
year = {2011}
}

@article{Hoogsteen59,
author = {Hoogsteen, K.},
title = {The structure of Crystals Containing a Hydrogen-Bonded Complex of 1-Methylthymine and 9-Methyladenine},
journal = {Acta Crystallogr.},
year = {1959},
volume = {12},
pages = {822--823}
}

@article{Horn87,
author = {Berthold K. P. Horn},
title = {Closed-Form Solution of Absolute Orientation Using Unit Quaternions},
journal = {J. Opt.\ Soc.\ Am.\ A},
volume = {4},
pages = {629--642},
year = {1987}
}

@article{Houk98stack,
author = {Prat, Ferran and Houk, K. N. and Foote, Christopher S.},
journal = {J. Am.\ Chem.\ Soc.},
title = {Effect of Guanine Stacking on the Oxidation of 8-Oxoguanine in B-DNA},
volume = {120},
pages = {845--846},
year = {1998}
}

@article{Humpreys92,
author = {Humphreys, W. G. and Kadlubart, F. F. and Guengerich. F. P.},
title = {Mechanism of C$_8$ Alkylation of Guanine Residues by Activated Arylamines: Evidence for Initial Adduct Formation at the N$_7$ Position},
volume = {89},
pages = {8278--8282},
year = {1992},
journal = {Proc.\ Natl.\ Acad.\ Sci.\ USA}
}

@article{Hush75,
title = "Ionization Potentials and Donor Properties of Nucleic Acid Bases and Related Compounds",
journal = "Chem.\ Phys.\ Lett.",
volume = "34",
pages = "11--13",
year = "1975",
author = "Hush, N. S. and Cheung, A. S.",
}

@article{Hwang02,
author={Hwang, J. S. and Kong, K. J. and Ahn, D. and Lee, G. S. and Ahn, D. J. and Hwang, S. W.},
journal={Appl.\ Phys.\ Lett.},
title={Electrical Transport through 60 base Pairs of Poly(dG)-poly(dC) DNA Molecules},
volume={81},
pages={1134},
year={2002}
}

@article{Isaksson04,
author = {J. Isaksson and S. Acharya and J. Barman and P. Cheruku and J. Chattopadhyaya},
title = {Single-Stranded Adenine-Rich DNA and RNA Retain Structural Characteristics of Their Respective Double-Stranded Conformations and Show Directional Differences in Stacking Pattern},
volume  ={43},
pages  ={15996--16010},
year  ={2004},
journal = {Biochemistry}
}

@article{Jaruga04,
author = {Jaruga, P. and Theruvathu, J. and Dizdaroglu, M. and Brooks, P. J.},
title = {Complete Release of ($5'S$)-8,$5'$-Cyclo-$2'$-Deoxyadenosine from Dinucleotides, Oligodeoxynucleotides and DNA, and Direct Comparison of Its Levels in Cellular DNA with Other Oxidatively Induced DNA Lesions},
volume = {32},
pages = {e87},
year = {2004},
journal = {Nucleic Acids Res.}
}

@article{Johnson04,
author = {Johnson, N. P. and Baase, W. A. and von Hippel, P. H.},
title = {Low-Energy Circular Dichroism of 2-Aminopurine Dinucleotide as a Probe of LOCAL CONFormation in DNA and RNA},
volume = {101},
pages = {3426--3431},
year = {2004},
journal = {Proc.\ Natl.\ Acad.\ Sci.\ USA}
}

@article{Johnston85,
author = {Johnston, B. H. and  Rich, A. },
title = {Chemical Probes of DNA Conformation: Detection of Z-DNA at Nucleotide Resolution},
volume = {42},
pages = {713--724},
year = {1985},
journal = {Cell}
}

@article{Johnston88,
author = {Johnston, B. H. and Ohara, W. and Rich, A. },
title = {Stochastic Distribution of a Short Region of Z-DNA within a Long Repeated Sequence in Negatively Supercoiled Plasmids},
volume = {263},
pages = {4512--4515},
year = {1988},
journal = {J. Biol.\ Chem.}
}

@article{Jortner98,
author = {Jortner, J. and Bixon, M. and Langenbacher, T. and Michel-Beyerle, M. E.},
title = {Charge Transfer and Transport in DNA},
journal = {Proc.\ Natl.\ Acad.\ Sci.\ USA},
year = {1998},
volume = {95},
pages = {12759}
}

@article{Jungwirth15,
author = {Pluharov{\'{a}}, E. and Slav{\'{i}}{\v{c}}ek, P. and Jungwirth, P.},
journal = {Acc.\ Chem.\ Res.},
pages = {1209--1217},
title = {Modeling Photoionization of Aqueous DNA and Its Components},
volume = {48},
year = {2015}
}

@article{Kasumov01,
author={Kasumov, A. Yu. and  Kociak, M. and Gu{\'a}ron, S. and Reulet, B. and Volkov, V. T. and Klinov, D. V. and Bouchiat, H.},
journal={Science},
title={Proximity-Induced Superconductivity in DNA},
pages={280},
volume={291},
year={2001}
}

@article{Kawai00,
author = {Kawai, K. and Wata, Y. and Ichinose, N. and Majima, T.},
title = {Selective Enhancement of the One-Electron Oxidation of Guanine by Base Pairing with Cytosine},
journal = {Angew.\ Chem.\ Int.\ Ed.},
year = {2000},
volume = {39},
pages = {4327--4329}
}

@article{Kawai02,
author = {Kawai, K. and Wata, Y. and Hara, M. and Toyo, S. and Majima, T.},
title = {Regulation of One-Electron Oxidation Rate of Guanine by Base Pairing	with Cytosine Derivatives},
journal = {J. Am.\ Chem.\ Soc.},
year = {2002},
volume = {124},
pages = {3586--3590}
}

@article{Kawai03,
author = {Takada, T. and Kawai, K. and Tojo, S. and Majima, T.},
title = {Kinetics of Multistep Hole Transfer in DNA by Monitoring the Transient Absorption of the Pyrene Radical Cation},
journal = {J.\ Phys.\ Chem.\ B},
year = {2003},
volume = {107},
pages = {14052--14057}
}

@article{Kawai03jacs,
author = {Kawai, K. and Takada, T. and Tojo, T.  and Majima, T.},
title = {Kinetics of Weak Distance-Dependent Hole Transfer in DNA by  Adenine-Hopping Mechanism},
journal = {J.\ Am.\ Chem.\ Soc.},
year = {2003},
volume = {125},
pages = {6842--6843}
}

@article{Kawai04,
author = {Takada, T. and Kawai, K. and Fujitsuka, M. and Majima, T.},
title = {Direct observation of hole transfer through Double Helical DNA over 100 \AA},
journal = {Proc.\ Natl.\ Acad.\ Sci.\ USA},
year = {2004},
volume = {101},
pages = {14002--14006}
}

@article{Kawai04a,
author = {Takada, T. and Kawai, K. and Kai, X. and Sugimoto, A. and Fujitsuka, M. and Majima, T.},
title = {Charge Separation in DNA via Consecutive Adenine Hopping},
journal = {J. Am.\ Chem.\ Soc.},
year = {2004},
volume = {126},
pages = {1125--1129}
}

@article{Kawai06,
author = {Takada, T. and Kawai, K. and Fujitsuka, M. and Majima, T.},
title = {Rapid Long-Distance Hole Transfer through Consecutive Adenine Sequence},
journal = {J.\ Am.\ Chem.\ Soc.},
year = {2006},
volume = {128},
pages = {11012--11013}
}

@article{Kawai09,
author = {Kawai, K. and Kodera, H. and Osakada, Y. and Majima, T.},
title = {Regulation of One-Electron Oxidation Rate of Guanine by Base Pairing with Cytosine Derivatives},
journal = {Nat.\ Chem.},
year = {2009},
volume = {1},
pages = {156--159}
}

@article{Kawai10,
author = {Kawai, K. and Kodera, H. and Majima, T.},
journal = {J. Am.\ Chem.\ Soc.},
pages = {627--630},
title = {Long-range Charge Transfer through DNA by Replacing Adenine with Diaminopurine},
volume = {132},
year = {2010}
}

@article{Kawai12,
author = {Kawai, K. and Hayashi, M. and Majima, T.},
journal = {J. Am.\ Chem.\ Soc.},
pages = {9406--9409},
title = {Hole transfer in LNA and 5-Me-2$'$-deoxyzebularine-Modified DNA},
volume = {134},
year = {2012}
}

@article{Kawai12b,
journal = {J. Am.\ Chem.\ Soc.},
title = {HOMO Energy Gap Dependence of Hole-Transfer Kinetics in DNA},
author = {Kawai, K. and Hayashi, M. and Majima, T.},
volume = {134},
pages = {4806--4811},
year = {2012}
}

@article{Kawai13,
author = {Kawai, K. and Majima, T.},
journal = {Acc.\ Chem.\ Res.},
pages = {2616--2625},
title = {Hole Transfer Kinetics of DNA},
volume = {46},
year = {2013}
}

@article{Kawanishi93,
author = {Ito, K. and Inoue, S. and Yamamoto, K. and Kawanishi, S.},
title = {8-Hydroxydeoxyguanosine Formation at the 5$'$ Site of 5$'$-GG-3$'$ Sequences in Double-Stranded DNA by UV Radiation with Riboflavin},
journal = {J. Biol.\ Chem.},
year = {1993},
volume = {268},
pages = {13221--13227}
}

@article{Ke07,
title = {Direct Measurements of Base Stacking Interactions in DNA by Single-Molecule Atomic-Force Spectroscopy},
author = {Ke, Changhong and Humeniuk, Michael and S-Gracz, Hanna and Marszalek, Piotr E.},
journal = {Phys.\ Rev.\ Lett.},
volume = {99},
year = {2007},
pages = {018302}
}

@article{Kitoh15,
title = "Charge-Transfer Matrix Elements by FMO-LCMO Approach: Hole Transfer in DNA with Parameter Tuned Range-Separated DFT",
journal = "Chem.\ Phys.\ Lett.",
volume = "621",
pages = "96--101",
year = "2015",
author = "Hirotaka Kitoh-Nishioka and Koji Ando"
}

@article{Kobayashi03,
author = {Kobayashi, K. and Tagawa, S.},
title = {Direct Observation of Guanine Radical Cation Deprotonation in Duplex DNA Using Pulse Radiolysis},
journal = {J. Am.\ Chem.\ Soc.},
year = {2003},
volume = {125},
Pages = {10213--10218}
}

@article{Kobayashi10,
author = {Kobayashi, Kazuo},
journal = {J. Phys.\ Chem.\ B},
pages = {5600--5604},
title = {Evidence of Formation of Adenine Dimer Cation Radical in DNA: the Importance of Adenine Base Stacking},
volume = {114},
year = {2010}
}


@article{Kool01,
author = {Kool, Eric T.},
title = {Hydrogen Bonding, Base Stacking, and Steric Effects in DNA Replication},
journal = {Annu.\ Rev.\ Biophys.\ Biomol.\ Struct.},
volume = {30},
pages = {1--22},
year = {2001}
}

@article{Kovalsky90,
author = {Kovalsky, O. I. and Panyutin, I. G. and Budowsky, E. I.},
title = {Sequence-specificity of Alkali-sensitive Lesions Induced in DNA by High-intensity Ultraviolet Laser Radiation},
journal = {Photochem.\ Photobiol.},
year = {1990},
volume = {52},
Pages = {509--517}
}

@article{Koslowski04,
author = {Cramer, T. and Krapf, S. and Koslowski, T.},
journal = {J. Phys.\ Chem.\ B},
title = {DNA Charge Transfer: An Atomistic Model},
volume = {108},
year = {2004},
pages = {11812--11819}
}

@article{Kreutzer98,
author = {Kreutzer, Deborah A. and Essigmann, John M.}, 
title = {Oxidized, Deaminated Cytosines Are a Source of ${\rm C\rightarrow T}$ Transitions in Vivo},
volume = {95}, 
pages = {3578--3582}, 
year = {1998}, 
journal = {Proc.\ Natl.\ Acad.\ Sci.\ USA}
}

@article{Krishnamachary95,
author = {Krishnamachary, N. and Landau, T. and Sperling, J. and Vairapandi, M. and Duker, N. J.},
title = {Synthesis and Properties of DNA Purine Dehydrodimers: 8-8-Bideoxyribonucleosides and 8-8-Bideoxyribonucleotides},
volume = {1},
pages = {151--158},
year = {1995},
journal = {Redox Report}
}

@article{Kuimova06,
author = {Kuimova, M. K. and Cowan, A. J. and Matousek, P. and Parker, A. W. and Sun, X. Z. and Towrie, M. and George, M. W.},
title = {Monitoring the Direct and Indirect Damage of DNA Bases and Polynucleotides by Using Time-Resolved Infrared Spectroscopy},
journal = {Proc.\ Natl.\ Acad.\ Sci.\ USA},
year = {2006},
volume = {103},
Pages = {2150--2153}
}

@Article{Kumar13,
author ="Kumar, Amit and Hwang, Jae-Ho and Kumar, Sumit and Nam, Jwa-Min",
title  ="Tuning and Assembling Metal Nanostructures with DNA",
journal  ="Chem.\ Commun.",
year  ="2013",
volume  ="49",
pages  ="2597--2609"
}
@article{Kuraoka00,
author = {Kuraoka, I. and Bender, C. and Romieu, A. and Cadet, J. and Wood, R. D. and Lindahl, T.},
title = {Removal of Oxygen Free-Radical-Induced $5',8$-Purine Cyclodeoxynucleosides from DNA by the Nucleotide Excision-Repair Pathway in Human Cells},
volume = {97},
pages = {3832--3837},
year = {2000},
journal = {Proc.\ Natl.\ Acad.\ Sci.\ USA}
}

@article{Kyogoku67jacs,
author = {Kyogoku, Y. and Lord, R. C. and Rich, A.},
title = {An Infrared Study of Hydrogen Bonding between Adenine and Uracil Derivatives in Chloroform Solution},
journal = {J. Am.\ Chem.\ Soc.},
year = {1967},
volume = {89},
pages = {496--504}
}

@article{Kyogoku67pnas,
author = {Kyogoku, Y. and Lord, R. C. and Rich, A.},
title = {The Effect of Substituents on the Hydrogen Bonding of Adenine and Uracil Derivatives},
journal = {Proc.\ Natl.\ Acad.\ Sci.\ USA},
year = {1967 },
volume = {57},
pages = {250--257}
}

@article{Kyogoku77,
author = {Iwahashi, H. and Kyogoku, Y.},
title = {Detection of Proton Acceptor Sites of Hydrogen Bonding between Nucleic Acid Bases by the Use of $^{13}$C Magnetic Resonance},
journal = {J. Am.\ Chem.\ Soc.},
year = {1977},
volume = {99},
pages = {7761--7765}
}

@article{Kyogoku82,
author = {Iwahashi, H. and Sugeta, H. and Kyogoku, Y.},
title = {Detection of Separated Amino Proton Resonance of Adenine Derivatives	at Low Temperature and Its Application ti Estimation of Population of the Adenine-Uracil Dimers in Solution},
journal = {Biochemistry},
year = {1982},
volume = {21},
pages = {631--638}
}

@article{Kypr02,
author = {Kypr, J. and Vorl{\'i}{\v c}kov\'a, M.}, 
title = {Circular Dichroism Spectroscopy Reveals Invariant Conformation of Guanine Runs in DNA},
journal = {Biopolymers},
year = {2002},
volume = {67},
pages = {275--277}
}

@article{Kypr09,
author = {Kypr, J. and Kejnovsk\'a, I. and Ren{\v c}iuk, D. and Vorl{\'i}{\v c}kov\'a, M.}, 
title = {Circular Dichroism and Conformational Polymorphism of DNA},
journal = {Nucleic Acids Res.},
year = {2009},
volume = {37},
pages = {1713--1725}
}

@article{Lane08,
author = {Lane, A. N. and Chaires, J. B. and Gray, R. D. and Trent, J. O.},
title = {Stability and Kinetics of G-Quadruplex Structures},
volume  ={36},
pages  ={5482--5515},
year  ={2008},
journal = {Nucleic Acids Res.}
}

@article{Lavery96,
author = {Lebrun, Anne and Lavery, Richard},
title = {Modelling Extreme Stretching of DNA},
journal = {Nucleic Acids Res.},
volume = {24},
pages = {2260--2267},
year = {1996}
}

@article{Legrand06,
author = {Legrand, O and C{\^o}te, D. and Bockelmann, U.}, 
journal = {Phys.\ Rev.\ E},
title = {Single Molecule Study of DNA Conductivity in Aqueous Environment},
volume = {73},
pages = {031925},
year = {2006}
}


@INBOOK{Leszczynski09book,
AUTHOR = " {\.Z}aneta Czy\.znikowska and Robert Zale{\'s}ny ",
BOOKTITLE = "Practical Aspects of Computational Chemistry: Methods, Concepts and Applications",
TITLE = "Nucleic Acid Base Complexes: Elucidation of the Physical Origins of Their Stability",
PUBLISHER = "European Academy of Sciences, Springer",
YEAR = 2009,
EDITOR = "Jerzy Leszczy{\'n}ski and Manoj K. Shukla ",
EDITION = 57,
PAGES = "392"
}

@article{Lewis00,
author = {Lewis, F. D. and Liu, X. and Liu. J. and Miller, S. E. and Hayes, R. T. and Wasielewski, M. R.},
title = {Direct Measurement of Hole Transport Dynamics in DNA},
journal = {Nature},
year = {2000},
volume = {406},
pages = {51--53}, 
}
	
@article{Lewis00b,
author = {Lewis, F. D. and Liu, X. and Liu, J. and Hayes, R. T. and Wasielewski, M. R.},
title = {Dynamics and Equilibria for Oxidation of G, GG, and GGG Sequences in DNA Hairpins},
journal = {J. Am.\ Chem.\ Soc.},
year = {2000},
volume = {122},
pages = {12037--12038},
}

@article{Lewis01,
author = {Lewis, F. D. and Letsinger, R. L. and Wasielewski, M. R.},
title = {Dynamics of Photoinduced Charge Transfer and Hole Transport in Synthetic DNA Hairpins},
journal = {Acc.\ Chem.\ Res.},
year = {2001},
volume = {34},
pages = {159--170}
}

@article{Lewis02,
author = {Lewis, F. D. and Zuo, X. and Liu, J. and Hayes, R. T. and Wasielewski, M. R.},
title = {Dynamics of Inter- and Intrastrand Hole Transport in DNA Hairpins},
journal = {J.\ Am.\ Chem.\ Soc.},
year = {2002},
volume = {124},
pages = {4568--4569},
}

@article{Lewis03,
author = {Lewis, F. D. and Liu, J. and Zuo, X. and Hayes, R. T. and Wasielewski, M. R.},
title = {Dynamics and Energetics of Single-Step Hole Transport in DNA Hairpins},
journal = {J.\ Am.\ Chem.\ Soc.},
year = {2003},
volume = {125},
pages = {4850--4861},
}

@article{Lewis05,
author = {Lewis, F. D.},
title = {DNA Molecular Photonics},
journal = {Photochem.\ Photobiol.},
year = {2005},
volume = {81},
pages = {65--72}
}

@article{Lewis06,
author = {Lewis, F. D. and Zhu, H. and Daublain, P. and Fiebig, T. and Raytchev, M. and Wang, Q. and Shafirovich, V.},
journal = {J. Am.\ Chem.\ Soc.},
pages = {791--800},
volume = {128},
title = {Crossover from Superexchange to Hopping as the Mechanism for Photoinduced Charge Transfer in DNA hairpin Conjugates},
year = {2006}
}

@article{Lewis06a,
author = {Lewis, Frederick D. and Zhu, Huihe and Daublain, Pierre and Cohen, Boiko and Wasielewski, Michael R.},
journal = {Angew.\ Chem.\ Int. Ed.},
pages = {7982--7985},
title = {Hole Mobility in DNA A Tracts},
volume = {45},
year = {2006}
}

@article{Lewis08,
author = {Zeidan, T. A. and Carmieli, R. and Kelley, R. F. and Wilson, Thea M. and Lewis, F. D. and Wasielewski, M. R.},
journal = {J. Am.\ Chem.\ Soc.},
pages = {13945--13955},
title = {Charge-Transfer and Spin Dynamics in DNA Hairpin Conjugates with Perylenediimide as a Base-Pair Surrogate},
volume = {130},
year = {2008}
}

@article{Lewis09,
author = {Vura-Weis, J. and Wasielewski, M. R. and Thazhathveetil, A. K. and Lewis, F. D.},
journal = {J. Am.\ Chem.\ Soc.},
pages = {9722--9727},
title = {Efficient Charge Transport in DNA Diblock Oligomers},
volume = {131},
year = {2009}
}

@article{Lewis10,
journal = {J. Am.\ Chem.\ Soc.},
pages = {14388--14390},
title = {Direct Measurement of the Dynamics of Hole Hopping in Extended DNA G-Tracts. An Unbiased Random walk},
volume = {132},
author = {Conron, S. M. M. and Thazhathveetil, A. K. and Wasielewski, M. R. and Burin, A. L. and Lewis, F. D.},
year = {2010}
}

@article{Lewis11,
author = {Thazhathveetil, A. K. and Trifonov, A. and Wasielewski, M. R. and Lewis, F. D.},
journal = {J. Am.\ Chem.\ Soc.},
pages = {11485--11487},
title = {Increasing the Speed Limit for Hole Transport in DNA},
volume = {133},
year = {2011}
}

@article{Lewis16,
author = {Harris, Michelle A. and Mishra, Ashutosh Kumar and Young, Ryan M. and Brown, Kristen E. and Wasielewski, Michael R. and Lewis, Frederick D.},
title = {Direct Observation of the Hole Carriers in DNA Photoinduced Charge Transport},
journal = {J. Am.\ Chem.\ Soc.},
volume = {138},
pages = {5491--5494},
year = {2016}
}

@article{Lezinski11,
title = "Stacking and H-bonding Patterns of dGpdC and dGpdCpdG: Performance of the M05-2X and M06-2X Minnesota Density Functionals for the Single Strand DNA",
journal = "Chem.\ Phys.\ Lett.",
volume = "512",
pages = "108--112",
year = "2011",
author = "Jiande Gu and Jing Wang and Jerzy Leszczynski"
}

@article{Luscombe01,
author = {Luscombe, Nicholas M. and Laskowski, Roman A. and Thornton, Janet M.},
title = {Amino Acid-Base Interactions: A Three-Dimensional Analysis of Protein-DNA Interactions at an Atomic Level},
journal = {Nucleic Acids Res.},
volume = {29},
pages = {2860--2874},
year = {2001}
}

@article{LU00,
title = "A-Form Conformational Motifs in Ligand-Bound DNA Structures",
journal = "J. Mol.\ Biol.",
volume = "300",
pages = "819--840",
year = "2000",
author = "Xiang-Jun Lu and Zippora Shakked and {Wilma K.} Olson"
}

@article{McDonald13,
author = {McDonald, Ashley Ringer and Denning, Elizabeth J. and MacKerell, Alexander D.},
journal = {J. Phys.\ Chem.\ A},
pages = {1560--1568},
title = {{Impact of Geometry Optimization on Base-Base Stacking Interaction Energies in the Canonical A- and B-Forms of DNA}},
volume = {117},
year = {2013}
}


@article{Majoube84,
author = {Majoube, M.}, 
title = {Vibrational Spectra of Guanine. A Normal Coordinate Analysis},
journal = {J. Chim.\ Phys.},
year = {1984},
volume = {81},
pages = {303--315}
}

@article{Mallajosyula08,
author = {Mallajosyula, S. S. and Lin, J. C. and Cox, D. L. and Pati, S. K. and Singh, R. R. P.},
journal = {Phys.\ Rev.\ Lett.},
pages = {176805--176808},
title = {Sequence Dependent Electron Transport in Wet DNA: Ab-initio and Molecular Dynamics Studies},
volume = {101},
year = {2008}
}

@article{Marcus85bba,
title = "Electron Transfers in chemistry and biology",
journal = "Biochim.\ Biophys.\ Acta",
volume = "811",
pages = "265--322",
year = "1985",
author = "Marcus, R. A. and Sutin, N."
}

@article{Marcus03,
author = {Renger, Thomas and Marcus, R. A.},
title = {Variable Range Hopping Electron Transfer Through Disordered Bridge States: Application to DNA},
journal = {J. Phys.\ Chem.\ A},
year = {2003},
volume = {107},
pages = {8404--8419}
}

@article{Martinez01,
author = {Mart{\'i}nez, J. M. and Elmroth, S. K. C. and Kloo, L.},
title = {Influence of Sodium Ions on the Dynamics and Structure of Single-Stranded DNA Oligomers: A Molecular Dynamics Study},
volume  = {123},
pages  = {12279--12289},
year  = {2001},
journal = {J. Am.\ Chem.\ Soc.}
}

@article{Mergny2005,
author = {Mergny, Jean Louis and De Cian, Anne and Ghelab, Amar and Sacc{\`a}, Barbara and Lacroix, Laurent},
journal = {Nucleic Acids Res.},
pages = {81--94},
title = {Kinetics of Tetramolecular Quadruplexes},
volume = {33},
year = {2005}
}

@article{Misiaszek04,
author = {Misiaszek, R. and Crean, C. and Joffe, A. and Geacintov, N. E. and Shafirovich, V.},
title = {Oxidative DNA Damage Associated with Combination of Guanine and Superoxide Radicals and Repair Mechanism Via radical Trapping},
journal = {J. Biol.\ Chem.},
year = {2004},
volume = {279},
pages = {32106--32115}
}

@article{Muller97,
author = {Muller, J. G. and Hickerson, R. P. and Perez, R. J. and Burrows, C. J.},
title = {DNA Damage from Sulfite Autoxidation Catalyzed by a Nickel(II) Peptide},
journal = {J. Am.\ Chem.\ Soc.},
year = {1997},
volume = {119},
Pages = {1501--1506}
}

@article{NAR74CD,
author = {Zimmer, {Ch.} and Birch-Hirschfeld, E. and Weiss, R.},
journal = {Nucleic Acids Res.},
pages = {1017--1030},
title = {CD Studies on the Conformation of Some Ddeoxyoligonucleotides Containing Adenine and Thymine Residues},
volume = {1},
year = {1974}
}

@article{Nilsson95BJ,
author = {Norberg, J. and Nilsson, L.},
journal = {Biophys.\ J.},
pages = {2277--2285},
title = {{Potential of Mean Force Calculations of the Stacking-Unstacking Process in Single Stranded Deoxyribonucleoside Monophosphates}},
volume = {69},
year = {1995}
}

@article{Nilsson95JPC,
author = {Norberg, Jan and Nilsson, Lennart},
journal = {J. Phys.\ Chem.},
pages = {13056--13058},
title = {{Temperature Dependence of the Stacking Propensity of Adenylyl-3$'$,5$'$-Adenosine}},
volume = {99},
year = {1995}
}

@article{Nilsson96JPC,
author = {Norberg, Jan and Nilsson, Lennart},
journal = {J. Phys.\ Chem.},
pages = {2550--2554},
title = {{Conformational Free Energy Landscape of ApApA from Molecular Dynamics Simulations}},
volume = {100},
year = {1996}
}

@article{Nilsson96BP,
author = {Norberg, Jan and Nilsson, Lennart},
journal = {Biopolymers},
pages = {765--768},
title = {{Influence of Adjacent Bases on the Stacking-Unstacking Process of Single-stranded Oligonucleotides}},
volume = {39},
year = {1996}
}

@article{Nilsson98BJ,
author = {Norberg, Jan and Nilsson, Lennart},
journal = {Biophys.\ J.},
pages = {394--402},
title = {{Solvent Influence on Base Stacking}},
volume = {74},
year = {1998}
}

@article{Nilsson01,
author = {Sen, S. and Nilsson, L.},
title = {MD Simulations of Homomorphous PNA, DNA, and RNA Single Strands: Characterization and Comparison of Conformations and Dynamics},
volume  ={123},
pages  ={7414--7422},
year  ={2001},
journal = {J. Am.\ Chem.\ Soc.}
}  

@article{Olson93,
title = {A Monte Carlo Method for Generating Structures of Short Single-Stranded DNA Sequences},
author = {Erie, D. A. and Breslauer, K. J. and Olson, W. K.},
journal	= {Biopolymers},
volume = {33},
year = {1993},
pages = {75--105}
}

@article{Olson01,
title = {A Standard Reference Frame for the Description of Nucleic Acid Base-pair Geometry},
author = {Olson, W. K. and Bansal, M. and Burley, S. K. and {\it Al}, Et.},
journal	= {J. Mol.\ Biol.},
volume = {313},
year = {2001},
pages = {229--237}
}

@article{Okahata98,
author = {Okahata, Y. and Kobayashi, T. and Tanaka, K. and  Shimomura, M.},
journal = {J. Am.\ Chem.\ Soc.},
title = {Anisotropic Electric Conductivity in an Aligned DNA Cast Film},
volume = {120},
pages = {6165--6166},
year = {1998}
}

@article{Obrett04,
author = {Oliveira-Brett, A. M. and Piedade, J. A. P. and Silva, L. A. and Diculescu, V. C.},
title = {Voltammetric Determination of All DNA Nucleotides},
journal = {Anal.\ Biochem.},
year = {2004},
volume = {332},
Pages = {321--329}
}

@article{Obrett13,
author = {Chiorcea-Paquim, Ana-Maria and Santos, Paulina Viegas and Eritja, Ramon and Oliveira-Brett, Ana Maria},
journal = {Phys.\ Chem.\ Chem.\ Phys.},
pages = {9117--9124},
title = {Self-Assembled G-Quadruplex Nanostructures: AFM and Voltammetric Characterization},
volume = {15},
year = {2013}
}

@article{Olinski10,
title = "Uracil in DNA -- Its Biological Significance",
journal = "Mutat.\ Res.\ Rev.\ Mutat.\ Res.",
volume = "705",
pages = "239--245",
year = "2010",
author = "Ryszard Olinski and Marek Jurgowiak and Tomasz Zaremba"
}

@article{Olofsson01,
author = {Olofsson, J.  and Larsson, S.},
title = {Electron Hole Transport in DNA},
journal = {J. Phys.\ Chem.\ B},
year = {2001},
volume = {105},
pages = {10398--10406}
}

@article{Olsthoorn81,
author = {Olsthoorn, C. S. M. and Bostelaar, L. J. and De Rooij, F. M. and Van Boom, J. H. and Altona, C.},
journal = {Eur.\ J. Biochem.},
pages = {309--321},
title = {Circular Dichroism Study of Stacking Properties of Oligodeoxyadenylates and Polydeoxyadenylate},
volume = {115},
year = {1981}
}

@article{Oneill85,
author = {O'Neill, P. and Chapman, P. W.},
title = {Potential Repair of Free Radical Adducts of dGMP and dG by a Series of Reductants. A Pulse Radiolytic Study},
volume = {47},
pages = {71--80},
year = {1985},
journal = {Int.\ J. Radiat.\ Biol.}
}

@article{Orlov76,
author = {Orlov, V. M. and Smirnov, A. N. and Varshavsky, Ya. M.},
title = {Ionization Potentials and Electron-Donor Ability of Nucleic Acid Bases and Their Analogues},
journal = {Tetrahedron Lett.},
year = {1976},
volume = {48},
pages = {4377--4378}
}

@article{Orozco10,
author = {Lavery, Richard and Zakrzewska, Krystyna and Beveridge, David and Bishop, Thomas C. and Case, David A. and Cheatham, III ,Thomas and Dixit, Surjit and Jayaram, B. and Lankas, Filip and Laughton, Charles and Maddocks, John H. and Michon, Alexis and Osman, Roman and Orozco, Modesto and Perez, Alberto and Singh, Tanya and Spackova, Nada and Sponer, Jiri},
title = {A Systematic Molecular Dynamics Study of Nearest-Neighbor Effects on Base Pair And Base Pair Step Conformations and Fluctuations in B-DNA},
journal = {Nucleic Acids Res.},
volume = {38},
pages = {299--313},
year = {2010}
}

@article{Orozco16,
author = {Ivani, Ivan and Dans, Pablo D. and Noy, Agnes and P{\'{e}}rez, Alberto and Faustino, Ignacio and Hospital, Adam and Walther, J{\"{u}}rgen and Andrio, Pau and Go{\~{n}}i, Ramon and Balaceanu, Alexandra and Portella, Guillem and Battistini, Federica and Gelp{\'{i}}, Josep Lluis and Gonz{\'{a}}lez, Carlos and Vendruscolo, Michele and Laughton, Charles A. and Harris, S. A. and Case, David A. and Orozco, Modesto},
journal = {Nat.\ Methods},
pages = {55--58},
title = {Parmbsc1: A Refined Force Field for DNA Simulations},
volume = {13},
year = {2016}
}

@Article{Oyelere01,
author = {Oyelere, A. K. and Strobel, S. A},
journal = {Nucleosides Nucleotides Nucleic Acids},
title = {Site Specific Incorporation of 6-Azauridine into the Genomic HDV Ribozyme Active Site},
volume = {20},
pages = {1851--1858},
year = {2001}
}

@article{Palecek60,
author = {Pale{\v c}heck, E.},
title = {Oscillographic Polarography of Highly Polymerized Deoxyribonucleic Acid},
journal = {Nature},
year = {1960},
volume = {188},
Pages = {656--657}
}

@article{Palecek12,
author = {Pale{\v c}ek, E. and Barto{\v s}{\'i}k, M.},
title = {Electrochemistry of Nucleic Acids},
journal = {Chem.\ Rev.},
volume = {112},
pages = {3427--3481},
year = {2012}
}

@article{Parrinello07PRL,
title = {Solvent Effects on Charge Spatial Extent in DNA and Implications for Transfer},
author = {Mantz, Yves A. and Gervasio, Francesco Luigi and Laino, Teodoro and Parrinello, Michele},
journal = {Phys.\ Rev.\ Lett.},
volume = {99},
pages = {058104--4},
year = {2007}
}

@article{Parrinello07JPCA,
author = {Mantz, Yves A. and Gervasio, Francesco Luigi and Laino, Teodoro and Parrinello, Michele},
title = {Charge Localization in Stacked Radical Cation DNA Base Pairs and the Benzene Dimer Studied by Self-Interaction Corrected Density-Functional Theory},
journal = {J. Phys.\ Chem.\ A},
volume = {111},
pages = {105--112},
year = {2007}
}

@article{PDB1SNJ,
author = {Wu, B. and Girard, F. and van Buuren, B. and Schleucher, J. and Tessari, M. and Wijmenga, S.},
title = {Global Structure of a DNA three-way junction by Solution NMR: towards prediction of 3H Fold},
journal = {Nucleic Acids Res.},
volume = {32},
pages = {3228--3239},
year = {2004}
}

@article {Pearlman88,
author = {Pearlman, David A. and Kim, Sung-Hou},
title = {Conformational Studies of Nucleic Acids. V. Sequence Specificities in the Conformational Energetics of Oligonucleotides: The Homo-Tetramers},
journal = {Biopolymers},
volume = {27},
pages = {59--77},
year = {1988},
}

@article{Peskin10,
author = {Brisker-Klaiman, Daria and Peskin, Uri},
title = {Coherent Elastic Transport Contribution to Currents through Ordered DNA Molecular Junctions},
journal = {J.  Phys.\ Chem.\ C},
volume = {114},
pages = {19077--19082},
year = {2010}
}

@article{Peskin12,
author ="Brisker-Klaiman, Daria and Peskin, Uri",
title  ="Ballistic Charge Transport through Bio-Molecules in a Dissipative Environment",
journal  ="Phys.\ Chem.\ Chem.\ Phys.",
year  ="2012",
volume  ="14",
pages  ="13835--13840"
}

@incollection{Peskin13,
author    = "Tal, Simon and Brikser-Klaiman, D. and Pekinn, U.",
title     = "Advances in Quantum Methods and Applications in Chemistry, Physics, and Biology",
editor    = " Matti Hotokka, M. and Brandas, E. J. and  Maruani, J. and Delgado-Barrio, G. ",
booktitle = "Progress in Theoretical Chemistry and Physics",
publisher = "Springer International Pubilishing",
year      = 213,
volume = "27"
}

@article{Peskin16,
author ="Levine, Ariel D. and Iv, Michael and Peskin, Uri",
title  ="Length-Independent Transport Rates in Biomolecules by Quantum Mechanical Unfurling",
journal  ="Chem.\ Sci.",
year  ="2016",
volume  ="7",
pages  ="1535--1542",
}

@Article{Peskin18,
author = {Levine, A. D. and Iv, M. and Peskin, U.},
title = {Formulation of Long-Range Transport Rates through Molecular Bridges: From Unfurling to Hopping},
year  = {2018},
journal = {J. Phys.\ Chem.\ Lett.},
volume = {9},
pages  = {4139--4145}
}

@article{Peticolas88,
author ="Peticolas, W. L. and Wang, Y. and Thomas, G. A.",
title  ="Some Rules for Predicting the Base-Sequence Dependence of DNA Conformation",
journal  ="Proc.\ Natl.\ Acad.\ Sci.\ U.S.A.",
year  ="1988",
volume  ="85",
pages  ="2579--2583",
}


@article{Pitterl2010,
author = {Pitterl, Florian and Chervet, Jean Pierre and Oberacher, Herbert},
journal = {Anal.\ Bioanal.\ Chem.},
pages = {1203--1215},
title = {Electrochemical Simulation of Oxidation Processes Involving Nucleic Acids Monitored with Electrospray Ionization-Mass Spectrometry},
volume = {397},
year = {2010}
}

%%%% lollo


@article{Porath00,
author = {Porath, D. and Bezryadin, A. and de Vries, S. and Dekker, C.},
title = {Direct Meausurements of Electrical Transport through DNA Molecules},
journal = {Nature},
year = {2000},
volume = {403},
Pages = {635--638}
}

@article{Pratviel06,
author = {Pratviel, G. and Meunier, B.},
title = {Guanine Oxidation: One- and Two-Electron Reactions},
journal = {Chem.\ Eur.\ J.},
year = {2006},
volume = {12},
Pages = {6018--6030}
}

@article{Psciuk2012,
author = {Psciuk, B. T. and Lord, R. L. and Munk, B. H. and Schlegel, H. B.},
title = {Theoretical Determination of One-Electron Oxidation Potentials for Nucleic Acid Bases},
journal = {J. Chem.\ Theory Comput.},
year = {2012},
volume = {12},
Pages = {5107--5123}
}

@article{Rakitin01,
title = {Metallic Conduction through Engineered DNA: DNA Nanoelectronic Building Blocks},
author = {Rakitin, A. and Aich, P. and Papadopoulos, C. and Kobzar, Yu. and Vedeneev, A. S. and Lee, J. S. and Xu, J. M.},
journal = {Phys.\ Rev.\ Lett.},
volume = {86},
pages = {3670--3673},
year = {2001}
}

@article{Ratner08,
author = {Grozema, Ferdinand C. and Tonzani, Stefano and Berlin, Yuri A. and Schatz, George C. and Siebbeles, Laurens D. A. and Ratner, Mark A.},
title = {Effect of Structural Dynamics on Charge Transfer in DNA Hairpins},
journal = {J. Am.\ Chem.\ Soc.},
volume = {130},
pages = {5157--5166},
year = {2008}
}

@article{Ratner09,
author = {Grozema, Ferdinand C. and Tonzani, Stefano and Berlin, Yuri A. and Schatz, George C. and Siebbeles, Laurens D. A. and Ratner, Mark A.},
title = {Effect of GC Base Pairs on Charge Transfer through DNA Hairpins: The Importance of Electrostatic Interactions},
journal = {J. Am.\ Chem.\ Soc.},
volume = {131},
pages = {14204--14205},
year = {2009}
}

@article{Ratner13,
author = {Reanaud, N. and  Berlin, Y. A. and Lewis, F. D. and Ratner, M. A.},
title = {Between Superexchange and Hopping: an Intermediate Charge-Transfer Mechanism in polyA-polyT DNA Hairpins},
journal = {J. Am.\ Chem.\ Soc.}, 
volume = {135},
pages = {3953--3963},
year = {2013}
}

@article{Ratner2017,
author = {Xiang, Limin and Palma, Julio L. and Li, Yueqi and Mujica, Vladimiro and Ratner, Mark A. and Tao, Nongjian},
journal = {Nat.\ Commun.},
pages = {14471},
title = {Gate-Controlled Conductance Switching in DNA},
volume = {8},
year = {2017}
}

@article{RCSBPDB,
author = {Berman, Helen M. and Westbrook, John and Feng, Zukang and Gilliland, Gary and Bhat, T. N. and Weissig, Helge and Shindyalov, Ilya N. and Bourne, Philip E.},
title = {The Protein Data Bank},
journal = {Nucleic Acids Res.},
volume = {28},
pages = {235--242},
note = {\tt https://www.rcsb.org},
year = {2000}
}

@article{Rezende96,
author = {Rezende, M. C. and Dall'Oglio, E. L. and Zucco, C.},
title = {Puzzling Formation of Bisimidazole Derivatives from Hexachloroacetone and Diamines},
volume = {37},
pages = {5265--5268},
year = {1996},
journal = {Tetrahedron Lett.}
}

@article{Roche03,
author = {Roche, S.},
title = {Sequence Dependent DNA-Mediated Conduction},
volume = {91},
pages = {108101},
year  ={2003},
journal = {Phys.\ Rev.\ Lett.}
}

@article{Rodriguez07,
author = {Rodriguez, H. and Jaruga, P. and Leber, D. and Nyaga, S. and Evans, M. and Dizdaroglu, M.},
title = {Lymphoblasts of Women with BRCA1 Mutations are Deficient in Cellular Repair of $8,5'$-Cyclopurine-$2'$-Deoxyribonucleosides and 8-Hydroxy-$2'$-Deoxyguanosine},
volume = {46},
pages = {2488--2496},
year = {2007},
journal = {Biochemistry}
}

@article{Rooman14,
author = {Rooman, M. and Wintjens, R.},
title = {Sequence and Conformation Effects on Ionization Potential and Charge Distribution of Homo-Nucleobase Stacks Using {M06-2X} Hybrid Density Functional Theory Calculations},
year  ={2014},
volume = {32},
pages = {532--545},
journal = {J. Biomol.\ Struct.\ Dyn.}
}

@article{Russo00,
author = {Russo, N. and Toscano, M. and Grand, A.},
title = {Theoretical Determination of Electron affinity and Ionization Potential of DNA and RNA Bases},
journal = {J. Comput.\ Chem.},
year = {2000},
volume = {21},
pages = {1243--1250}
}

@article{Sadowska06,
author = {Sadowska-Aleksiejew, Anna and Rak, Janusz and Voityuk, Alexander A.},
journal = {Chem.\ Phys.\ Lett.},
pages = {546--550},
title = {Effects of Intra Base-Pairs Flexibility on Hole Transfer Coupling in DNA},
volume = {429},
year = {2006}
}

@article{Saito95a,
author = {Saito, Isao and Takayama, Masami and Kawanishi, Shosuke},
journal = {J. Am.\ Chem.\ Soc.},
title = {Photoactivatable DNA-Cleaving Amino Acids: Highly Sequence-Selective DNA Photocleavage by Novel L-Lysine Derivatives},
volume = {117},
pages = {5590--5591},
year = {1995}
}

@article{Saito95,
author = {Saito, I. and Takayama, M. and Sugiyama, H. and Nakatani, K. and Tsuchida, A. and Yamamoto, M.},
title = {Photoinduced DNA Cleavage via Electron Transfer: Demonstration that Guanine Residues Located 5$'$ to Guanine Are the Most Electron-Donating Sites},
journal = {J. Am.\ Chem.\ Soc.},
year = {1995},
volume = {117},
pages = {6406--6407}
}

@article{Saito96,
author = {Sugiyama, H. and Saito, I.},
title = {Theoretical Studies of GG-Specific Photocleavage of DNA via Electron Transfer: Significant Lowering of Ionization Potential and 5$'$-Localization of HOMO of Stacked GG Bases in B-form DNA},
journal = {J. Am.\ Chem.\ Soc.},
year = {1996},
volume = {118},
pages = {7063--7068}
}

@article{Saito98,
author = {Nakatani, K. and Fujisawa, K. and Dohno, C. and Nakamura, T. and Saito, I.},
title = {p-Cyano substituted 5-benzoyldeoxyuridine as a Novel electron-accepting Nucleobase for One-electron oxidation of DNA},
journal = {Tetrahedron Lett.},
year = {1998},
volume ={39},
Pages = {5995--5998}
}

@article{Saito98b,
author = {Saito, Isao and Nakamura, Takashi and Nakatani, Kazuhiko},
title = {Mapping of the Hot Spots for DNA Damage by One-Electron Oxidation: Efficacy of GG Doublets and GGG Triplets as a Trap in Long-Range Hole Migration},
journal = {J. Am.\ Chem.\ Soc.},
year = {1998},
volume ={120},
pages = {12686--12687}
}

@article{Saito99,
author = {Yoshioka, Y and Kitagawa, Y and Takano, Y. and Yamaguchi, K. and  Nakamura,T and Saito, I.},
title = {Experimental and Theoretical Studies on the Selectivity of GGG Triplets toward One-Electron Oxidation in B-Form DNA},
journal = {J. Am.\ Chem.\ Soc.},
year = {1999},
volume = {121},
pages = {8712--8719}
}

@article{Saito00,
author = {Nakatani, K. and Dohno, C. and Saito, I.},
title = {Modulation of DNA-Mediated Hole-Transport Efficiency by Changing Superexchange Electronic Interaction},
journal = {J. Am.\ Chem.\ Soc.},
year = {2000},
volume = {122},
Pages = {5893--5894}
}

@article{Saito03,
journal = {J. Am.\ Chem.\ Soc.},
pages = {5066--5071},
title = {Rational Design of a DNA Wire Possessing an Extremely High Hole Transport Ability},
volume = {125},
year = {2003},
author = {Okamoto, A. and Tanaka, K. and Saito, I.}
}


@article{Sancar03,
author = {Sancar, A.},
title = {Structure and Function of DNA Photolyase and Cryptochrome Blue-Light Photoreceptors},
volume = {103},
pages = {2203--2237},
year  = {2003},
journal = {Chem.\ Rev.}
}

@article{Sartorius96,
author = {Sartorius, J. and Schneider, H-J.},
title = {A General Scheme Based on Emprical Increments for the Prediction of Hydrogen-Bond Associations of Nucleobases and of Synthetic Host-Guest},
journal = {Chem.\ Eur.\ J.},
year = {1996},
volume = {11},
pages = {1446--1452}
}

@article{Schaefer10,
author = {Cheng, Q. and Gu, J. and Compaan, K. R. and Schaefer, H. F.},
Journal = {Chem.\ Eur.\ J.},
pages = {11848--11858},
title = {Hydroxyl Radical Reactions with Adenine: Reactant Complexes, Transition States, and Product Complexes},
volume = {16},
year = {2010}
}


@article{Schatz07,
author = {Tuma, Jennifer and Tonzani, Stefano and Schatz, George C. and Karaba, Andrew H. and Lewis, Frederick D.},
title = {Structure and Electronic Spectra of DNA Mini-hairpins with Gn:Cn Stems},
journal = {J. Phys.\ Chem.\ B},
volume = {111},
pages = {13101--13106},
year = {2007}
}

@article{Schreier07,
author = {Schreier, W. J. and Schrader,  T. E. and Koller, F. O. and Gilch, P. and Crespo-Hern{\'a}ndez, C. E.  and Swaminathan, V. N. and Carell, T. and Zinth, W. and Kohler, B.},
title = {Thymine Dimerization in DNA is an Ultrafast Photoreaction},
journal = {Science},
year = {2007},
volume = {315},
pages = {625--629}
}


@article{Schroeder13,
author = {Pluha{\v r}ov{\'a}, E. and Schroeder, Christi and Seidel, Robert and Bradforth, Stephen E. and Winter, Bernd and Faubel, Manfred and Slav{\'i}cek, Petr and Jungwirth, Pavel},
journal = {J. Phys.\ Chem.\ Lett.},
pages = {3766--3769},
title = {Unexpectedly Small Effect of the DNA Environment on Vertical Ionization Energies of Aqueous Nucleobases},
volume = {4},
year = {2013}
}


@article{Schroeder15,
title = {Oxidation Half-Reaction of Aqueous Nucleosides and Nucleotides via Photoelectron Spectroscopy Augmented by ab Initio Calculations},
author = {Schroeder, Christi A. and Pluha{\v r}ov{\'{a}}, Eva and Seidel, Robert and Schroeder, William P. and Faubel, Manfred and Slav{\'{i}}{\v{c}}ek, Petr and Winter, Bernd and Jungwirth, Pavel and Bradforth, Stephen E.},
journal = {J. Am.\ Chem.\ Soc.},
pages = {201--209},
volume = {137},
year = {2015}
}


@article{Schuster96,
author = {Ly, D. and Kan, Y. and Armitage, B. and Schuster, G. B.},
title = {Cleavage of DNA by Irradiation of Substituted Anthraquinones: Intercalation Promotes Electron Transfer and Efficient Reaction at GG Steps},
journal = {J. Am.\ Chem.\ Soc.},
year = {1996},
volume = {118},
pages = {8747--8748}
}

@article{Schuster00,
author = {Schuster, G. B.},
title = {Long-Range Charge Transfer in DNA: Transient Structural Distortions Control the Distance Dependence},
journal = {Acc.\ Chem.\ Res.},
year = {2000},
volume = {33},
pages = {253--260}
}

@article{Schuster01,
author = {Barnett, R. N. and Cleveland, C. L. and Joy, A. and Landman, U. and Schuster, G. B.},
journal = {Science},
pages = {567--571},
title = {Charge migration in DNA: ion-gated transport},
volume = {294},
year = {2001}
}

@article{Schuster04,
author = {Schuster, G. B. and Landman, U.},
title = {Long-Range Charge Transfer in DNA. II.},
pages = {139},
volume = {236},
year  ={2004},
journal = {Top.\ Curr.\ Chem.}
}

@article{Schuster06,
author = {Abraham, J. and Gosh, A. K. and Schuster, G. B.},
title = {One-Electron Oxidation of DNA Oligomers That Lack Guanine: Reaction and Strand Cleavage at Remote Thymines by Long-Distance Radical Cation Hopping},
journal = {J. Am.\ Chem.\ Soc.},
year = {2006},
volume = {128},
pages = {5346--5347}
}

@article{Schuster06b,
author = {Joseph, Joshy and Schuster, Gary B.},
title = {Emergent Functionality of Nucleobase Radical Cations in Duplex DNA: Prediction of Reactivity Using Qualitative Potential Energy Landscapes},
journal = {J. Am.\ Chem.\ Soc.},
volume = {128},
pages = {6070--6074},
year = {2006}
}


@article{Schuster10,
author = {Kanvah, S. and Joseph, J. and Schuster, G. B. and Barnett, R. N. and Cleveland, C. L. and Landman, U.},
title = {Oxidation of DNA: Damage to Nucleobases},
journal = {Acc.\ Chem.\ Res.},
year = {2010},
volume = {43},
pages = {280--287}
}

@Article{Schuster10CC,
author ="Joseph, Joshy and Schuster, Gary B.",
title  ="One-Eelectron Oxidation of DNA: Reaction at Thymine",
journal  ="Chem.\ Commun.",
year  ="2010",
volume  ="46",
pages  ="7872--7878"
}

@article{Schuster13,
author = {Barnett, R. N. and Joseph, J. and Landman, U. and Schuster, G. B.},
title = {Oxidative Thymine Mutation in DNA: Water-Wire-Mediated Proton-Coupled Electron Transfer},
journal = {J. Am.\ Chem.\ Soc.},
volume = {135},
pages = {3904--3914},
year = {2013}
}

@article{Seidel96,
author = {Seidel, C. A. M. and Schulz, A. and Sauer, M. H. M.},
title = {Nucleobase-Specific Quenching of Fluorescent Dyes. I\@. Nucleobase One-Electron Redox Potentials and Their Correlation with Static and Dynamic Quenching Efficiencies},
journal = {J. Phys.\ Chem.},
year = {1996},
volume = {100},
pages = {5541--5553}
}

@article{Sen88,
author = {Sen, D. and Gilbert, W.},
title = {Formation of Parallel Four-Stranded Complexes by Guanine-Rich Motifs in DNA and Its Implications for Meiosis},
journal = {Nature},
year = {1988},
volume = {334},
Pages = {364--366}
}

@article{Senthilkumar03,
author = {Senthilkumar, K. and Grozema, F. C. and Fonseca Guerra, C. and Bickelhaupt, F. M. and Siebbeles, L. D. A.},
title = {Mapping the Sites for Selective Oxidation of Guanines in DNA},
journal = {J. Am.\ Chem.\ Soc.},
volume = {125},
pages = {13658--13659},
year = {2003},
}

@article{Senthilkumar05,
author = {Senthilkumar, K. and Grozema, F. C. and Fonseca Guerra, C.  and Bickelhaupt, F. M. and Lewis, F. D. and Berlin, Y. A. and Ratner, M. A. and Siebbeles, L. D. A.},
title = {Absolute Rates of Hole Transfer in DNA},
journal = {J. Am.\ Chem.\ Soc.},
volume = {127},
number = {42},
pages = {14894--14903},
year = {2005}
}

@article{Serrano06,
author = {Roca-Sanju{\'a}n, Daniel and Rubio, Mercedes and Merch{\'a}n, Manuela and Serrano-Andr{\'e}s, Luis},
title = {Ab initio determination of the ionization potentials of DNA and RNA nucleobases},
journal = {J. Chem.\ Phys.},
year = {2006},
volume = {125},
pages = {084302}
}

@article{Sevilla92,
author = {Colson, A-O. and Besler, B. and Close, D. M. and Sevilla, M. D.},
title = {Ab Initio Molecular Orbital Calculation of DNA Bases and Their Radical Ions in Various Protonation States: Evidence for Proton Transfer in GC Base Pair Radical Anions},
journal = {J. Phys.\ Chem.},
year = {1992},
volume = {96},
pages = {661--668}
}

@article{Sevilla01,
author = {Li, X. and Cai, Z. and Sevilla, M. D.},
title = {Investigation of Proton Transfer within DNA Base Pair Anion and Cation Radicals by Density Functional Theory (DFT)},
journal = {J. Phys.\ Chem.\ B},
year = {2001},
volume = {105},
pages = {10115--10123}
}

@article{Sevilla02,
author = {Li, X. and Cai, Z. and Sevilla, M. D.},
title = {Energetics of the Radical Ions of the AT and AU Base Pairs: A Density Functional Theory (DFT) Study},
journal = {J. Phys.\ Chem.\ A},
year = {2002},
volume = {106},
pages = {9345--9351}
}

@article{Sevilla06,
author = {Kumar, A. and Sevilla, M. D.},
title = {Photoexcitation of Dinucleoside Radical Cations: A Time-Dependent Density Functional Study},
journal = {J. Phys.\ Chem.\ B},
year = {2006},
volume = {110},
pages = {24181--24188}
}

@article{Sevilla08,
author = {Adhikary, A. and Kumar, A. and Khanduri, D. and Sevilla, M. D.},
journal = {J. Am.\ Chem.\ Soc.},
pages = {10282--10292},
title = {Effect of Base Stacking on the Acid-Base Properties of the Adenine Cation Radical [A$\cdot$]$^+$ in Solution: ESR and DFT Studies},
volume = {130},
year = {2008}
}

@article{Sevilla09,
author = {Adhikary, A. and Khanduri, D. and Sevilla, M. D.},
journal = {J. Am.\ Chem.\ Soc.},
pages = {8614--8619},
title = {Direct Observation of the Hole Protonation State and Hole Localization Site in DNA-Oligomers},
volume = {131},
year = {2009}
}

@article{Sevilla10,
author = {Kumar, Anil and Sevilla, Michael D.},
journal = {Chem.\ Rev.},
pages = {7002--7023},
title = {Proton-Coupled Electron Transfer in DNA on Formation of Radiation-Produced Ion Radicals},
volume = {110},
year = {2010}
}

@article{Sevilla11,
author = {Kumar, A. and Sevilla, M. D.},
journal = {J. Phys.\ Chem.\ B},
pages = {4990--5000},
title = {Density Functional Theory Studies of the Extent of Hole Delocalization in One-Electron Oxidized Adenine And Guanine Base Stacks},
volume = {115},
year = {2011}
}

@article{Sevilla13,
author = {Kumar, Anil and Sevilla, Michael D.},
title = {$\pi$- vs $\sigma$- Radical States of One-Electron-Oxidized DNA/RNA Bases: A Density Functional Theory Study},
journal = {J. Phys.\ Chem.\ B},
volume = {117},
number = {39},
pages = {11623--11632},
year = {2013}
}

@article{Shafirovich08,
author = {Crean, C. and Uvaydov, Y. and Geacintov, N. E. and Shafirovich, V.},
title = {Oxidation of Single-Stranded Oligonucleotides by Carbonate Radical Anions: Generating Intrastrand Cross-Links between Guanine and Thymine Bases Separated by Cytosines},
volume = {36},
pages = {742--755},
year  ={2008},
journal = {Nucleic Acid Res.}
}

@article{Shafirovich14,
author = {Rokhlenko, Yekaterina and Cadet, Jean and Geacintov, Nicholas E and Shafirovich, Vladimir},
journal = {J. Am.\ Chem.\ Soc.},
pages = {5956--5962},
title = {Mechanistic Aspects of Hydration of Guanine Radical Cations in DNA},
volume = {136},
year = {2014}
}


@article{Shimazaki05,
author = {Shimazaki, Tomomi and Asai, Yoshihiro and Yamashita, Koichi},
title = {Theoretical Rate Constants of Super-Exchange Hole Transfer and Thermally Induced Hopping in DNA},
journal = {J. Phys.\ Chem.\ B},
volume = {109},
pages = {1295--1303},
year = {2005}
}

@article{Shu11,
title = {DNA-Based Computing of Strategic Assignment Problems},
author = {Shu, Jian-Jun and Wang, Qi-Wen and Yong, Kian-Yan},
journal = {Phys.\ Rev.\ Lett.},
volume = {106},
pages = {188702},
year = {2011}
}

@article{Sistare00,
author = {Sistare, M. F. and  Codden, S. J. and Heimlich, G. and Thorp, H. H.},
title = {Effects of Base Stacking on Guanine Electron Transfer: Rate Constants for G and GG Sequences of Oligonucleotides from Catalytic Electrochemistry},
journal = {J. Am.\ Chem.\ Soc.},
year = {2000},
volume = {122},
Pages = {4742--4749}
}

@article{Slavicek09,
author = {Slav{\'i}{\v c}ek, P. and Winter, B. and Faubel, M. and Bradforth, S. E. and Jungwirth, P.},
journal = {J. Am.\ Chem.\ Soc.},
pages = {6460--6467},
title = {Ionization Energies of Aqueous Nucleic Acids: Photoelectron Spectroscopy of Pyrimidine Nucleosides and ab Initio Calculations},
volume = {131},
year = {2009}
}

@article{Sobolewski05,
author = {Sobolewski, Andrzej L. and Domcke, Wolfgang and H{\"a}ttig, C.},
journal = {Proc.\ Natl.\ Acad.\ Sci.\ USA},
pages = {17903--17906},
title = {Tautomeric Selectivity of the excited-state lifetime of Guanine/cytosine base pairs: the role of Electron-driven proton-transfer Processes},
volume = {102},
year = {2005}
}

@Article{Sponer09,
author = {Vok{\'a}{\v c}ov{\'a}, Z. and Bud{\v e}{\v s}{\'i}nsk{\'y}, M. and Rosenberg, I. and Schneider, B. and {\v S}poner, J. and Sychrovsk{\'y}, V.},
title = {Structure and Dynamics of the ApA, ApC, CpA, and CpC RNA Dinucleoside Monophosphates Resolved with NMR Scalar Spin-Spin Couplings},
year = {2009},
volume = {113},
pages = {1182--1191},
journal = {J. Phys.\ Chem.\ B}
}

@article{Steenken89,
author = {Steenken, S.},
title = {Purine Bases, Nucleosides, and Nucleotides: Aqueous Solution Redox Chemistry and Transformation Reactions of Their Radical Cations And e$^-$ and OH Adducts},
journal = {Chem.\ Rev.},
year = {1989},
volume = {89},
pages = {503--520}
}

@article{Steenken96,
author = {Sies, Helmut and Schulz, Wolfgang A. and Steenken, Steen},
title = {Adjacent Guanines as Preferred Sites for Strand Breaks in Plasmid DNA Irradiated with 193 nm and 248 nm UV Laser Light},
journal = {J. Photochem.\ Photobiol.\ B Biol.},
volume = {32},
pages = {97--102},
year = {1996}
}

@article{Steenken97,
author = {Steenken, S. and Jovanovic, S. V.},
title = {How Easily Oxidizable Is DNA? One-Electron Reduction Potentials of Adenosine and Guanosine Radicals in Aqueous Solution},
journal = {J. Am.\ Chem.\ Soc.},
year = {1997},
volume = {119},
pages = {617--618}
}

@article{Steenken02,
author = {Reynisson, J. and Steenken, S.},
title = {DFT Studies on the Pairing Abilities of the One-Electron Reduced or Oxidized Adenine-Thymine Base Pair},
journal = {Phys. Chem.\ Chem.\ Phys.},
year = {2002},
volume = {4},
pages = {5353--5358}
}

@article{Stempkowska07,
title = "Electrochemical Response of Oligonucleotides on Carbon Paste Electrode",
author = "I. Stempkowska and M. Ligaj and J. Jasnowska and J. Langer and M. Filipiak",
journal = "Bioelectrochemistry",
volume = "70",
pages = "488--494",
year = "2007"
}

@article{Storm01,
author = {Storm, A. and van Noort, J. and de Vries, S. and Dekker, C.},
journal = {Appl.\ Phys.\ Lett.},
title = {Insulating Behavior for DNA Molecules between Nanoelectrodes at the 100 nm Length scale},
volume = {79},
pages = {3881},
year = {2001}
}

@article{Tinoco65JMB,
author = {Cantor, C. R. and Tinoco Jr, I.},
title = {Absorption and Optical Rotatory Dispersion of Seven Trinucleoside Diphosphates},
year  = {1965},
volume = {13},
pages = {65--67},
journal = {J. Mol.\ Biol.}
}

@article{Tinoco99,
title = "How RNA Folds",
journal = "J. Mol.\ Biol.",
volume = "293",
pages = "271--281",
year = "1999",
author = "Ignacio Tinoco and Carlos Bustamante"
}


@article{Tkatchenko13,
author = {Cho, Yeonchoo and Min, Seung Kyu and Yun, Jeonghun and Kim, Woo Youn and Tkatchenko, Alexandre and Kim, Kwang S.},
journal = {J. Chem.\ Theory Comput.},
pages = {2090--2096},
title = {{Noncovalent Interactions of DNA Bases with Naphthalene and Graphene}},
volume = {9},
year = {2013}
}

@article{Tobrman08,
author = {Tobrman, T. and \v{S}t\v{e}pni\v{c}ka, P. and C\'isa\v{r}ov\'a, I. and Dvo\v{r}\'ak, D.},
title = {Preparation and Crystal Structures of Purine $2,2'-$, $6,6'-$, and $8,8'-$Dimers},
pages = {2167--2174},
year = {2008},
journal = {Eur.\ J. Org.\ Chem.}
}

@article{Tolstorukov07,
title = "A Novel Roll-and-Slide Mechanism of DNA Folding in Chromatin: Implications for Nucleosome Positioning",
journal = "J. Mol.\ Biol.",
volume = "371",
pages = "725--738",
year = "2007",
author = "Michael Y. Tolstorukov and Andrew V. Colasanti and David M. McCandlish and Wilma K. Olson and Victor B. Zhurkin"
}

@article{Tonzani08,
author = {Tonzani, S. and Schatz, G. C.},
title = {Electronic Excitations and Spectra in Single-Stranded DNA},
volume = {130},
pages = {7607--7612},
year = {2008},
journal = {J. Am.\ Chem.\ Soc.}
}

@article{Troisi01,
author = {Troisi, A. and Orlandi, G.},
title = {The Hole Transfer in DNA: Calculation of Electron Coupling between Close Bases},
journal = {Chem.\ Phys.\ Lett.},
year = {2001},
volume = {344},
pages = {509--518}
}

@article{Troisi02,
author = {Troisi, A. and Orlandi, G.},
title = {Hole Migration in DNA: A Theoretical Analysis of the Role of Structural Fluctuations},
journal = {J.\ Phys.\ Chem.\ B},
year = {2002},
volume = {106},
pages = {2093--2101}
}

@article{Tso64, 
author = {Chan, S. I. and  Schweizer, M. P. and  Ts'O, P. O. P. and Helmkamp,  G. K.},
title = {Interaction and Association of Bases and Nucleosides in Aqueous Solutions. III. A Nuclear Magnetic Resonance Study of the Self Association of Purine and 6-Methylpurine},
journal = {J. Am.\ Chem.\ Soc.},
year = {1964},
volume = {86},
pages = {4182--4188}
}

@article{Tso67, 
author = {Broom, A. D. and   Schweizer, M. P. and  Ts'O, P. O. P.},
title = {Interaction and Association of Bases and Nucleosides in Aqueous Solutions. V.  Study of the  Association of Purine Nucleosides by Vapor Pression Osmometry and by Proton Magnetic Resonance},
journal = {J. Am.\ Chem.\ Soc.},
year = {1967},
volume = {89},
pages = {3612--3622}
}

@article{VanDam00,
author = {van Dam, Lorens and Levitt, Malcolm H.},
journal = {J. Mol.\ Biol.},
pages = {541--561},
title = {{${\rm B_{II}}$ Nucleotides in the B and C Forms of Natural-sequence Polymeric DNA: A New Model for the C Form of DNA}},
volume = {304},
year = {2000}
}

@article{VanMourik12,
author = {Hunter, Ruairidh S. and van Mourik, Tanja},
journal = {J. Comput.\ Chem.},
pages = {2161--2172},
title = {{DNA Base Stacking: The Stacked Uracil/uracil and Thymine/Thymine Minima}},
volume = {33},
year = {2012}
}

@article{VanMourik16,
author = {Smith, Darren A. and Holroyd, Leo F. and van Mourik, Tanja and Jones, Anita C.},
journal = {Phys.\ Chem.\ Chem.\ Phys.},
pages = {14691--14700},
title = {{A DFT Study of 2-Aminopurine-Containing Dinucleotides: Prediction of Stacked Conformations with B-DNA Structure}},
volume = {18},
year = {2016}
}


@article{VoityukJortner00,
author = {Voityuk, A. A. and Jortner, J. and Bixon, M. and R{\"o}sch, N.},
title = {Energetic of Hole Transfer in DNA},
year = {2000},
volume = {324},
pages = {430--434},
journal = {Chem.\ Phys.\ Lett.}
}

@article{Voityuk01,
author = {Voityuk, A. A. and Jortner, J. and Bixon, M. and R{\"o}sch, N.},
title = {Electronic Coupling between Watson-Crick Pairs for Hole Transfer and Transport in
Desoxyribonucleic Acid},
year = {2001},
volume = {114},
pages = {5614--5620},
journal = {J.\ Chem.\ Phys.}
}

@article{Voityuk01PCCP,
author = {Voityuk, Alexander, A. and Siriwong, Khatcharin and R{\"o}sch, Notker},
journal = {Phys.\ Chem.\ Chem.\ Phys.},
pages = {5421--5425},
title = {Charge Transfer in DNA\@. Sensitivity of Electronic Couplings to Conformational Changes},
volume = {3},
year = {2001}
}

@article{Voityuk04,
author = {Voityuk, A. A. and Siriwong, K. and R{\"o}sch, N.},
title = {Environmental Fluctuations Facilitate Electron-Hole Transfer from Guanine to Adenine in DNA $\pi$ Stacks},
journal = {Angew.\ Chem.\ Int.\ Ed.},
volume = {43},
pages = {624--627},
year = {2004}
}

@article{Voityuk05,
author = {Voityuk, A. A.},
title = {Charge Transfer in DNA: Hole Charge Is Confined to a Single Base Pair Due to Solvation Effects},
volume = {122},
pages = {204904},
year = {2005},
journal = {J. Chem.\ Phys.}
}

@article{Voityuk05B,
author = {Voityuk, A. A.},
journal = {J. Phys.\ Chem.\ B},
pages = {10793--10796},
title = {Are Radical Cation States Delocalized over GG and GGG Hole Traps in DNA?},
volume = {109},
year = {2005}
}
@article{Voityuk06,
author = {Sadowska-Aleksiejew, Anna and Rak, Janusz and Voityuk, Alexander A.},
journal = {Chem.\ Phys.\ Lett.},
pages = {546--550},
title = {Effects of Intra Base-Pairs Flexibility on Hole Transfer Coupling in DNA},
volume = {429},
year = {2006}
}

@article{Voityuk09,
author = {Voityuk, Alexander A.},
journal = {J. Phys.\ Chem.\ B},
pages = {14365--14368},
title = {Can Charge Transfer in DNA Significantly Be Modulated by Varying the $\pi$ Stack Conformation?},
volume = {113},
year = {2009}
}

@article{Wan00,
author = {Wan, C. and Fiebig, T. and Schiemann, O. and Barton, J. K. and Zewail, A. H.}, 
title = {Femtosecond Direct Observation of Charge Transfer between Bases in DNA},
year = {2000},
volume = {97},
pages = {14052--14055},
journal = {Proc.\ Natl.\ Acad.\ Sci.\ USA}
}

@article{Wang06,
author={Wang, X. F. and Chakraborti, T.},
journal={Phys.\ Rev.\ Lett.},
title={Charge Transfer via a Two Strand Superexchange Bridge in DNA},
volume={97},
pages={106602},
year={2006}
}

@article{Weisz98,
author = {Dunger, A. and Limbach, H-H. and Weisz, K.},
title = {NMR Studies on the Self-Association of Uridine and Uridine Analogues},
journal = {Chem.\ Eur.\ J.},
year = {1998},
volume = {4},
pages = {621--628}
}

@article{Weisz00,
author = {Dunger, A. and Limbach, H-H. and Weisz, K.},
title = {Geometry and Strength of Hydrogen-Bonds in Complexes of 2$'$-Deoxyadenosine with 2$'$-Deoxyuridine},
journal = {J. Am.\ Chem.\ Soc.},
year = {2000},
volume = {122},
pages = {10109--10114}
}

@article{Xiang15,
AUthor = {Xiang, Limin and Palma, Julio L. and Bruot, Christopher and Mujica, Vladimiro and Ratner, Mark A. and Tao, Nongjian},
TItle={Intermediate Tunnelling-Hopping Regime in DNA Charge Transport},
Journal = {Nat.\ Chem.},
Volume = {7},
pages = {221--226},
year = {2015}
}

@article{Xu04,
author={Xu, B. and Zhang, P. and Li, X. and Tao, N.},
title={Direct Conductance Measurement of Single DNA Molecules in Aqueous Solution},
journal={Nano Lett.},
volume={4},
pages={1105},
year={2004}
}

@Article{Yakovchuk06,
author = {Yakovchuk, P and Protozanova, E. and  Frank-Kamenetskii, M. D.},
title = {Base-Stacking and Base-Pairing Contributions into Thermal Stability of the DNA Double Helix},
year = {2006},
journal = {Nucleic Acids Res.},
volume = {34},
pages = {564--574}
}

@article{Yan02,
author = {Zhang, H.-K. and Li, X.-Q. and Han, P. and Yu, X. Y. and Yan, Y.-J.},
title = {A Partially Incoherent Rate Theory of Long-Range Charge Transfer in Deoxyribose Nucleic Acid},
volume = {117},
pages = {4578--4584},
year  ={2002},
journal = {J. Chem.\ Phys.}
}

@article{Yang04,
author = {Yang, X. and Wang, X-B. and Vorpagel, E. R. and Wang, L-S.},
title = {Direct Experimental Observation of the Low Ionization Potentials of Guanine in Free Oligonucletoides by Using Photoelectron Spectroscopy},
journal = {Proc.\ Natl.\ Acad.\ Sci.\ USA},
year = {2004},
volume = {101},
pages = {17588--17592}
}

@article{Yanson79,
author = {Yanson, I. K. and Teplitsky, A. B. and Sukhodub, LK. F.}, 
title = {Experimental Studies of Molecular Interactions between Nitrogen Bases of Nucleic Acids},
journal = {Biopolymers},
year = {1979},
volume = {18},
pages = {1149--11470}
}


@article{Yoo01,
title = {Electrical Conduction through Poly(dA)-Poly(dT) and Poly(dG)-Poly(dC) DNA Molecules},
author = {Yoo, K.-H. and Ha, D. H. and Lee, J.-O. and Park, J. W. and Kim, Jinhee and Kim, J. J. and Lee, H.-Y. and Kawai, T. and Choi, Han Yong},
journal = {Phys.\ Rev.\ Lett.},
volume = {87},
pages = {198102},
year = {2001}
}

@article{Zimmerman91,
author = {Zimmerman, S. C. and Wu, W. and Zeng, Z.},
title = {Complexation of Nucleotide Bases by Molecular Tweezers with Active Site Carboxylic Acids: Effects of Microenvironment},
journal = {J. Am.\ Chem.\ Soc.},
year = {1991},
volume = {113},
pages = {196--201}
}

@article{Zimmerman92,
author = {Murray, T. J. and Zimmerman, S. C.},
title = {New Triply Hydrogen Bonded Complexes with Highly Variable Stabilities},
journal = {J. Am.\ Chem.\ Soc.},
year = {1992},
volume = {114},
pages = {4010--4011}
}

@article{Zhou09,
author = {Zhou, Ming and Zhai, Yueming and Dong, Shaojun},
journal = {Anal.\ Chem.},
pages = {5603--5613},
title = {Electrochemical Sensing and Biosensing Platform Based on Chemically Reduced Graphene Oxide},
volume = {81},
year = {2009}
}

@article{Zubatiuk13,
author = {Zubatiuk, T. A. and Shishkin, O. V. and Gorb, L. and Hovorun, D. M. and Leszczynski, J.},
journal = {Phys.\ Chem.\ Chem.\ Phys.},
pages = {18155--18166},
title = {B-DNA Characteristics Are Preserved in Double stranded d(A)$_3\cdot$d(T)$_3$ and d(G)$_3\cdot$d(C)$_3$ Mini-Helixes: Conclusions from DFT/M06-2X Study},
volume = {15},
year = {2013}
}

@article{Zubatiuk15,
author = {Zubatiuk, T. and Kukuev, M. A. and Korolyova, A. S. and Gorb, L. and Nyporko, A. and Hovorun, D. and Leszczynski, J.},
journal = {J. Phys.\ Chem.\ B},
pages = {12741--12749},
title = {{Structure and Binding Energy of Double-Stranded A-DNA Mini-helices: Quantum-Chemical Study}},
volume = {119},
year = {2015}
}
