# Supplementary material for: Electron Transfer Rates in Polar and Non-Polar Environments: a Generalization of Marcus’ Theory to Include an Effective Treatment of Tunneling Effects
Source: J Phys Chem Lett. 2022 Sep 27;13(39):9148–55. doi: 10.1021/acs.jpclett.2c02343 (PMC9549518; doi:10.1021/acs.jpclett.2c02343)
Supplement: Supplementary file 1 — jz2c02343_si_001.zip [file jz2c02343_si_001.zip › SI_ET_rates/Bibfiles/elettrochimica.bib]

@article{Bartmess94,
title = {Thermodynamics of the Electron and the Proton},
volume = {98},
journal = {J. Phys.\ Chem.},
author = {Bartmess, John E.},
year = {1994},
pages = {6420--6424}
}

@Article{Diggle74,
author = {Diggle, J. W. and Parker, A. J.},
title = {Liquid Junction Potentials in Electrochemical Cells Involving a Dissimilar Solvent Junction},
year  ={1974},
journal = {Aust.\ J. Chem.},
volume = {27},
pages = {1617--1621}
}

@article{Fawcett08,
author = {Fawcett, W. Ronald},
title = {The Ionic Work Function and Its Role in Estimating Absolute Electrode Potentials},
journal = {Langmuir},
volume = {24},
pages = {9868--9875},
year = {2008}
}


@article{Fc+Fc10,
title = {Benchmark Calculations of Absolute Reduction Potential of Ferricinium/Ferrocene Couple in Nonaqueous Solutions},
volume = {6},
journal = {J. Chem.\ Theory Comput.},
author = {Namazian, Mansoor and Lin, Ching Yeh and Coote, Michelle L.},
year = {2010},
pages = {2721--2725}
}

@article{Ghilane06,
author = {Ghilane, J. and Hapiot, P. and Bard, A. J.},
title = {Metal/Polypyrrole Quasi-Reference Electrode for Voltammetry in Nonaqueous and Aqueous Solutions},
journal = {Anal.\ Chem.},
volume = {78},
pages = {6868--6872},
year = {2006}
}

@article{Kelly07,
author = {Kelly, Casey P. and Cramer, Christopher J. and Truhlar, Donald G.},
title = {Single-Ion Solvation Free Energies and the Normal Hydrogen Electrode Potential in Methanol, Acetonitrile, and Dimethyl Sulfoxide},
journal = {J. Phys.\ Chem.\ B},
volume = {111},
pages = {408--422},
year = {2007},
}

@ARTICLE{Noviandri99,
author = {Noviandri, I. and Brown, K. N. and Fleming, D. S. and Gulyas, P. T. and Lay, P. A. and Masters, A. F. and Phillips, L.},
title = {The Decamethylferrocenium/Decamethylferrocene Redox Couple: A Superior Redox Standard to the Ferrocenium/Ferrocene Redox Couple for Studying Solvent Effects on the Thermodynamics of Electron Transfer},
journal = {J. Phys.\ Chem.\ B},
year = {1999},
volume = {103},
pages = {6713--6722}
}

@Article{PAPPL,
author = {Bates, R. G. and Macaskill, J. B.},
title = {Standard Potential of the Silver-Silver Chloride Electrode},
year  ={1978},
journal = {Pure Appl.\ Chem.},
volume = {50},
pages = {1701--1706}
}

@Book{Sawyer95,
author = {Sawyer, D. T. and Sobkowiak, A. and  Roberts, J. L.},
title = {Electrochemistry for Chemists, 2nd edition},
year = {1995},
publisher = {J. Wiley and Sons Inc.},
pages = {201--202}
}
