# Supplementary material for: Electron Transfer Rates in Polar and Non-Polar Environments: a Generalization of Marcus’ Theory to Include an Effective Treatment of Tunneling Effects
Source: J Phys Chem Lett. 2022 Sep 27;13(39):9148–55. doi: 10.1021/acs.jpclett.2c02343 (PMC9549518; doi:10.1021/acs.jpclett.2c02343)
Supplement: Supplementary file 1 — jz2c02343_si_001.zip [file jz2c02343_si_001.zip › SI_ET_rates/Bibfiles/FC.bib]

@article{Barone2013,
author = {Alberto Baiardi and Julien Bloino and Vincenzo Barone},
title = {General Time Dependent Approach to Vibronic Spectroscopy Including Franck-Condon, Herzberg-Teller, and Duschinsky Effects},
journal = {J. Chem.\ Theory  Comput.},
volume = {9},
pages = {4097--4115},
year = {2013},
}

@article{Berger12JPCS,
author = {Huh, J. and Berger, R.},
title = {Coherent State-Based Generating Function Approach for Franck-Condon Transitions and Beyond},
journal = {JPCS},
volume = {380},
pages = {012019},
year = {2012}
}

@Article{Berger11FD,
author ="Huh, Joonsuk and Berger, Robert",
title  ="Application of Time-Independent Cumulant Expansion to Calculation of Franck-Condon Profiles for Large Molecular Systems",
journal  ="Faraday Discuss.",
year  ="2011",
volume  ="150",
pages  ="363--373"
}

@ARTICLE{Doktorov77,
author = {Doktorov, E. V. and Malkin, I. A. and Man'ko, V. I.},
title = {Dynamical Symmetry of Vibronic Transitions in Polyatomic Molecules	and the Franck-Condon Principle},
journal = {J. Mol.\ Spectrosc.},
year = {1977},
volume = {64},
pages = {302--326}
}

@ARTICLE{Doktorov76,
author = {Doktorov, E. V. and Malkin, I. A. and Man'ko, V. I.},
title = {Dynamical symmetry of vibronic transitions with degenerate Vibrations and the Franck-Condon Factors},
journal = {J. Phys.\ B: Atom.\ Molec.\ Phys.},
year = {1976},
volume = {9},
pages = {507--514}
}

@ARTICLE{Doktorov75,
author = {Doktorov, E. V. and Malkin, I. A. and Manko, V. I.},
title = {Dynamical Symmetry of Vibronic Transitions in Polyatomic Molecules and the {{F}ranck-Condon} Principle},
 journal = {J. Mol.\ Spectrosc.},
 year = {1975},
 volume = {56},
pages = {1--20}
}

@ARTICLE{Domcke77,
author = {Domcke, W and Cederbaum, L. S. and K\"oppel, H. and von Niessen,	W.},
title = {A Comparison of Different Approaches to the Calculation of Franck-Condon	Factors for Polyatomic Molecules},
journal = {Mol.\ Phys.},
year = {1977},
volume = {34},
pages = {1759--1770}
}

@article{Husimi40,
author = {Husimi, K.},
title = {Some Formal Properties of the Density Matrix},
journal = {Proc.\ Phys.-Math.\ Soc.\ Jpn.},
volume = {22},
year = {1940},
pages = {264--314}
}


@ARTICLE{Peng2007,
  author = {Qian Peng and Yuanping Yi and Zhigang Shuai and Jiushu Shao},
  title = {Excited State Radiationless Decay Process with Duschinsky Rotation	Effect: Formalism and Implementation},
  journal = {J. Chem.\ Phys.},
  year = {2007},
  volume = {126},
  pages = {114302--8}
}

@ARTICLE{Peng2007a,
  author = {Qian Peng and Yuanping Yi and Zhigang Shuai and Jiushu Shao},
  title = {Toward Quantitative Prediction of Molecular Fluorescence Quantum	Efficiency: Role of Duschinsky Rotation},
  journal = {J. Am.\ Chem.\ Soc.},
  year = {2007},
  volume = {129},
  pages = {9333--9339}
}


@article{Santoro13,
title = {Insights for an Accurate Comparison of Computational Data to Experimental Absorption and Emission Spectra: Beyond the Vertical Transition Approximation},
author = {Avila Ferrer, Francisco J. and Cerezo, Javier and Stendardo, Emiliano and Improta, Roberto and Santoro, Fabrizio},
journal = {J. Chem.\ Theory Comput.},
volume = {9},
pages = {2072--2082},
year = {2013}
}

@Article{Mills72,
author = {Hoy,  A. R. and Mills, I. M. and Strey, G.},
title = {Anharmonic Force Constant Calculations},
volume = {24},
pages = {1265--1290},
year = {1972},
journal = {Mol.\ Phys.}
}
