# Supplementary material for: Electron Transfer Rates in Polar and Non-Polar Environments: a Generalization of Marcus’ Theory to Include an Effective Treatment of Tunneling Effects
Source: J Phys Chem Lett. 2022 Sep 27;13(39):9148–55. doi: 10.1021/acs.jpclett.2c02343 (PMC9549518; doi:10.1021/acs.jpclett.2c02343)
Supplement: Supplementary file 1 — jz2c02343_si_001.zip [file jz2c02343_si_001.zip › SI_ET_rates/Bibfiles/funzionali.bib]

% schema LC
@article{Iikura01,
author = {Iikura, Hisayoshi and Tsuneda, Takao and Yanai, Takeshi and Hirao, Kimihiko},
journal = {J. Chem.\ Phys.},
pages = {3540--3544},
title = {{A Long-Range Correction Scheme for Generalized-Gradient-Approximation Exchange Functionals}},
volume = {115},
year = {2001}
}


% B97D, contiene anche B3LYP-D
@article {B97D,
author = {Grimme, Stefan},
title = {Semiempirical GGA-Type Density Functional Constructed with a Long-Range Dispersion Correction},
journal = {J. Comput.\ Chem.},
volume = {27},
pages = {1787--1799},
year = {2006}
}

@article{GrimmeD3,
author = {Grimme, Stefan and Antony, Jens and Ehrlich, Stephan and Krieg, Helge},
journal = {J. Chem.\ Phys.},
pages = {154104-19},
title = {A Consistent and Accurate Ab Initio Parametrization of Density Functional Dispersion Correction (DFT-D) for the 94 Elements H-Pu},
volume = {132},
year = {2010}
}

@article{GrimmeD3BJ,
author = {Grimme, Stefan and Ehrlich, Stephan and Goerigk, Lars},
journal = {J. Comput.\ Chem.},
pages = {1456--1465},
title = {Effect of the Damping Function in Dispersion Corrected Density Functional Theory},
volume = {32},
year = {2011}
}

% B3LYP, contiene anche BHH e BHHLYP
@article{b3lyp1, 
author = {Becke, A. D.},
title = {Density-Functional Thermochemistry. III\@. The Role of Exact Exchange},
volume = {98},
pages = {5648--5652},
year  ={1993},
journal = {J. Chem.\ Phys.}
}

@article{b3lyp2,
author = {Stephens, P. J. and Devlin, F. J. and Chabalowski, C. F. and Frisch, M. J.},
title = {Ab Initio Calculation of Vibrational Absorption and Circular Dichroism Spectra Using Density Functional Force Fields},
pages = {11623--11627},
volume  = {98},
year = {1994},
journal = {J. Phys.\ Chem.}
}

@article{BMK, 
author = {Boese, A. D. and Martin, J. M. L.},
title = {Development of Density Functionals for Thermochemical Kinetics},
volume = {121},
pages = {3405--3416},
year  ={2004},
journal = {J. Chem.\ Phys.}
}

@article{CAMB3LYP,
author = {Yanai, T. and Tew, D. P. and Handy, N. C.},
journal = {Chem.\ Phys.\ Lett.},
pages = {51--57},
title = {A New Hybrid Exchange-Correlation Functional Using the Coulomb-Attenuating Method (CAM-B3LYP)},
volume = {393},
year = {2004}
}

@article{M052X,
author = {Zhao, Yan and Schultz, Nathan E. and Truhlar, Donald G.},
title = {Design of Density Functionals by Combining the Method of Constraint Satisfaction with Parametrization for Thermochemistry, Thermochemical Kinetics, and Noncovalent Interactions},
journal = {J. Chem.\ Theory Comput.},
volume = {2},
pages = {364--382},
year = {2006}
}

% M06, M06-L, M06-2X, M06-HF
@article{m062x,
author = {Zhao, Y. and Truhlar, D. G.},
title = {The M06 Suite of Density Functionals for Main Group Thermochemistry,
Thermochemical Kinetics, Noncovalent Interactions, Excited States,
and Transition Elements: Two New Functionals and Systematic Testing
of Four M06-class Functionals and 12 Other Functionals},
year = {2008},
journal = {Theor.\ Chem.\ Acc.},
volume = {120},
pages = {215--241}
}

@article{PBE,
author = {Perdew, J. P. and Burke, K. and Ernzerhof, M.},
title = {Generalized Gradient Approximation Made Simple},
year  = {1996},
volume = {77},
pages = {3865--3868},
journal = {Phys.\ Rev.\ Lett.}
}

@article{pbe0,
author = {Perdew, John P. and Ernzerhof, Matthias and Burke, Kieron},
title = {Rationale for Mixing Exact Exchange with Density Functional Approximations},
journal = {J. Chem.\ Phys.},
year = {1996},
volume = {105},
pages = {9982--9985}
}

% wB97x e wB97
@article{wB97,
title = {Systematic Optimization of Long-Range Corrected Hybrid Density Functionals},
author = {Chai, Jeng-Da and Head-Gordon, Martin},	
journal = {J. Chem.\ Phys.},
volume = {128},
pages = {084106-15},
year = {2008}
}


@article{Becke14,
title = {Perspective: Fifty Years of Density-Functional Theory in Chemical Physics},
volume = {140},
pages = {18A301},
journal = {J. Chem.\ Phys.},
author = {Becke, Axel D.},
year = {2014}
}


%%% PCM e simili

@Article{origpcm,
author = {Miertu{\v s}, S. and Scrocco, E. and Tomasi, J.},
title = {Electrostatic Interaction of a Solute with a Continuum. A Direct Utilization of Ab Initio Molecular Potentials for the Prevision of Solvent Effects},
year = {1981},
journal = {Chem.\ Phys.},
volume = {55},
pages = {117--129}
}

@article{noneqpcm,
author = {Cammi, R. and Tomasi, J.},
title = {Nonequilibrium Solvation Theory for the Polarizable Continuum model: A New Formulation at the SCF level with Application to the Case of the Frequency-Dependent Linear Electric Response Function},
journal = {Int.\ J. Quantum Chem.},
volume = {56},
pages = {465--474},
year = {1995}
}

@ARTICLE{PCM,
author = {Tomasi, J. and Mennucci, B. and Cammi, R.},
title = {Quantum Mechanical Continuum Solvation Models},
journal = {Chem.\ Rev.},
year = {2005},
volume = {105},
Pages = {2999--3093}
}

@article{SMD,
author = {Marenich, Aleksandr V. and Cramer, Christopher J. and Truhlar, Donald G.},
journal = {J. Phys.\ Chem.\ B},
pages = {6378--6396},
title = {Universal Solvation Model Based on Solute Electron Density and on a Continuum Model of the Solvent Defined by the Bulk Dielectric Constant and Atomic Surface Tensions},
volume = {113},
year = {2009}
}

@article{COSMOrev,
author = {Klamt, Andreas},
title = {The COSMO and COSMO-RS Solvation Models},
journal = {Wiley Interdiscip.\ Rev.\ Comput.\ Mol.\ Sci.},
volume = {1},
pages = {699--709},
year = {2011},
}

@article{COSMOrca,
author = {Sinnecker, Sebastian and Rajendran, Arivazhagan and Klamt, Andreas and Diedenhofen, Michael and Neese, Frank},
title = {Calculation of Solvent Shifts on Electronic g-Tensors with the Conductor-Like Screening Model (COSMO) and Its Self-Consistent Generalization to Real Solvents (Direct COSMO-RS)},
journal = {J.Phys.\ Chem.\ A},
volume = {110},
pages = {2235--2245},
year = {2006},
}
