# Supplementary material for: Electron Transfer Rates in Polar and Non-Polar Environments: a Generalization of Marcus’ Theory to Include an Effective Treatment of Tunneling Effects
Source: J Phys Chem Lett. 2022 Sep 27;13(39):9148–55. doi: 10.1021/acs.jpclett.2c02343 (PMC9549518; doi:10.1021/acs.jpclett.2c02343)
Supplement: Supplementary file 1 — jz2c02343_si_001.zip [file jz2c02343_si_001.zip › SI_ET_rates/Bibfiles/jp101568f.ris]

TY  - JOUR
T1  - Theory of Excited State Decays and Optical Spectra: Application to Polyatomic Molecules
AU  - Niu, Yingli
AU  - Peng, Qian
AU  - Deng, Chunmei
AU  - Gao, Xing
AU  - Shuai, Zhigang
Y1  - 2010/08/05
PY  - 2010
DA  - 2010/08/05
N1  - doi: 10.1021/jp101568f
DO  - 10.1021/jp101568f
T2  - The Journal of Physical Chemistry A
JF  - The Journal of Physical Chemistry A
JO  - J. Phys. Chem. A
SP  - 7817
EP  - 7831
VL  - 114
IS  - 30
PB  - American Chemical Society
SN  - 1089-5639
M3  - doi: 10.1021/jp101568f
UR  - https://doi.org/10.1021/jp101568f
ER  - 
