# Supplementary material for: Electron Transfer Rates in Polar and Non-Polar Environments: a Generalization of Marcus’ Theory to Include an Effective Treatment of Tunneling Effects
Source: J Phys Chem Lett. 2022 Sep 27;13(39):9148–55. doi: 10.1021/acs.jpclett.2c02343 (PMC9549518; doi:10.1021/acs.jpclett.2c02343)
Supplement: Supplementary file 1 — jz2c02343_si_001.zip [file jz2c02343_si_001.zip › SI_ET_rates/Bibfiles/materiali.bib]

@article{Abbotto97,
author = {Abbotto, A. and Bradamante, S. and Facchetti, A. and Pagani, G. A.},
volume = {62},
pages = {5755--5765},
year  ={1997},
title = {toinsert},
journal = {J. Org.\ Chem.}
}

@article{Abbotto03,
author = {Abbotto, A. and Beverina, L. and Bradamante, S. and Facchetti, A. and Klein, C. and Pagani, G. A. and Redi-Abshiro, M. and Wortmann, R.},
volume = {62},
pages = {1991--1998},
year = {2003},
title = {toinsert},
journal = {Chem.\ Eur.\ J\@.}
}

@article{Albert97,
author = {I. D. L. Albert and T. J. Marks and M. A. Ratner},
title = {Conformationally-Induced Geometric Electron Localization. Interrupted Conjugation, Very Large Hyperpolarizabilities, and Sizable Infrared Absorption in Simple Twisted Molecular Chromophores},
volume = {119},
pages = {3155--3156},
year = {1997},
journal = {J. Am.\ Chem.\ Soc.}
}

@article{Albert98,
author = {I. D .L. Albert and T. J. Marks and M. A. Ratner},
title = {Remarkable NLO Response and Infrared Absorption in Simple Twisted Molecular $\pi$-Chromophores},
volume = {120},
pages = {11174--11181},
year = {1998},
journal = {J. Am.\ Chem.\ Soc.}
}

@article{Agrawal76,
title = {Delocalization and superalternation effects in the nonlinear susceptibilities of one-dimensional systems},
journal = {Chem.\ Phys.\ Lett.},
volume = {44},
pages = {366--370},
year = {1976},
author = {Agrawal, G. P.  and Flytzanis, C.}
}

@article{Amatore05,
author = {Amatore, C. and Maisonhaute, E.},   
journal = {Anal.\ Chem.},
pages = {303A--311A},
title = {When Voltammetry Reaches Nanoseconds},
volume = {77},
year = {2005}
}

@Book{Bardbook,
author = {Bard, A. J. and Faulkner, L. R.},
title = {Electrochemical Methods: Fundamentals and Applications},
year = {2001},
publisher = {John Wiley and Sons, Inc. New York, 2nd Ed.},
Pages = {53--54}
}

@Article{Bartlett86,
author = {Adamowicz, L. and Bartlett, R. J.},
title = {Numerical Coupled Hartree-Fock Study of the Total (Electronic and Nuclear) Parallel Polarizability and Hyperpolarizability for the FH, H$_2^+$, HD$^+$, and D$_2^+$ Molecules},
volume = {84},
pages = {4988--4991},
year = {1986},
journal = {J. Chem.\ Phys.}
}

@article{Bello87,
author = {K. A. Bello and L. Cheng and J. Griffiths},
pages = {815--818},
year = {1987},
title = {toinsert},
journal = {J. Chem.\ Soc.\ Perkin Trans.\ II}
}

@Article{Bishop91,
author = {Bishop, D. M. and Kirtman, B.},
title = {A Perturbation Method for Calculating Vibrational Dynamic Polarizabilities and Hyperpolarizabilities},
volume = {95},
pages = {2646--2658},
year = {1991},
journal = {J. Chem.\ Phys.}
}

@Article{Bishop92,
author = {Bishop, D. M. and Kirtman, B.},
title = {Compact Formulas for Vibrational Dynamic Polarizabilities and Hyperpolarizabilities},
volume = {97},
pages = {5255--5256},
year = {1992},
journal = {J. Chem.\ Phys.}
}
@Article{Bishop97,
author = {Bishop, D. M. and Kirtman, B. and Champagne, B.},
title = {Differences Between the Exacts Sum -Over-States and the Canonical Approximation for the Calculation of Static and Dynamic Hyperpolarizabilities},
volume = {107},
pages = {5780--5787},
year  ={1997},
journal = {J. Chem.\ Phys.}
}

@Article{Bishop98,
author = {Bishop, D. M. and Luis, J. M. and Kirtman, B.},
title = {Additional Compact Formulas for Vibrational Dynamic Polarizabilities and Hyperpolarizabilities},
volume = {108},
pages = {10013--10017},
year = {1998},
journal = {J. Chem.\ Phys.}
}

@Article{Bishop98a,
author = {Bishop, D. M. and Luis, J. M. and Kirtman, B.},
title = {Simple Finite Field Method for Calculation of Static and Dynamic Vibrational Hyperpolarizabilities: Curvature Contributions},
volume = {108},
pages = {10008--10012},
year = {1998},
journal = {J. Chem.\ Phys.}
}
  
@article{Blanchard-Desce97,
author = {Blanchard-Desce, M. and Alain, V. and Bedworth, P.V. and Marder, S. R. and Fort, A. and Runser, C. and Barzoukas, M. and Lebus, S. and Wortmann, R.},
title = {Large Quadratic Hyperpolarizability with Donor-Acceptor Polyenes Exhibiting Optimum Bond Length Alternation: Correlation between Structure and Hyperpolarizability},
volume = {3},
pages = {1091--1104},
year = {1997},
journal = {Chem.\ Eur.\ J\@.}
}

@Article{Blanchard98,
author = {Blanchard-Desce, M. and  Barzoukas, M.},
volume = {15},
pages = {302--307},
year = {1998},
title = {toinsert},
journal = {J. Opt.\ Am.\ Soc. B}
}

@article{Borrelli2014bb,
Author = {Borrelli, Raffaele and Ellena, Silvano and Barolo, Claudia},
Journal = {Phys.\ Chem.\ Chem.\ Phys.},
Pages = {2390--2398},
Title = {Theoretical and Experimental Determination of the Absorption and Emission Spectra of a Prototypical Indolenine-Based Squaraine Dye},
Volume = {16},
Year = {2014}
}

@article{Boit10,
author = {Bouit, P. A. and Aronica, C. and  Toupet, L.  and Le Guennic, B. and Andraud, C. and Maury, O.},
title ={Continuous Symmetry Breaking Induced by Ion Pairing Effect in Heptamethine Cyanine Dyes: Beyond the Cyanine Limit},
volume = {132},
pages = {4328--4335},
year = {2010},
journal = {J.\ Am.\ Chem.\ Soc.}
}

@article{Bourhill94,
author = {G. Bourhill and J. L. Bredas and L. T. Cheng and S. R. Marder and F. Meyers and  J. W. Perry and  B. G. Tiemann},
volume = {116},
pages = {2619--2620},
year = {1994},
title = {toinsert},
journal = {J.\ Am.\ Chem.\ Soc.}
}

@article{Brabec01,
author = {Brabec, C. J. and Cravino, A. and Meissner, D. and Sariciftci, N. S. and Fromherz, T. and Rispens, M. T. and Sanchez, L. and Hummelen, J. C.},
title = {Origin of the Open Circuit Voltage of Plastic Solar Cells},
journal = {Adv.\ Funct.\ Mater.},
volume = {11},
pages = {374--380},
year = {2001},
}

@article{Bredas14,
title = {Mind the Gap!},
volume = {1},
pages = {17--19},
journal = {Mater.\ Horiz.},
author = {Bredas, Jean-Luc},
year = {2014}
}

@article{Buckingham67,
author = {Buckingham, A. D.},
title = {Permanent and Induced Molecular Moments and Long Range Intermolecular Forces},
journal = {Adv.\ Chem.\ Phys.},
year = {1967},
volume = {12},
pages = {107--142}
}

@article{Burland94,
author = {Burland, D. M. and Miller, R. D. and Walsh, C. A.},
title = {Second-order Nonlinearity in Poled-Polymer Systems},
journal = {Chem.\ Rev.},
volume = {94},
pages = {31--75},
year = {1994}
}

@article{Campredon93,
author ="Campredon, Mylene and Giusti, Gerard and Guglielmetti, Robert and Samat, Andre and Gronchi, Gerard and Alberti, Angelo and Benaglia, Massimo",
title  ="Radical ions and Germyloxyaminoxyls from Nitrospiro[indoline-naphthopyrans]. A Combined Electrochemical and EPR Study",
journal  ="J. Chem.\ Soc.{,} Perkin Trans.\ 2",
year  ="1993",
pages  ="2089--2094"
}

@article{Cardona11,
title = {Electrochemical Considerations for Determining Absolute Frontier Orbital Energy Levels of Conjugated Polymers for Solar Cell Applications},
volume = {23},
pages = {2367--2371},
journal = {Adv.\ Mater.},
author = {Cardona, Claudia M. and Li, Wei and Kaifer, A. E. and Stockdale, D. and Bazan, G. C.},
year = {2011}
}

@article{Carella04,
author = {Carella, A. and Centore, R. and  Fort, A. and  Peluso, A. and Sirigu, A. and Tuzi, A. },
pages = {2620--2626},
year = {2004},
title = {Tuning Second-Order Optical Nonlinearities in Push-Pull Benzimidazoles},
journal = {Eur.\ J. Org.\ Chem.}
}

@article{Castet12,
title = {Reference molecules for nonlinear optics: A joint experimental and theoretical investigation},
volume = {136},
journal = {J. Chem.\ Phys.},
author = {Castet, F. and Bogdan, Elena and Plaquet, A. and Ducasse, Laurent and Champagne, B. and Rodriguez, Vincent},
year = {2012},
pages = {024506--15}
}

@INBOOK{Centorebook10,
 author="R. Centore and A. Roviello",
title="Advances in Macromolecules, Perspectives and Applications (Ed. M. V. Russo)",
publisher="Springer, Dordrecht ",
year=" 2010",
pages="79--117"
}

@article{Centore03,
author = {R. Centore and  A. Tuzi},
title = {Hydrogen Bonding Patterns and Crystal Packing in Azobenzene-Carboxylic Acids},
volume = {6},
pages = {87--97},
year  ={2003},
journal = {Cryst.\ Eng.}
}

@Article{Centore12l,
author = {Centore, R. and Concilio, A. and Borbone, F. and Fusco, S. and  Carella, A. and Roviello, A. and Stracci, G and  Gianvito, A.},
title = {Quadratic Nonlinear Optical and Preliminary Piezoelectric Investigation of Crosslinked Samples Obtained from a Liquid Chromophore},
volume = {50},
year = {2012},
pages = {650--655},
journal = {J. Polym.\ Sci.\ Part B: Polym.\ Phys.}
}

@article{Champagne96, 
author={Champagne, B.},
title = {Vibrational Polarizability and Hyperpolarizability of p-Nitroaniline},
volume = {261},
pages = {57--65},
year = {1996},
journal = {Chem.\ Phys.\ Lett.}
}

@Article{Champagne98, 
author={Champagne, B. and Perp\`ete, E. A. and van Gisbergen, S. J. A. and Baerends, E. J. and Snijders, J. G. and Soubra-Ghaoui, C. and Robins, K. A. and Kirtman, B.},
title = {Assessment of Conventional Density Functional Schemes for Computing the Polarizabilities and Hyperpolarizabilities of Conjugated Oligomers: an Ab Initio Investigation of Polyacetylene Chains},
volume = {109},
pages = {10489--10498},
year = {1998},
journal = {J. Chem.\ Phys.}
}

@Article{Champagne00, 
author = {Champagne, B. and Perp\`ete, E. A. and Jacquemin, D. and van Gisbergen, S. J. A. and Baerends, E. J. and Soubra-Ghaoui, C. and Robins, K. A. and Kirtman, B.},
title = {Assessment of Conventional Density Functional Schemes for Computing the Dipole Moment and (Hyper)polarizabilities of Push-Pull $\pi$-Conjugated Systems},
volume = {104},
pages = {4755--4763},
year  ={2000},
journal = {J. Phys.\ Chem.\ A}
}

@Article{Champagne06, 
author = {Champagne, B. and Kirtman, B.},
title = {Evaluation of alternative sum-over-states expressions for the first hyperpolarizability of push-pull $\pi$ conjugated systems},
volume = {125},
pages = {024101},
year  ={2006},
journal = {J. Chem.\ Phys.}
}

@article{Champagne11,
title = {Electron correlation effects on the first hyperpolarizability of push�pull $\pi$-conjugated systems},
volume = {134},
journal = {J. Chem.\ Phys.},
author = {de Wergifosse, Marc and Champagne, B.},
year = {2011},
pages = {074113--13}
}

@article{Chan12,
author = {Chan, Y.-H. and Gallina, M. E. and Zhang, X. and  Wu, I-Che and Jin, Y. and Sun, Wei and  Chiu, D. T.},
title = {Reversible Photoswitching of Spiropyran-Conjugated Semiconducting Polymer Dots},
volume = {84},
year = {2012},
pages = {9431--9438},
journal = {Anal.\ Chem.}
}

@article{Chang84,
title = {Electrochemistry of Nickel ({II}) Porphyrins and Chlorins},
volume = {23},
pages = {817--824},
journal = {Inorg.\ Chem.},
author = {Chang, D. and Malinski, T. and Ulman, A. and Kadish, K. M.},
year = {1984}
}

@article{Chen07,
author = {Chen, Ruikui and Yang, Xichuan and Tian, Haining and Wang, Xiuna and Hagfeldt, Anders and Sun, Licheng},
title = {Effect of Tetrahydroquinoline Dyes Structure on the Performance of Organic Dye-Sensitized Solar Cells},
journal = {Chem.\ Mater.},
volume = {19},
pages = {4007--4015},
year = {2007}
}

@Article{Christiansen06,
author = {O. Christiansen and J. Kongsted and M. J. Paterson and J. M. Luis},
title = {Linear Response Functions for a Vibrational Configuration Interaction State},
volume = {125},
pages = {214309--214320},
year  = {2006},
journal = {J. Chem.\ Phys.}
}

@article{Collado11,
author = {Collado, D. and Casado, J. and Rodr\'iguez Gonz\'alez, S. and L\'opez Navarrete, J. T. and Suau, R. and Perez-Inestrosa, E. and  Pappenfus, T. M. and Raposo, M. M. M.},
volume = {17},
pages = {498--507},
year  = {2011},
title = {toinsert},
journal = {Chem.\ Eur.\ J@.}
}

@article{Cohen08,
title = {Localization and Delocalization Errors in Density Functional Theory and Implications for Band-Gap Prediction},
author = {Mori-S\'anchez, Paula and Cohen, Aron J. and Yang, Weitao},
journal = {Phys.\ Rev.\ Lett.},
volume = {100},
pages = {146401-4},
year = {2008}
}

@article{Cohen12,
title = {Challenges for Density Functional Theory},
volume = {112},
pages = {289--320},
journal = {Chem.\ Rev.},
author = {Cohen, Aron J. and Mori-S\'anchez, Paula and Yang, Weitao},
year = {2012}
}

@article{Connelly96,
title = {Chemical Redox Agents for Organometallic Chemistry},
volume = {96},
pages = {877--910},
author = {Connelly, Neil G. and Geiger, William E.},
journal = {Chem.\ Rev.},
year = {1996}
}

@article{Corozzi09,
author = {Corozzi, A. and Mennucci, B. and Cammi, R. and Tomasi, J.},
title = {Structure versus Solvent Effects on Nonlinear Optical Properties of Push--Pull Systems: A Quantum-Mechanical Study Based on a Polarizable Continuum Model},
journal = {J. Phys.\ Chem.\ A},
year = {2009},
volume = {113},
Pages = {14774--14784}
}

@article{Dalton97,
author = {L. R. Dalton A. W. Harper and B. H. Robinson},
title = {The Role of London Forces in defining noncentrosymmetric order of high dipole moments and high hyperpolarizability chromophores in electrically poled Polymeric Thin Films},
volume = {94}, 	
pages = {4842--4847},
year = {1997},
journal = {Proc.\ Natl.\ Acad.\ Sci.\ U.S.A\@.}
}

@article{Dalton98,
author = {Mao, Shane S. H. and Ra, Younsoo and Guo, Lan and Zhang, Cheng and Dalton, Larry R. and Chen, Antao and Garner, Sean and Steier, William H.},
title = {Progress toward Device-Quality Second-Order Nonlinear Optical Materials. 1. Influence of Composition and Processing Conditions on Nonlinearity, Temporal Stability, and Optical Loss},
journal = {Chem.\ Mater.},
volume = {10},
pages = {146--155},
year = {1998}
}

@article{Dalton10,
author = {Dalton, L. R. and Sullivan, P. A. and Bale, D. H.},
title = {Electric Field Poled Organic Electro-Optic Materials: State of the Art and Future Prospects},
journal = {Chem.\ Rev.},
volume = {110},
pages = {25--55},
year = {2010}
}

@article{Dalton11,
author = {Dalton, L. R. and Benight, S. J. and Johnson, L. E. and Knorr, D. B. and Kosilkin, I. and Eichinger, B. E. and Robinson, B. H. and Jen, A. K.-Y. and Overney, R. M.},
title = {Systematic Nanoengineering of Soft Matter Organic Electro-optic Materials},
journal = {Chem.\ Mater.},
volume = {23},
pages = {430--445},
year = {2011}
}

@article{Dalton11b,
author = {Bale, D. H. and Eichinger, B. E. and Liang, W. and Xiaosong, L. and Dalton, L. R. and Robinson, B. H. and Reid, P. J.},
title = {Dielectric Dependence...},
journal = {J. Phys.\ Chem.\ B},
volume = {115},
pages = {3505--3513},
year = {2011}
}

@article{DeAngelis08,
title = {Alignment of the Dye's Molecular Levels with the {TiO$_2$} Band Edges in Dye-Sensitized Solar cells: A {DFT}-{TDDFT} Study},
volume = {19},
journal = {Nanotechnology},
author = {De Angelis, Filippo and Fantacci, Simona and Selloni, Annabella},
year = {2008},
pages = {424002-7}
}

@article{DeAngelis10,
title = {Ab Initio Determination of Ground and Excited State Oxidation Potentials of Organic Chromophores for Dye-Sensitized Solar Cells},
volume = {114},
journal = {J. Phys.\ Chem.\ C},
author = {Pastore, Mariachiara and Fantacci, Simona and De Angelis, Filippo},
year = {2010},
pages = {22742--22750}
}

@article {Delgado09,
author = {Delgado, J. C. and Ishikawa, Y. and Selsby, R. G.},
title = {The Calculated Ionization Potential and Electron Affinity of Cationic Cyanine Dyes},
journal = {Photochem.\ Photobiol.},
volume = {85},
pages = {1286--1298},
year = {2009},
}

@article{Deng12,
author = {Deng, P. and Liu, L. and Ren, S. and Li, H. and Zhang, Q.},
title = {N-acylation: An Effective Method for Reducing the LUMO Energy Levels of Conjugated Polymers Containing Five-Membered Lactam Units},
journal = {Chem.\ Commun.},
year = {2012},
volume = {48},
pages = {6960--6962}
}

@article{Dirk89,
author = {Dirk, C. W. and Kuzyk, M. G},
title = {Missing State Analysis: A Method for Determining the Origin of Molecular Nonlinear Optical Properties},
volume = {17},
pages = {1219--1226},
year  = {1989},
journal = {Phys.\ Rev.\ A}
}

@article{Donald08,
author = {Donald, William A. and Leib, Ryan D. and O'Brien, Jeremy T. and Bush, Matthew F. and Williams, Evan R.},
title = {Absolute Standard Hydrogen Electrode Potential Measured by Reduction of Aqueous Nanodrops in the Gas Phase},
journal = {J. Am.\ Chem.\ Soc.},
volume = {130},
number = {11},
pages = {3371--3381},
year = {2008}
}

@article{Donald09E,
author = {Donald, W. A. and Leib, R. D. and O'Brien, J. T. and Williams, E. R.},
title = {Directly Relating Gas-Phase Cluster Measurements to Solution-Phase Hydrolysis, the Absolute Standard Hydrogen Electrode Potential, and the Absolute Proton Solvation Energy},
journal = {Chem.\ Eur.\ J\@.},
volume = {15},
pages = {5926--5934},
year = {2009}
}

@article{Donald09J,
author = {Donald, W. A. and Leib, R. D. and Demireva, M. and O'Brien, J. T. and Prell, J. S. and Williams, E. R.},
title = {Directly Relating Reduction Energies of Gaseous Eu(H$_2$O)$_n^{3+}$, $n = 55-140$, to Aqueous Solution: The Absolute SHE Potential and Real Proton Solvation Energy},
journal = {J. Am.\ Chem.\ Soc.},
volume = {131},
number = {37},
pages = {13328--13337},
year = {2009}
}

@article{Duran93,
author = {Mart\'i, J. and Andr\'es, J. L. and Bertr\'an, J. and Duran., M.},
title = {Molecular Electric Properties and Nuclear and Vibrational Relaxation. An Ab Initio Study of HF, CH$_4$ and C$_2$H$_4$},
volume = {80},
pages = {625--633},
year  ={1993},
journal = {Mol.\ Phys.}
}

@article{Edvinsson07,
author = {Edvinsson, Tomas and Li, Chen and Pschirer, Neil and Sch{\"o}neboom, Jan and Eickemeyer, Felix and Sens, R{\"u}diger and Boschloo, Gerrit and Herrmann, Andreas and M{\"u}llen, Klaus and Hagfeldt, Anders},
title = {Intramolecular Charge-Transfer Tuning of Perylenes: Spectroscopic Features and Performance in Dye-Sensitized Solar Cells},
journal = {J. Phys.\ Chem.\ C},
volume = {111},
pages = {15137--15140},
year = {2007}
}

@article{Facchetti07,
author = {Kang, Hu and Facchetti, Antonio and Jiang, Hua and Cariati, Elena and Righetto, Stefania and Ugo, Renato and Zuccaccia, Cristiano and Macchioni, Alceo and Stern, Charlotte L. and Liu, Zhifu and Ho, Seng-Tiong and Brown, Eric C. and Ratner, Mark A. and Marks, Tobin J.},
title = {Ultralarge Hyperpolarizability Twisted $\pi$-Electron System Electro-Optic Chromophores: Synthesis, Solid-State and Solution-Phase Structural Characteristics, Electronic Structures, Linear and Nonlinear Optical Properties, and Computational Studies},
journal = {J. Am.\ Chem.\ Soc.},
volume = {129},
number = {11},
pages = {3267--3286},
year = {2007}
}

@article{Fifen13,
title = {Thermodynamics of the Electron Revisited and Generalized},
volume = {9},
journal = {J. Chem.\ Theory Comput.},
author = {Fifen, Jean Jules},
year = {2013},
pages = {3165--3169}
}

@article{Fry10,
title = {Experimental and Computed Absolute Redox Potentials of Polycyclic Aromatic Hydrocarbons are Highly Linearly Correlated over a Wide Range of Structures and Potentials},
volume = {114},
pages = {12299--12304},
author = {Davis, Anthony P. and Fry, Albert J.},
journal = {J. Phys.\ Chem.\ A},
year = {2010}
}

@article{Fusco08,
author = {Fusco, S. and Centore, R. and Riccio, P. and Quatela, A. and Stracci, G. and Archetti, G. and Kuball, H.-G.},
title = {NLO-Active Polymers Containing Triazolo-Thiadiazole Segments},
volume = {49},
pages = {186--191},
year = {2008},
journal = {Polymer}
}

@Article{Gruning02,
author = {Gruning, M. and  Gritsenko, O. V. and van Ginsbergen, S. J. A. and  Baerends, E. J.},
title = {On The Required Shape Corrections to the Local Density and Generalized Gradient Approximations to the Kohn-Sham Potentials for Molecular Response Calculations of (Hyper)polarizabilities and Excitation Energies},
volume = {116},
pages = {9591--9601},
year  ={2002},
journal = {J. Chem.\ Phys.}
}

@article{Guerard13,
title = {Critical Evaluation of Implicit Solvent Models for Predicting Aqueous Oxidation Potentials of Neutral Organic Compounds},
volume = {9},
pages = {5046--5058},
journal = {J. Chem.\ Theory Comput.},
author = {Guerard, Jennifer J. and Arey, J. Samuel},
year = {2013}
}

@article{Hagfeldt10,
author = {Hagfeldt, Anders and Boschloo, Gerrit and Sun, Licheng and Kloo, Lars and Pettersson, Henrik},
title = {Dye-Sensitized Solar Cells},
journal = {Chem.\ Rev.},
volume = {110},
pages = {6595--6663},
year = {2010}
}

@article{Hammond07,
title = {Dynamic polarizabilities of polyaromatic hydrocarbons using coupled-cluster linear response theory},
volume = {127},
journal = {J. Chem.\ Phys.},
author = {Hammond, Jeff R. and Kowalski, Karol and {deJong}, Wibe A.},
year = {2007},
pages = {144105--9}
}

@article{Hammond08,
title = {Coupled-cluster dynamic polarizabilities including triple excitations},
volume = {128},
author = {Hammond, Jeff R. and de Jong, Wibe A. and Kowalski, Karol},
year = {2008},
pages = {224102--11},
journal = {J. Chem.\ Phys.}
}

@article{Hammond09,
title = {Parallel computation of coupled-cluster hyperpolarizabilities},
volume = {130},
journal = {J. Chem.\ Phys.},
author = {Hammond, Jeff R. and Kowalski, Karol},
year = {2009},
pages = {194108--11}
}

@Article{Hansen09,
author = {Hansen, M. B. and Christiansen, O. and H\"attig, C.},
title = {Automated Calculation of Anharmonic Vibrational Contributions to First Hyperpolarizabilities: Quadratic Response Functions from Vibrational Configuration Interaction Wave Functions},
volume = {131},
pages = {154101--154116},
year = {2009},
journal = {J. Chem.\ Phys.}
}

@Article{Hasan95,
author = {Bishop, D. M. and Hasan, M. and Kirtman, B.},
title = {A Simple Method for Determining Approximate Static and Dynamic Vibrational Hyperpolarizabilities},
volume = {103},
pages = {4157--4159},
year = {1992},
journal = {J. Chem.\ Phys.}
}

@article{Hattig02,
author = {H{\"a}ttig, C. and K{\"o}hn, A.},
volume = {117},
pages = {6939--6950},
year = {2002},
title = {Transition Moments and excited-state first-order Properties in the Coupled-cluster Model CC2 using the Resolution-of-the-identity approximation},
journal = {J. Chem.\ Phys.}
}

@article{Hattig06,
title = {High-order correlation effects on dynamic hyperpolarizabilities and their geometric derivatives: A comparison with density functional results},
volume = {124},
journal = {J. Chem.\ Phys.},
author = {Pecul, Magdalena and Paw{\l}owski, Filip and J{\o}rgensen, Poul and K\"ohn, Andreas and H\"attig, Christof},
year = {2006},
pages = {114101--10}
}

@article{Hauck11,
author = {Hauck, M. and Stolte, M. and Sch{\"o}nhaber, J. and Kuball, H.-G. and M{\"u}ller, T. J. J.},
title = {Synthesis, Electronic, and Electro-Optical Properties of Emissive Solvatochromic Phenothiazinyl Merocyanine Dyes},
volume = {17},
pages = {9984--9998},
year  = {2011},
journal = {Chem.\ Eur.\ J\@.}
}

@incollection{HB_el07,
title = {2 - Practical Electrochemical Cells},
editor = {Zoski, Cynthia G.},
booktitle = {Handbook of Electrochemistry},
publisher = {Elsevier},
edition ={ },
address ={Amsterdam},
year ={2007},
pages ={45},
author = {Shaowei Chen}
}

@article{Hellweg11,
author = {Hellweg, A.},
volume = {133},
pages = {064103--9},
year = {2011},
title = {The Accuracy of Dipole Moments from Spin-Component Scaled CC2 in Ground and Electronically Excited Dipole Moments},
journal = {J. Chem.\ Phys.}
}

@article{Isborn14,
title = {Optimum {Exchange} for {Calculation} of {Excitation} {Energies} and {Hyperpolarizabilities} of {Organic} {Electro}-optic {Chromophores}},
volume = {10},
journal = {J. Chem.\ Theory Comput.},
author = {Garrett, Kerry and Sosa Vazquez, X. and Egri, Shawn B. and Wilmer, Jacob and Johnson, Lewis E. and Robinson, Bruce H. and Isborn, Christine M.},
year = {2014},
pages = {3821--3831}
}

@article{Isse10,
author = {Isse, A. A. and Gennaro, A.},
title = {Absolute Potential of the Standard Hydrogen Electrode and the Problem of Interconversion of Potentials in Different Solvents},
year  ={2010},
journal = {J. Phys.\ Chem.\ B},
volume = {114},
pages = {7894--7899}
}

@article{Izutsu11,
title = {Liquid Junction Potentials between Electrolyte Solutions in Different Solvents},
author = {Izutsu, K.},
journal = {Anal.\ Sci.},
volume = {27},
pages = {685--694},
year = {2011}
}

@INBOOK{Jang08,
author = {S. H. Jang and  A. K.-Y. Jen},
title = {Introduction to Organic Electronic and Optoelectronic Materials and Devices  (Eds. S.-S. Sun and L. R. Dalton)},
publisher = {CRC Press, Boca Raton (FL)},
year = {2008},
pages= {467--512}
}

@article{Jacquemin11,
author = {Jacquemin, Denis and Adamo, Carlo},
title = {Bond Length Alternation of Conjugated Oligomers: Wave Function and DFT Benchmarks},
journal = {J. Chem.\ Theory Comput.},
volume = {7},
pages = {369--376},
year = {2011}
}

@article{Jacquemin12,
author = {Jacquemin, D. and Zhao, Y. and Valero, R. and Adamo, C. and Ciofini, I. and Truhlar, Donald G.},
journal = {J. Chem.\ Theory Comput.},
pages = {1255--1259},
title = {Verdict: Time-Dependent Density Functional Theory ``Not Guilty'' of Large Errors for Cyanines},
volume = {8},
year = {2012}
}

@article{Kang05,
author = {Kang, Hu and Facchetti, Antonio and Zhu, P. and Jiang, Hua and Yang, Y. and Cariati, Elena and Righetto, Stefania and Ugo, Renato and Zuccaccia, Cristiano and Macchioni, Alceo and Stern, Charlotte L. and Liu, Zhifu and Ho, Seng-Tiong and Marks, Tobin J.},
volume = {44},
pages = {7922--7925},
year = {2005},
title = {toinsert},
journal = {Angew.\ Chem.\ Int.\ Ed.}
}

@article{Kanis94,
author = {Kanis, D. R. and Ratner, M. A. and Marks, T. J.},
title = {Design and Construction of Molecular assemblies with large Second-Order Optical nonlinearities. Quantum chemical Aspects},
volume = {94},
pages = {195--242},
year = {1994},
journal = {Chem.\ Rev.}
}

@article{Kitamura04,
author = {Kitamura, Takayuki and Ikeda, Masaaki and Shigaki, Koichiro and Inoue, Teruhisa and Anderson, Neil A. and Ai, Xin and Lian, Tianquan and Yanagida, Shozo},
title = {Phenyl-Conjugated Oligoene Sensitizers for {TiO$_2$} Solar Cells},
journal = {Chem.\ Mater.},
volume = {16},
pages = {1806--1812},
year = {2004}
}

@article{Klajn14,
author = {Klajn, Rafal},
title = {Spiropyran-Based Dynamic Materials},
volume = {43},
year = {2014},
pages = {148--184},
journal = {Chem.\ Soc.\ Rev.}
}

@article{Kleinman62,
author = {Kleinman, D. A.},
title = {toinsert},
volume = {126},
pages = {1977--toinsert},
year  ={1962},
journal = {Phys.\ Rev.}
}

@article{Konezny12,
title = {Reduction of Systematic Uncertainty in {DFT} Redox Potentials of Transition-Metal Complexes},
volume = {116},
pages = {6349--6356},
journal = {J. Phys.\ Chem.\ C},
author = {Konezny, Steven J. and Doherty, Mark D. and Luca, O. R. and Crabtree, Robert H. and Soloveichik, Grigorii L. and Batista, V. S.},
year = {2012}
}

@article{Kuta84,
title = {Recommendations on Reporting Electrode Potentials in Nonaqueous Solvents},
author = {Kuta,  G. and Gritzner, J.},
journal = {Pure Appl.\ Chem.},	
volume = {56},
pages = {461--466},
year = {1984}
}

@article{Kurtz90,
author = {Kurtz, H. A. and Stewart, J. P. J.  and Dieter, K. M.},
title = {Calculation of the Nonlinear Optical Properties of Molecules},
year = {1990},
journal = {J. Comput.\ Chem.},
volume = {11},
pages = {82--87}
}

@article{Lawrentz02,
author = {Lawrentz, U. and Grahn, W. and Lukaszuk, C. and Klein, C. and  Wortmann, R. and Feldner, A. and Scherer, D.},
title= {Donor-Acceptor oligoenes vith a Locked all-trans Conformation: Synthesis and Linear Nonlinear Optical properties.},
volume = {8},
pages = {1573--1590},
year = {2002},
journal = {Chem.\ Eur.\ J\@.}
}

@article{Leeuw05,
author = {{Stingelin-Stutzmann}, N. and Smits, E. and Wondergem, H. and Tanase, C. and Blom, P. and Smith, P. and de Leeuw, D.},
title = {Organic Thin-Film Electronics from Vitreous Solution-Processed Rubrene Hypereutectics},
journal = {Nat.\ Mater.},
year = {2005},
pages = {601--606},
volume = {4}
}

@article{Levy97,
title = {Comment on ``Significance of the Highest Occupied Kohn-Sham Eigenvalue''},
author = {Perdew, John P. and Levy, Mel},
journal = {Phys.\ Rev.\ B},
volume = {56},
pages = {16021--16028},
year = {1997}
}

@article{Limacher09,
author = {Peter A. Limacher and Kurt V. Mikkelsen and Hans Peter L{\"u}thi},
title = {On the Accurate Calculation of Polarizabilities and Second Hyperpolarizabilities of Polyacetylene Oligomer Chains Using the CAM-B3LYP Density Functional},
volume = {130},
pages = {194114--194120},
year = {2009},
journal = {J. Chem.\ Phys.}
}

@article{Liptay69,
author = {Liptay, W.},
title = {Electrochromism and Solvatochromism},
volume = {8},
pages = {177--188},
year  ={1969},
journal = {Angew.\ Chem.\ Int.\ Ed.}
} 

@INBOOK{Liptaybook,
author="W. Liptay",
title="Excited states, vol.\ 1. (Ed.\ E. C. Lim)",
publisher="Academic Press",
year="1974",
pages="129--229"
}

@article{Locatelli05,
author = {Locatelli, D. and Quici, S. and Roberto, D. and De Angelis, F.},
pages = {5405--5407},
year = {2005},
title = {toinsert},
journal = {Chem.\ Commun.}
}  

@article{Luis97,
author = {Luis, J. M. and Duran, M. and Andr{\'e}s, J. L.},
title = {A Systematic and Feasible Method for Computing Nuclear Contributions to Electrical Properties of Polyatomic Molecules},
volume = {107},
pages = {1501--1512},
year = {1997},
journal = {J. Chem.\ Phys.}
}

@article{Luis99,
author = {Luis, J. M. and Duran, M. and Andr{\'e}s, J. L. and Champagne, B. and Kirtman, B.},
title = {Finite field treatment of vibrational polarizabilities and hyperpolarizabilities:
On the role of the Eckart conditions, their implementation, and their
use in characterizing key vibrations},
volume = {111},
pages = {875--884},
year = {1999},
journal = {J. Chem.\ Phys.}
}

@article{Marder91,
author = {S. R. Marder and Beratan, D. N. and Cheng, L.T.},
volume = {252},
pages = {103--106},
year = {1991},
title = {toinsert},
journal = {Science}
}

@article{Marder93,
author = {Gorman, Christopher B. and Marder, Seth R.},
title = {An Investigation of the Interrelationships between Linear and Nonlinear Polarizabilities and Bond-Length Alternation in Conjugated Organic Molecules},
volume = {90},
pages = {11297--11301},
journal = {Proc.\ Natl.\ Acad.\ Sci.\ U.S.A\@.},
year = {1993}
}

@article{Marder93a,
author = {S. R. Marder and J. W. Perry and  B. G. Tiemann and C. B. Gorman  and S. Gilmour and S. L. Biddle and G. Bourhill},
volume = {115},
pages = {2524--2526},
title = {Direct Observation of Reduced Bond-Length Alternation in Donor/Acceptor Polyenes},
year = {1993},
journal = {J.\ Am.\ Chem.\ Soc.}
}

@article{Marder97,
author = {S. R. Marder and B. Kippelen  and A. K.-Y. Jen and N. Peyghambarian},
title = {Design and Synthesis of Chromophores and Polymers for Electro-Optic and Photorefractive Applications},
volume = {388},
pages = {845--851},
year = {1997},
journal = {Nature}
}

@article{Marti98,
author = {Luis, J. M. and Mart\'i, J.  and Duran, M. and Andr\'es, J. L. and Kirtman, B.},
title = {Nuclear Relaxation Contributions to Static and Dynamic (Infinite Frequency Approximation) Nonlinear Optical Properties by Means of Electrical Property Expansions: Applications to HF, CH$_4$, CF$_4$, and SF$_6$},
volume = {108},
pages = {4123--4130},
year = {1998},
journal = {J. Chem.\ Phys.}
}

@article{Masunov04,
author = {Masunov, A. E. and Tretiak, A.},
title = {Prediction of Two-Photon Absorption Properties for Organic Chromophores Using Time-Dependent Density-Functional Theory},
volume = {113},
pages = {899--907},
year  ={2004},
journal = {J. Phys.\ Chem.\ B}
}

@article{Masunov08,
author = {Suponitsky, K. Yu. and Tafur, S. and Masunov, A. E.},
title = {Applicability of Hybrid Density Functional Theory to Calculation of Molecular Hyperpolarizability},
volume = {129},
pages = {044109-toinsert},
year  ={2008},
journal = {J. Chem.\ Phys.}
}

@Article{Masunov09,
author = {Suponitsky, K. Yu. and Liao, Y. and Masunov, A. E.},
title = {Electronic Hyperpolarizabilities for Donor-Acceptor Molecules with Long Conjugated Bridges: Calculations versus Experiment},
volume = {113},
pages = {10994--11001},
year  ={2009},
journal = {J. Phys.\ Chem.\ A}
}

@article{Migliore12,
Author = {Migliore, A. and  Schiff, P. and  Nitzan, A.},
Journal = {Phys.\ Chem.\ Chem.\ Phys.},
Pages = {13746--13753},
Title = {On the Relationship between Molecular State and Single Electron Pictures
in Simple Electrochemical Junctions},
Volume = {14},
Year = {2012}
}

@article{Mishra09,
title = {Metal-Free Organic Dyes for Dye-Sensitized Solar Cells: From Structure-Property Relationships to Design Rules},
author = {Mishra, Amaresh and Fischer, Markus K. R. and B{\"a}uerle, Peter},
volume = {48},
journal = {Angew.\ Chem.\ Int.\ Ed.},
pages = {2474--2499},
year = {2009}
}

@article{Mitchell28,
title = {Entropie des Elektronengases auf Grund der Fermischen Statistik},
volume = {50},
journal = {Z. Phys.},
author = {Mitchell, Allan C. G.},
year = {1928},
pages = {570--576}
}

@article{Mustroph09,
author = {Mustroph, H. and Mistol, J. and Senns, B. and Keil, D. and Findeisen, M. and Hennig, L.},
title = {Relationship between the Molecular Structure of Merocyanine Dyes and the Vibrational Fine Structure of Their Electronic Absorption Spectra},
volume = {48},
pages = {8773--8775},
year  ={2009},
journal = {Angew.\ Chem.\ Int.\ Ed.}
}

@article{Noviandri99,
title = {The Decamethylferrocenium / Decamethylferrocene Redox Couple : A Superior Redox Standard to the Ferrocenium / Ferrocene Redox Couple for Studying Solvent Effects on the Thermodynamics of Electron Transfer},
volume = {103},
pages = {6713--6722},
journal = {J. Phys.\ Chem.\ B},
author = {Noviandri, I. and Brown, K. N. and Fleming, D. S. and Gulyas, P. T. and Lay, P. A. and Masters, A. F. and Phillips, L.},
year = {1999}
}

@article{Oneill07,
title = {Calculation of Frequency-Dependent Hyperpolarizabilities Using General Coupled-Cluster Models},
volume = {127},
author = {O'Neill, D. P. and K{\'a}llay, M. and Gauss, J.},
year = {2007},
pages = {134109-8},
journal = {J. Chem.\ Phys.}
}

@article{Oudar77,
author = {J. L. Oudar and D. S. Chemla},
title = {Hyperpolarizabilities of the Nitroanilines and Their Relations to the Excited State Dipole Moment},
volume = {66},
pages = {2664--2668},
year = {1977},
journal = {J. Chem.\ Phys.}
}

@article{Pabst08,
author = {Pabst, M. and K{\"o}hn, A.},
title = {Implementation of transition moments between excited states in the approximate coupled-cluster singles and doubles model},
volume = {129},
pages = {214101--12},
year = {2008},
journal = {J. Chem.\ Phys.}
}

@article{Park2014,
Author = {Park, J. and Barbero, N. and Yoon, J. and Dell'Orto, E. and Galliano, S. and Borrelli, R. and Yum, J.-H. and Censo, D. Di and Gr{\"a}tzel, M. and Nazeeruddin, Md K. and Barolo, C. and Viscardi, G.},
Journal = {Phys.\ Chem.\ Chem.\ Phys.},
Pages = {24173--24177},
Title = {{Panchromatic Symmetrical Squaraines: A Step Forward in the Molecular Engineering of Low Cost Blue-Greenish Sensitizers for Dye-Sensitized Solar Cells}},
Volume = {16},
year = {2014}
}

@article{Pavlishchuk00,
title = {Conversion Constants for Redox Potentials Measured versus Different Reference Electrodes in Acetonitrile Solutions at 25 $^\circ$C},
volume = {298},
pages = {97--102},
journal = {Inorg.\ Chim.\ Acta},
author = {Pavlishchuk, Vitaly V. and Addison, A. W.},
year = {2000}
}

@Book{Prasad91,
author = {Prasad, P. N. and Williams, D. J.},
title = {Introduction to Nonlinear Optical Effects in Molecules and Polymers}, 
publisher = {John Wiley \& Sons: New York},
year = {1991}
}
@article{Qin08,
author = {Qin, H. and Wenger, S. and Xu, M. and Gao, F. and Jing, X. and Wang, P. and Zakeeruddin, S. M. and Gr{\"a}tzel, M.},
title = {An Organic Sensitizer with a Fused Dithienothiophene Unit for Efficient and Stable Dye-Sensitized Solar Cells},
journal = {J. Am.\ Chem.\ Soc.},
volume = {130},
pages = {9202--9203},
year = {2008}
}

@article{Ramette87,
title = {The Normal Hydrogen Electrode},
volume = {64},
pages = {55057},
author = {Ramette, R. W.},
year = {1987},
journal = {J. Chem.\ Educ.}
}

@article{Reis06,
author = {Reis, H.},
title = {Problems in the Comparison of Theoretical and Experimental Hyperpolarizabilities Revisited},
volume = {125},
pages = {014056--toinsert},
year = {2006},
journal = {J. Chem.\ Phys.}
}

@article{Roviello09,
author = {A. Ambrosio and E. Orabona and  P. Maddalena and A. Camposeo and M. Polo and A. A. R. Neves and D. Pisignano and A. Carella and F. Borbone and  A. Roviello},
title = {Two-Photon Patterning of a Polymer Containing Y-shaped Azochromophores},
volume = {94},
pages = {11115--11117},
year = {2009},
journal = {Appl.\ Phys.\ Lett.}
}

@article{Ruud08,
author = {Andreas J. Thorvaldsen and Kenneth Ruud},
title = {Analytic Calculations of Vibrational Hyperpolarizabilities in the Atomic Orbital Basis},
volume = {112},
pages = {11942--11950},
year = {2008},
journal = {J. Phys.\ Chem.\ A}
}

@article{Savoie13,
title = {Reassessing the Use of One-Electron Energetics in the Design and Characterization of Organic Photovoltaics},
volume = {15},
pages = {4538--4547},
journal = {Phys.\ Chem.\ Chem.\ Phys.},
author = {Savoie, B. M. and Jackson, Nicholas E. and Marks, Tobin J. and Ratner, Mark A.},
year = {2013}
}

@article{Shelton94,
author = {Shelton, D. P. and Rice, J. E.},
title = {Measurements and Calculations of the Hyperpolarizabilities of Atoms and Small Molecules in the Gas Phase},
volume = {94},
pages = {3--29},
year = {1994},
journal = {Chem.\ Rev.}
}

@article{Shi00,
author = {Shi, Y. and Zhang, C. and Zhang, H. and Bechtel, J. H.  and  Dalton, L. R. and Robinson, B. H. and Steier, W. H.},
title = {toinsert},
volume = {288}, 	
pages = {119--122},
year = {2000},
journal = {Science}
}

@article{Sim93,
author = {Sim, F. and Chin, S. and Dupuis, M. and Rice. J. E.},
title = {Electron Correlation Effects in Hyperpolarizabilities of {\it p}-Nitroaniline},
volume = {97},
pages = {1158--1163},
year = {1993},
journal = {J. Phys.\ Chem.}
}

@article{Skwara07,
title = {On the Cooperativity of the Interaction-Induced (Hyper)Polarizabilities of the Selected Hydrogen-Bonded Trimers},
journal = {Chem.\ Phys.\ Lett.},
volume = {436},
pages = {116--123},
year = {2007},
author = {Bartlomiej Skwara and Wojciech Bartkowiak and Agnieszka Zawada and Robert W. G\'ora and Jerzy Leszczynski}
}


@article{Stowasser99,
author = {Stowasser, R. and Hoffmann, R.},
title = {What Do the Kohn-Sham Orbitals and Eigenvalues Mean},
journal = {J.\ Am.\ Chem\ Soc.},
year = {1999},
volume = {121},
Pages = {3414--3420}
}

@article{Sullivan06,
author = {Sullivan, Philip A. and Akelaitis, Andrew J. P. and Lee, Sang Kyu and McGrew, Genette and Lee, Susan K. and Choi, Dong Hoon and Dalton, Larry R.},
title = {Novel Dendritic Chromophores for Electro-Optics: Influence of Binding Mode and Attachment Flexibility on Electro-optic Behavior},
journal = {Chem.\ Mater.},
volume = {18},
pages = {344--351},
year = {2006}
}

@article {Sviatenko11,
author = {Sviatenko, Liudmila and Isayev, Olexandr and Gorb, Leonid and Hill, Frances and Leszczynski, Jerzy},
title = {Toward Robust Computational Electrochemical Predicting the Environmental Fate of Organic Pollutants},
journal = {J. Comput.\ Chem.},
volume = {32},
pages = {2195--2203},
year = {2011},
}

@article{Sviatenko13,
author = {Sviatenko, Liudmyla K. and Gorb, Leonid and Hill, Frances C. and Leszczynski, Jerzy},
journal = {J. Comput.\ Chem.},
pages = {1094--1100},
title = {Theoretical Study of Ionization and One-Electron Oxidation Potentials of N-heterocyclic Compounds},
volume = {34},
year = {2013}
}

@article {Sviatenko15,
author = {Sviatenko, Liudmyla K. and Isayev, Olexandr and Gorb, Leonid and Hill, Frances C. and Leszczynska, Danuta and Leszczynski, Jerzy},
title = {Are the Reduction and Oxidation Properties of Nitrocompounds Dissolved in Water Different from Those produced when Adsorbed on a silica Surface? A DFT M05-2X Computational Study},
journal = {J. Comput.\ Chem.},
volume = {36},
pages = {1029--1035},
year = {2015},
}

@article{Tomasi05,
author = {Tomasi, J. and Mennucci, B. and Cammi, R.},
title = {Quantum Mechanical Continuum Solvation Models},
journal = {Chem.\ Rev.},
year = {2005},
volume = {105},
Pages = {2999--3094}
}

article{Torrent03,
author = {M. Torrent-Sucarrat and M. Sol\`a and M. Duran and J. M. Luis and B. Kirtman},
title = {Basis set and Electron Correlation Effects on Ab Initio Electronic and Vibrational Nonlinear Optical Properties of conjugated Organic Molecules},
journal = {J. Chem.\ Phys.},
year = {2003},
volume = {118},
Pages = {711--718}
}

@article{Tozer03,
title = {Relationship between Long-Range Charge-Transfer Excitation Energy Error and Integer Discontinuity in Kohn-Sham Theory},
volume = {119},
pages = {12697--toinsert},
journal = {J. Chem.\ Phys.},
author = {Tozer, David J.},
date = {2003}
}

@article{Tozer08,
title = {Excitation Energies in Density Functional Theory: An Evaluation and a Diagnostic Test},
volume = {128},
pages = {044118},
journal = {J. Chem.\ Phys.},
author = {Peach, Michael J. G. and Benfield, Peter and Helgaker, T. and Tozer, David J.},
year = {2008}
}

@article{Tentscher13,
author = {Tentscher, Peter R. and Eustis, Soren N. and McNeill, K. and Arey, J. S.},
title = {Aqueous Oxidation of Sulfonamide Antibiotics: Aromatic Nucleophilic Substitution of an Aniline Radical Cation},
journal = {Chem.\ Eur.\  J.},
volume = {19},
pages = {11216--11223},
year = {2013}
}

@article{Trasatti86,
title = {The Absolute Electrode Potential: An Explanatory Note},
volume = {58},
pages = {955--966},
author = {Trasatti, Sergio},
year = {1986},
journal = {Pure Appl.\ Chem.}
}

@article{Trasatti90,
title = {The ``Absolute'' Electrode Potential - The End of the Story},
volume = {35},
journal = {Electrochim.\ Acta},
author = {Trasatti, Sergio},
year = {1990},
pages = {269--271}
}

@article{Wagner11,
author = {Wagner, K. and Byrne, R. and Zanoni, M. and Gambhir, S. and Dennany, L. and Breukers, R. and Higgins, M. and Wagner, P. and Diamond, D. and Wallace, G. G. and Officer, D. L.},
title = {A Multiswitchable Poly(terthiophene) Bearing a Spiropyran Functionality: Understanding Photo- and Electrochemical Control},
journal = {J. Am.\ Chem.\ Soc.},
volume = {133},
pages = {5453--5462},
year = {2011}
}

@article{Wang07,
author = {Wang, Zhong-Sheng and Cui, Yan and Dan-oh, Yasufumi and Kasada, Chiaki and Shinpo, Akira and Hara, Kohjiro},
title = {Thiophene-Functionalized Coumarin Dye for Efficient Dye-Sensitized Solar Cells: Electron Lifetime Improved by Coadsorption of Deoxycholic Acid},
journal = {J. Phys.\ Chem.\ C},
volume = {111},
pages = {7224--7230},
year = {2007}
}

@article{Wardman89,
author = {Wardman, Peter},
title = {Reduction Potentials of One-Electron Couples Involving Free Radicals in Aqueous Solution},
journal = {J. Phys.\ Chem.\ Ref.\ Data},
year = {1989},
volume = {18},
pages = {1637--1755}
}

@article{Weigend02,
author = {Weigend, F. and  K{\"o}hn, A. and H{\"a}ttig, C.},
title = {Efficient Use of the Correlation Consistent Basis Sets in resolution of the Identity MP2 Calculations},
year  ={2002},
journal = {J. Chem.\ Phys.},
volume = {116},
pages = {3175--toinsert}
}

@article{Weigend98,
author = {Weigend, F. and H{\"a}ser, M. and Patzelt, H. and  Ahlrichs, R.},
title = {RI-MP2: Optimized Auxiliary Basis Sets and Demonstration of Efficiency},
journal = {Chem.\ Phys. Lett.},
volume = {294},
pages = {143--152},
year = {1998}
}

@article{Willets92,
author = {Willets, A. and Rice, J. E. and Burland, D. M. and Shelton, D. P.},
title = {Problems in the Comparison of Theoretical and Experimental Hyperpolarizabilities},
volume = {97},
pages = {7590--7599},
year = {1992},
journal = {J. Chem.\ Phys.}
}

@article{Wolff99,
author = {Wolff, J. J. and  Wortmann, R.},
title = {Organic Materials for Second-Order Non-Linear Optics},
year  ={1999},
journal = {Adv.\ Phys.\ Org.\ Chem.},
volume = {32},
pages = {122--217}
}

@incollection{Wyatt76,
author = {Ireland, J. F. and Wyatt, P. A .H.},
booktitle = {Adv.\ Phys.\ Org.\ Chem.},
pages = {131--221},
title = {Acid-Base Properties of Electronically Excited States of Organic Molecules},
volume = {12},
year = {1976}
}


@article{Yang09,
title = {Highly Accurate CCSD(R12) and CCSD(F12) Optical Response Properties Using Standard Triple-$\zeta$ Basis Sets},
volume = {131},
journal = {J. Chem.\ Phys.},
author = {Yang, Jun and H{\"a}ttig, Christof},
year = {2009},
pages = {074102--11}
}

@article{Yang14,
author = {Yang, Yuhui and Xu, Huajun and Liu, Fenggang and Wang, Haoran and Deng, Guowei and Si, Peng and Huang, Heyan and Bo, Shuhui and Liu, Jialei and Qiu, Ling and Zhen, Zhen and Liu, Xinhou},
title = {Synthesis and Optical Nonlinear Property of Y-Type Chromophores Based on Double-Donor Structures with Excellent Electro-Optic Activity},
journal = {J. Mater.\ Chem.\ C},
year = {2014},
volume = {2},
pages = {5124--5132}
}

@article{Zalesny09,
author = {R. Zale{\'s}ny, R. and W{\'o}jcik, G. and Mossakowska, I. and Bartkowiak, W. and Avramopoulos, A. and Papadopoulos, M. G.},
title = {Static Electronic and Vibrational First Hyperpolarizability of meta-Dinitrobenzene as Studied by Quantum Chemical Calculations},
volume = {907},
pages = {46--50},
year = {2009},
journal = {J. Mol.\ Struct.\ (THEOCHEM)}
}

@article{Zare09,
author = {Zare, Hamid R. and Eslami, Marzieh and Namazian, Mansoor and Coote, Michelle L.},
title = {Experimental and Theoretical Studies of Redox Reactions of o-Chloranil in Aqueous Solution},
journal = {J. Phys.\  Chem.\  B},
volume = {113},
pages = {8080--8085},
year = {2009}
}

@Article{Zerbi95,
author = {Zuliani, P. and Del Zoppo, M. and  Castiglioni, C. and  Zerbi, G. and C. Andraud, C. and Brotin, T. and Collet, A.},
title = {Molecular Hyperpolarizabilities from Vibrational Spectroscopy: Polyenovanillins},
volume = {99},
pages = {16242--16247},
year = {1995},
journal = {J. Phys.\ Chem.}
}

@Article{Zerbi96,
author = {Del Zoppo, M. and  Castiglioni, C.  and Zuliani, P.  and Zerbi, G.},
title = {NLO Responses of Organic Materials: The Vibrational Approach},
volume = {8},
pages = {345--347},
year = {1996},
journal = {Adv.\ Mater.}
}

%%%%  FINE %%%%%%%%%%%%%%%%%%


  


 
