# Supplementary material for: Electron Transfer Rates in Polar and Non-Polar Environments: a Generalization of Marcus’ Theory to Include an Effective Treatment of Tunneling Effects
Source: J Phys Chem Lett. 2022 Sep 27;13(39):9148–55. doi: 10.1021/acs.jpclett.2c02343 (PMC9549518; doi:10.1021/acs.jpclett.2c02343)
Supplement: Supplementary file 1 — jz2c02343_si_001.zip [file jz2c02343_si_001.zip › SI_ET_rates/Bibfiles/metodi.bib]

@article{AMBERFF,
author={Cheatham {III}, T. E. and Cieplak, P. and Kollman, P. A.},
title={A Modified Version of the Cornell et al.\ Force Field with Improved Sugar Pucker Phases and Helical Repeat},
year={1999},
volume={16},
pages={845--862},
journal={J. Biomol.\ Struct.\ Dyn.}
}

@article{Buckingham67,
author = {Buckingham, A. D.},
title = {Permanent and induced molecular moments and long-range intermolecular forces},
journal = {Adv. Chem. Phys.},
year = {1967},
volume = {12},
pages = {107--142}
}
@article{Hoffmann71,
  author = {Hoffmann, R.},
  title = {Interaction of Orbitals through Space and through Bonds},
  journal = { Acc.\ Chem.\ Res.},
  year = {1971},
  volume = {4},
  pages = {1--9}
}


@Article{Christiansen95,
author = {Christiansen, O. and Koch, H. and J{\o}rgensen, P.},
title = {The Second-Order Approximate Coupled Cluster Singles and Doubles Model CC2},
volume = {243},
pages = {409--418},
year  = {1995},
journal = {Chem.\ Phys.\ Lett.}
}

@Article{Christiansen05,
author = {O. Christiansen},
title = {Response Theory for Vibrational Wave Functions},
volume = {122},
pages = {194105--194113},
year  = {2005},
journal = {J. Chem.\ Phys.}
}

@ARTICLE{Jeziorski94,
author = {Jeziorski, B and Moszynski, R. and Szalewicz, K.},
title = {Perturbation Theory Approach to Intermolecular Potential Energy Surfaces of van der Waals Complexes},
journal = {Chem.\ Rev.},
year = {1994},
volume = {94},
pages = {1887--1930}
}

@article{Hattig03,
author = {H{\"a}ttig, C.},
volume = {118},
pages = {7751--7761},
year = {2003},
title = {Geometry Optimizations with the Coupled-Cluster Model CC2 Using the Resolution-of-the-Identity Approximation},
journal = {J. Chem.\ Phys.}
}

@article{Halgren96a,
  author = {Halgren, T. A.},
  title = {Merck molecular force field. I. Basis, form, scope, parameterization,
	and performance of MMFF94},
  journal = {J. Comput.\ Chem.},
  year = {1996},
  volume = {17},
  pages = {490--519}
}

@article{Halgren96b,
  author = {Halgren, T. A.},
  title = {Merck molecular force field. II. MMFF94 van der Waals and electrostatic
	parameters for intermolecular interactions},
  journal = {J. Comput.\ Chem.},
  year = {1996},
  volume = {17},
  pages = {520--552}
}

@article{Halgren96c,
  author = {Halgren, T. A.},
  title = {Merck molecular force field. III. Molecular geometries and vibrational
	frequencies for MMFF94},
  journal = {J. Comput.\ Chem.},
  year = {1996},
  volume = {17},
  pages = {553--586}
}

@Article{ADC21,
	author = {Schirmer, J.},
	title = {Beyond the Random-phase Approximation: A New Approximation Scheme for the Polarization Propagator},
	year = {1982},
	journal = {Phys.\ Rev.\ A},
	volume = {26},
	pages = {2395--2416}
}


@Article{ADC22,
	author = {Trofimov, A. B. and Schirmer, J.},
	title = {An Efficient Polarization Propagator Approach to Valence Electron Excitation Spectra},
	year  ={1995},
	journal = {J. Phys.\ B},
	volume = {28},
	pages = {2299--2324}
}

@article{Hattig03CC2,
author = "H{\"a}ttig, Christof",
title = "Geometry Optimizations with the Coupled-Cluster Model CC2 Using the Resolution-Of-The-Identity Approximation",
journal = "J. Chem.\ Phys.",
year = "2003",
volume = "118",
pages = "7751--7761"
}


@Article{RIACD2opt,
	author = {H\"attig, C.},
	title = {Structure Optimizations for Excited States with Correlated Second-Order Methods: CC2 and ADC(2)},
	year = {2002},
	journal = {Phys. Chem.\ Chem.\ Phys.},
	volume = {50},
	pages = {37--60}
}

@Article{Hattigtriplet1,
author ="H{\"a}ttig, Christof and Hald, Kasper",
title  ="Implementation of RI-CC2 Triplet Excitation Energies with an Application to Trans-Azobenzene",
journal  ="Phys.\ Chem.\ Chem.\ Phys.",
year  ="2002",
volume  ="4",
pages  ="2111--2118"
}

@article{Hattigtriplet2,
author = "H{\"a}ttig, Christof and K{\"o}hn, Andreas and Hald, Kasper",
 title = "First-Order Properties for Triplet Excited States in the Approximated Coupled Cluster Model CC2 Using an Explicitly Spin Coupled Basis",
journal = "J. Chem.\ Phys.",
year = "2002",
volume = "116",
pages = "5401--5410"
}

@article{ricc2gen,
author = "H{\"a}ttig, Christof and Weigend, Florian",
title = "CC2 Excitation Energy Calculations on Large Molecules Using the Resolution of the Identity Approximation",
journal = "J. Chem.\ Phys.",
year = "2000",
volume = "113",
pages = "5154--5161"
}

@ARTICLE{TDDFT,
author = {Runge, E. and  Gross, E. K. U.},
title = {Density-Functional Theory for Time-Dependent Systems},
journal = {Phys.\ Rev.\ Lett.},
year = {1984},
volume = {52},
Pages = {997--1000}
}

@article{TIP3Pnew,
author = {Price, D. J. and Brooks, C. L.},
title = {A modified TIP3P Water Potential for simulation with Ewald Summation},
journal = {J. Chem.\ Phys.}, 
year = {2004}, 
volume = {121}, 
pages = {10096--10103}
}

@Article{Toukmaji00,
author = {Toukmaji, A. and Sagui, C. and Board, J. and Darden, T.},
title = {Efficient Particle-Mesh Ewald Based Approach to Fixed and Induced Dipolar Interactions},
volume = {113},
pages = {10913--10927},
year = {2000},
journal = {J. Chem.\ Phys.}
}

@article{Vendrell11,
author = "Vendrell, Oriol and Meyer, Hans-Dieter",
title = "Multilayer Multiconfiguration Time-Dependent Hartree Method: Implementation and Applications to a Henon-Heiles Hamiltonian and to Pyrazine",
journal = "J. Chem.\ Phys.",
year = "2011",
volume = "134",
pages = "044135"
}

@article{Grimme2003SCS,
author = {Grimme, Stefan},
journal = {J. Chem.\ Phys.},
pages = {9095--9102},
title = {Improved Second-Order M{\o}ller-Plesset Perturbation Theory by Separate Scaling of Parallel- and Antiparallel-Spin Pair Correlation Energies},
volume = {118},
year = {2003}
}

@article{grimmebench11cpc,
author = {Grimme, Stefan and Ehrlich, Stephan and Goerigk, Lars},
journal = {J. Comput.\ Chem.},
pages = {1456--1465},
title = {{Effect of the Damping Function in Dispersion Corrected Density Functional Theory}},
volume = {32},
year = {2011}
}


@article{BSSE,
author = {Boys, S. F. and Bernardi, F.},
title = {The Calculation of Small Molecular Interactions by the Differences of Separate Total Energies. Some Procedures with Reduced Errors},
journal = {Mol.\ Phys.},
volume = {19},
pages = {553--566},
year  = {1970}
}

@article{Hobza16,
author = {Rez{\'{a}}{\v{c}}, Jan and Hobza, Pavel},
journal = {Chem.\ Rev.},
pages = {5038--5071},
title = {Benchmark Calculations of Interaction Energies in Noncovalent Complexes and Their Applications},
volume = {116},
year = {2016}
}

@article{SCSMIMP2,
author = {{Distasio JR.}, Robert A. and Head-Gordon, Martin},
journal = {Mol.\ Phys.},
pages = {1073--1083},
title = {Optimized Spin-component Scaled Second-order M{\o}ller-Plesset Perturbation Theory for Intermolecular Interaction Energies},
volume = {105},
year = {2007}
}
