# Supplementary material for: Electron Transfer Rates in Polar and Non-Polar Environments: a Generalization of Marcus’ Theory to Include an Effective Treatment of Tunneling Effects
Source: J Phys Chem Lett. 2022 Sep 27;13(39):9148–55. doi: 10.1021/acs.jpclett.2c02343 (PMC9549518; doi:10.1021/acs.jpclett.2c02343)
Supplement: Supplementary file 1 — jz2c02343_si_001.zip [file jz2c02343_si_001.zip › SI_ET_rates/Bibfiles/mystyle.sty]

\newcommand{\bld}{\hat b^{\dag}_{\la}}
\newcommand{\bl}{\hat b_{\la}}
\newcommand{\num}{\hat n_{\la}}
\newcommand{\bd}{\hat b^{\dag}}
\newcommand{\bnd}{\hat b}
\newcommand{\Bop}{{\cal B}} 
\newcommand{\Kop}{{\cal K}} 
\newcommand{\Lvec}{{\bf L}} 
\newcommand{\Rvec}{{\bf R}}
\newcommand{\Vop}{{\cal V}} 
\newcommand{\la}{\lambda}
\newcommand{\Hop}{{\cal H}} 
\newcommand{\Eop}{{\cal E}} 
\newcommand{\Uop}{{\cal U}} 
\newcommand{\Evec}{{\bf E}}
\newcommand{\Bvec}{{\bf B}}
\newcommand{\Avec}{{\bf A}}
\newcommand{\ivec}{{\bf i}}
\newcommand{\jvec}{{\bf j}}
\newcommand{\kvec}{{\bf k}}
\newcommand{\rvec}{{\bf r}}
\newcommand{\svec}{{\bf s}}
\newcommand{\pvec}{{\bf p}}
\newcommand{\Jvec}{{\bf J}}
\newcommand{\vvec}{{\bf v}}
\newcommand{\muvec}{{\bf \mu}}
\newcommand{\uvec}{{\bf u}}
\newcommand{\dpt}[1]{\frac{\partial #1}{\partial t}}
\newcommand{\dtt}[1]{\frac{d #1}{dt}}
\newcommand{\dpst}[1]{\frac{\partial{^2} #1}{\partial t{^2}}}
\newcommand{\dpr}[1]{\frac{\partial #1}{\partial r}}
\newcommand{\dpx}[1]{\frac{\partial #1}{\partial x}}
\newcommand{\dpy}[1]{\frac{\partial #1}{\partial y}}
\newcommand{\dpz}[1]{\frac{\partial #1}{\partial z}}
\newcommand{\dpQ}{\frac{\partial}{\partial Q}}
\newcommand{\nb}{\nabla}
\newcommand{\dep}[2]{\frac{\partial #1}{\partial #2}}
\newcommand{\depd}[2]{\frac{\partial^2}{\partial #1 \partial #2}}
\newcommand{\deps}[1]{\frac{\partial^2}{\partial #1^2}}
\newcommand{\diver}{{\bf \nabla .}}
\newcommand{\rot}{{\bf \nabla} \times}
\newcommand{\lap}{\nabla^2}
\newcommand{\laP}{P_{\la}}
\newcommand{\laA}{{\bf A}_{\lambda}}
\newcommand{\ra}{\rightarrow}
\newcommand{\laq}{q_{\lambda}}
\newcommand{\laQ}{q_{\lambda}}
\newcommand{\lau}{{\bf u}_{\lambda}}
\newcommand{\lak}{{\bf k}_{\lambda}}
\newcommand{\icm}{cm$^{-1}$} 
\newcommand{\frec}{\mbox{$\rightarrow$}}
\newcommand{\ie}{{\em i.e. }}
\newcommand{\viz}{{\em viz. }}
\newcommand{\eg}{{\em e.g. }}
\newcommand{\ca}{{\em ca. }}
\newcommand{\cf}{{\em cf. }}
%\newcommand{\ftn}{\footnote}
\newcommand{\vsp}{\vspace{4ex}}
\newcommand{\bit}{\begin{itemize}}
\newcommand{\eit}{\end{itemize}}
\newcommand{\ben}{\begin{enumerate}}
\newcommand{\een}{\end{enumerate}}
\setlength{\textheight}{19cm}%23.5
\setlength{\textwidth}{13.5cm}


\newcommand{\bear}{\begin{array}}
\newcommand{\eear}{\end{array}}
\newcommand{\bC}{\begin{center}}
\newcommand{\eC}{\end{center}}
\newcommand{\beql}[1]{\begin{equation} \label{#1}}
\newcommand{\eeq}{\end{equation}}
\newcommand{\eeql}{\end{equation}}
\newcommand{\bqnl}[1]{\begin{eqnarray} \label{#1}}
\newcommand{\beq}{\begin{equation}}
\newcommand{\bqn}{\begin{eqnarray}}
\newcommand{\eqn}{\end{eqnarray}}
\newcommand{\nn}{\newline\noindent}
\newcommand{\nnd}{\noindent}
\newcommand{\eps}{\epsilon}
\renewcommand{\baselinestretch}{1.1}
\newcommand{\ket}[1]{\left|#1 \right\rangle}
\newcommand{\bra}[1]{\left\langle #1 \right|}
\newcommand{\dps}[2]{\frac{\partial{^2} #1}{\partial #2{^2}}}
\newcommand{\dt}[2]{\frac{d #1}{d #2}}
\newcommand{\dts}[1]{\frac{d^2}{d #1^2}}
\newcommand{\dtss}[2]{\frac{d^2 #1}{d #2^2}}

%Lettere Greche minuscole in grassetto           
 
\newcommand{\alphab}{\mbox{\boldmath{$\alpha$}}}
\newcommand{\betab}{\mbox{\boldmath{$\beta$}}}
%\newcommand{\gammab}[1]{{\mbox{\boldmath{$\gamma$}}}_{\mbox{\tiny (#1)}}}
\newcommand{\gammab}[1]{{\mbox{\boldmath{$\gamma$}}}_{\mbox{\tiny #1}}}
\newcommand{\deltab}{\mbox{\boldmath{$\delta$}}} 
\newcommand{\kappab}{\mbox{\boldmath{$\kappa$}}}
\newcommand{\lambdab}{\mbox{\boldmath{$\lambda$}}}
\newcommand{\rhob}{\mbox{\boldmath{$\rho$}}}
\newcommand{\xib}{\mbox{\boldmath{$\xi$}}}
\newcommand{\omegab}{\mbox{\boldmath{$\omega$}}}
\newcommand{\Phib}{\mbox{\boldmath{$\Phi$}}}
%Lettere Greche maiuscole in grassetto           

\newcommand{\Gammab}{\mbox{\boldmath{$\Gamma$}}} 
%\newcommand{\qB}{\mbox{\boldmath{$q$}}}


\newcommand{\Hopv}[1]{{\mathcal H}_{vib}^{\mbox{\tiny(#1)}}}
\newcommand{\Top}{ {\mathcal T}}
\newcommand{\aB}{\mbox{{\bf a}}}
\newcommand{\bB}{\mbox{{\bf b}}}
\newcommand{\cB}{\mbox{{\bf c}}}
\newcommand{\dB}{\mbox{{\bf d}}}
\newcommand{\eB}{\mbox{{\bf e}}}
\newcommand{\fB}{\mbox{{\bf f}}}
\newcommand{\gB}{\mbox{{\bf g}}}
\newcommand{\hB}{\mbox{{\bf h}}}
\newcommand{\iB}{\mbox{{\bf i}}}
\newcommand{\jB}{\mbox{{\bf j}}}
\newcommand{\kB}{\mbox{{\bf k}}}
\newcommand{\lB}{\mbox{{\bf l}}}
\newcommand{\mB}{\mbox{{\bf m}}}
\newcommand{\nB}{\mbox{{\bf n}}}
\newcommand{\oB}{\mbox{{\bf o}}}
\newcommand{\pB}{\mbox{{\bf p}}}
\newcommand{\qB}{\mbox{{\bf q}}}
\newcommand{\rB}{\mbox{{\bf r}}}
\newcommand{\sB}{\mbox{{\bf s}}}
\newcommand{\tB}{\mbox{{\bf t}}}
\newcommand{\uB}{\mbox{{\bf u}}}
\newcommand{\vB}{\mbox{{\bf v}}}
\newcommand{\xB}{\mbox{{\bf x}}}
\newcommand{\yB}{\mbox{{\bf y}}}
\newcommand{\wB}{\mbox{{\bf w}}}
\newcommand{\zB}{\mbox{{\bf z}}}

\newcommand{\AB}{\mbox{{\bf A}}}
\newcommand{\BB}{\mbox{{\bf B}}}
\newcommand{\CB}{\mbox{{\bf C}}}
\newcommand{\DB}{\mbox{{\bf D}}}
\newcommand{\EB}{\mbox{{\bf E}}}
\newcommand{\FB}{\mbox{{\bf F}}}
\newcommand{\GB}{\mbox{{\bf G}}}
\newcommand{\HB}{\mbox{{\bf H}}}
\newcommand{\IB}{\mbox{{\bf I}}}
\newcommand{\JB}{\mbox{{\bf J}}}
\newcommand{\KB}{\mbox{{\bf K}}}
\newcommand{\LB}{\mbox{{\bf L}}}
\newcommand{\MB}{\mbox{{\bf M}}}
\newcommand{\NB}{\mbox{{\bf N}}}
\newcommand{\OB}{\mbox{{\bf O}}}
\newcommand{\PB}{\mbox{{\bf P}}}
%\newcommand{\QB}[1]{{\mbox{{\bf Q}}_{\mbox{\tiny(#1)}}}}
\newcommand{\QB}{\mbox{{\bf Q}}}
\newcommand{\RB}{\mbox{{\bf R}}}
\newcommand{\SB}{\mbox{{\bf S}}}
\newcommand{\TB}{\mbox{{\bf T}}}
\newcommand{\UB}{\mbox{{\bf U}}}
\newcommand{\VB}{\mbox{{\bf V}}}
\newcommand{\XB}{\mbox{{\bf X}}}
\newcommand{\YB}{\mbox{{\bf Y}}}
\newcommand{\WB}{\mbox{{\bf W}}}
\newcommand{\ZB}{\mbox{{\bf Z}}}
\newcommand{\Bnabla}{\mbox{{\bf \nabla}}}
\newcommand{\amp}[2]{\langle #1 | #2 \rangle}
%\newcommand{\ket}[1]{| #1 \rangle}
%\newcommand{\bra}[1]{\langle #1 |}
%Simboli matematici vari
%\newcommand{\rcm}{cm$^{-1}$} 
\newcommand{\dgr}{^\circ} 
\newcommand{\half}{\frac{1}{2}} 
\newcommand{\ddt}{\frac{d}{dt}}
\newcommand{\derpd}[2]{\frac{\partial^2 #1}{\partial #2}}
\newcommand{\derp}[2]{\frac{\partial #1}{\partial #2}}
