# Supplementary material for: Electron Transfer Rates in Polar and Non-Polar Environments: a Generalization of Marcus’ Theory to Include an Effective Treatment of Tunneling Effects
Source: J Phys Chem Lett. 2022 Sep 27;13(39):9148–55. doi: 10.1021/acs.jpclett.2c02343 (PMC9549518; doi:10.1021/acs.jpclett.2c02343)
Supplement: Supplementary file 1 — jz2c02343_si_001.zip [file jz2c02343_si_001.zip › SI_ET_rates/Bibfiles/pelusog.bib]

@ARTICLE{Albunia00,
author = {Albunia, R. A. and Borrelli, R. and Peluso, A.},
title = {The Occurrence of Electron Transfer in Aromatic Nitration: Dynamical	Aspects},
journal = {Theor.\ Chem.\ Acc.},
year = {2000},
volume = {104},
pages = {218}
}

@ARTICLE{Alfano02,
author = {Alfano, D. and Peluso, A. and Borrelli, R.},
title = {A Simple Method for Estimating Activation Energies of Proton-Transfer Reactions},
journal = {J. Phys.\ Chem.\ A.},
year = {2002},
volume = {106},
pages = {7018}
}

@ARTICLE{Altucci02,
author = {Altucci, C. and Borrelli, R. and De Lisio, C. and De Riccardis, F. and Persico, V. and Porzio, A. and Peluso, A.},
title = {Excited State Intramolecular Proton Transfer in Free Base Hemiporphyrazine},
journal = {Chem.\ Phys.\ Lett.},
year = {2002},
volume = {354},
pages = {160--164}
}

@article{Borrelli03,
author = {Borrelli, R. and Peluso, A.},
title = {Dynamics of Radiationless Transitions in Large Molecular Systems: A {{F}ranck-Condon} Based Method Accounting for Displacements and Rotations of All the Normal Coordinates},
journal = {J. Chem.\ Phys.},
year = {2003},
volume = {119},
pages = {8437--8448}
}

@ARTICLE{Borrelli05,
author = {Borrelli, R. and Di Donato, M. and Peluso, A.},
title = {Role of Intramolecular Vibrations in Long-range Electron Transfer between Pheophytin and Ubiquinone in Bacterial Photosynthetic Reaction	Centers},
journal = {Biophys.\ {J}.},
year = {2005},
volume = {89},
pages = {830--841}
}

@ARTICLE{Borrelli05a,
  author = {Borrelli, R. and Di Donato, M. and Peluso, A.},
  title = {Intramolecular reorganization energies and Franck-Condon integrals	for ET from pheophytin to quinone in bacterial photosynthetic reaction
	centers},
  journal = {Chem.\ Phys.\ Lett.},
  year = {2005},
  volume = {413},
  pages = {210}
}


@article{Borrelli06,
author = {Borrelli, R. and Peluso, A.},
title = {The Vibrational Progressions of the {$\mathrm{N} \leftarrow \mathrm{V}$} Electronic	Transition of Ethylene. {A} Test Case for the Computation of {Franck-Condon} Factors of Highly Flexible Photoexcited Molecules},
journal = {J. Chem.\ Phys.},
year = {2006},
volume = {125},
pages = {194308-8}
}

@ARTICLE{Borrelli07,
  author = {Borrelli, R.},
  title = {Franck-Condon Analysis of the {SF}$_6^-$ Electron Photodetachment
	Spectrum},
  journal = {Chem.\ Phys.\ Lett.},
  year = {2007},
  volume = {445},
  pages = {84}
}

@article{Borrelli07JCTC,
author = {Borrelli, R. and Di Donato, M. and Peluso, A.},
title = {Quantum Dynamics of Electron Transfer from Bacteriochlorophyll to Pheophytin in Bacterial Reaction Centers},
journal = {J. Chem.\ Theory Comput.},
year = {2007},
volume = {3},
pages = {673--680}
}

@ARTICLE{Borrelli07TCA,
  author = {Borrelli, Raffaele and Di Donato, Mariangela and Peluso, Andrea},
  title = {Electron transfer rates and Franck-Condon factors: an application
	to the early electron transfer steps in photosynthetic reaction centers},
  journal = {Theor.\ Chem.\ Acc.},
  year = {2007},
  volume = {117},
  pages = {957}
}

@article{Borrelli08,
author = {Borrelli, Raffaele and Peluso, Andrea},
title = {The Electron Photodetachment Spectrum of {c-C$_4$F$_8^-$}: A Test Case for the Computation of Franck-Condon Factors of Highly Flexible	Molecules},
journal = {J. Chem.\ Phys.},
year = {2008},
volume = {128},
pages = {044303-7}
}

@article{Borrelli11PCCP,
author = {Raffaele Borrelli and Andrea Peluso},
title = {The Temperature Dependence of Radiationless Transition Rates from Ab Initio Computations},
journal = {Phys.\ Chem.\ Chem.\ Phys.},
year = {2011},
volume = {13},
pages = {4420--4426}
}

@article{Borrelli12JPCA,
author = {Borrelli, Raffaele and Capobianco, Amedeo and Peluso, Andrea},
title = {Generating Function Approach to the Calculation of Spectral Band	Shapes of Free-Base Chlorin Including Duschinsky and Herzberg-Teller Effects},
journal = {J. Phys.\ Chem.\ A},
year = {2012},
volume = {116},
pages = {9934--9940}
}

@article{Borrelli13CJC,
Title = {Franck-Condon Factors: Computational Approaches and Recent Developments},
Author = {Borrelli, Raffaele and Capobianco, Amedeo and Peluso, Andrea},
Journal = {Can.\ J. Chem.},
Year = {2013},
Pages = {495--504},
Volume = {91},
}

@article{Borrelli13Wires,
author = {Borrelli, Raffaele and Peluso, Andrea},
title = {Elementary Electron Transfer Reactions: From Basic Concepts to Recent Computational Advances},
journal = {WIREs: Comput.\ Mol.\ Sci.},
volume = {3},
pages = {542--559},
year = {2013},
}

@article{Borrelli14CP,
author = {Borrelli, R. and Capobianco, A. and Peluso, A.},
title = {Hole Hopping Rates in Single Strand Oligonucleotides},
volume = {440},
pages = {25--30},
year = {2014},
journal = {Chem.\ Phys.}
}

@article{Borrelli15PCCP,
author = {Borrelli, R. and Capobianco, A. and Landi, A. and Peluso, A.},
title = {Vibronic Couplings and Coherent Electron Transfer in Bridged Systems},
volume = {17},
pages = {30937--30945},
year = {2015},
journal = {Phys.\ Chem.\ Chem.\ Phys.}
}

@article{Borrelli2016Thermo,
author = {Borrelli, Raffaele  and Gelin, Maxim F. },
title = {Quantum Electron-Vibrational Dynamics at Finite Temperature: Thermo Field Dynamics Approach},
journal = {J.\ Chem.\ Phys.},
volume = {145},
number = {22},
pages = {224101},
year = {2016},
doi = {10.1063/1.4971211},
URL = {https://aip.scitation.org/doi/abs/10.1063/1.4971211},
eprint = {https://aip.scitation.org/doi/pdf/10.1063/1.4971211}
}

@article{Borrelli2016GH,
author = {Borrelli,Raffaele  and Peluso,Andrea },
title = {Quantum dynamics of electronic transitions with Gauss-Hermite wave packets},
journal = {The Journal of Chemical Physics},
volume = {144},
number = {11},
pages = {114102},
year = {2016},
doi = {10.1063/1.4943538},
}


@article{Peluso09AC,
author = {Capobianco, A. and Carotenuto, M. and Caruso, T. and Peluso, A.},
title = {The Charge-Transfer Band of an Oxidized Watson-Crick Guanosine-Cytidine Complex},
journal = {Angew.\ Chem.\ Int.\ Ed.},
year = {2009},
volume = {48},
Pages = {9526--9528}
}

@article{Capobianco12TCA,
author = {Capobianco, Amedeo and Borrelli, Raffaele and Noce, Canio and Peluso,	Andrea},
title = {{Franck-Condon} Factors in Curvilinear Coordinates: The Photoelectron Spectrum of Ammonia},
journal = {Theor.\ Chem.\ Acc.},
year = {2012},
volume = {131},
pages = {1181}  
}

@article{Capobianco12ASC,
author = {Capobianco, Amedeo and Russo, Alessio and Lattanzi, Alessandra and Peluso, Andrea},
title = {On the Mechanism of Asymmetric Epoxidation of Enones Catalyzed by $\alpha,\alpha$-{L}-Diarylprolinols: A Theoretical Insight},
journal = {Adv.\ Synth.\ Catal.},
volume = {354},
pages = {2789--2796},
year = {2012}
}

@article{Capobianco12zwitt,
author = {Capobianco, A. and Esposito, A. and Caruso, T. and Borbone, F. and Carella, A. and Centore, R. and Peluso, A.},
title = {Tuning Wavefunction Mixing in Push--Pull Molecules: From Neutral to Zwitterionic Compounds},
journal = {Eur.\ J. Org.\ Chem.},
year = {2012},
pages = {2980--2989}
}

@article{Capobianco13CP,
author = {Capobianco, A. and Centore, R. and Noce, C. and Peluso, A.},
title = {Molecular Hyperpolarizabilities of Push-Pull Chromophores: A Comparison between Theoretical and Experimental Results},
year = {2013},
journal = {Chem.\ Phys.},
volume = {411},
pages = {11--16}
}

@article{Capobianco13CPL,
author = {Capobianco, A. and Centore, R. and Fusco, S. and Peluso, A.},
title = {Electro--Optical Properties from CC2 Calculations: A Comparison between Theoretical and Experimental Results},
year = {2013},
volume = {580}, 
pages = {126--129}, 
journal = {Chem.\ Phys.\ Lett.}
}

@article{Capobianco13JCP,
author = {Capobianco, A. and Caruso, T. and Celentano, M. and La Rocca, M. V. and Peluso, A.},
title = {Proton Transfer in Oxidized Adenosine Self-Aggregates},
journal = {J. Chem.\ Phys.},
volume = {139},
pages = {145101-4},
year = {2013}
} 

@article{Capobianco13JPCB,
title = {Stacking Interactions between Adenines in Oxidized Oligonucleotides},
volume = {117},
author = {Capobianco, Amedeo and Caruso, Tonino and Celentano, Maurizio and D'Ursi, Anna Maria and Scrima, Mario and Peluso, Andrea},
pages = {8947--8953},
journal = {J. Phys.\ Chem.\ B},
year = {2013}
}

@article{Capobianco14RSC,
author = {Capobianco, A. and Peluso, A.},
title = {The Oxidization Potential of AA Steps in Single Strand DNA Oligomers},
year = {2014},
journal = {RSC Adv.},
volume = {4},
pages = {47887--47893}
}

@article{Capobianco15CTC,
title = "{DFT} Predictions of the Oxidation Potential of Organic Dyes for Opto-Electronic Devices",
journal = "Comp.\ Theor.\ Chem.",
volume = "1070",
pages = "68--75",
year = "2015",
author = "Amedeo Capobianco and Amalia Velardo and Andrea Peluso"
}

@article{Capobianco15PCCPa,
author = {Capobianco, A. and Caruso, T. and Peluso, A.},
title = {Hole Delocalization over Adenine Tracts in Single Stranded DNA Oligonucleotides},
year = {2015},
journal = {Phys.\ Chem.\ Chem.\ Phys.},
volume = {17},
pages = {4750--4756}
}

@article{Capobianco15JPCB,
author = {Amedeo Capobianco and Tonino Caruso and Anna Maria D'Ursi and Sandra Fusco and Annalisa Masi and Mario Scrima and Chryssostomos Chatgilialoglu and Andrea Peluso},
title = {Delocalized Hole Domains in Guanine-Rich DNA Oligonucleotides},
journal = {J. Phys.\ Chem.\ B},
volume = {119},
pages = {5462--5466},
year = {2015}
}

@article{Capobianco16JPCAcianine,
author = {Amedeo Capobianco and Raffaele Borrelli and Alessandro Landi and Amalia Velardo and Andrea Peluso},
title = {Absorption Band Shapes of a Push-Pull Dye Approaching the Cyanine Limit: A Challenging Case for First Principle Calculations},
journal = {J. Phys.\ Chem.\ A},
volume = {120},
pages = {5581--5589},
year = {2016}
}

@Article{Capobianco2017_accopp,
	author = {Capobianco, A. and Landi, A. and Peluso, A.},
	title = {Modeling DNA Oxidation in Water},
	year = {2017},
	volume = {19},
	pages = {13571--13578},
	journal = {Phys.\ Chem.\ Chem.\ Phys.}
}

@article{Caruso05,
author = {Caruso, T. and Carotenuto, M. and Vasca, E. and Peluso, A.},
title = {Direct Experimental Observation of the Effect of the Base Pairing on the Oxidation Potential of Guanine},
journal = {J. Am.\ Chem.\ Soc.},
year = {2005},
volume = {127},
pages = {15040--15041}
}

@article{Caruso07,
author = {Caruso, T. and Capobianco, A. and Peluso, A.},
title = {The Oxidation Potential of Adenosine and Adenosine-Thymidine Base-Pair in Chloroform Solution},
journal = {J. Am.\ Chem.\ Soc.},
year = {2007},
volume = {129},
pages = {15347--15353}
}

@article{Castaldo02,
author = {Castaldo, A. and Centore, R. and  Peluso, A. and Sirigu, A. and Tuzi, A. },
volume = {13},
pages = {27--36},
year = {2002},
title = {Structure and Electronic Properties of Extended Chromophores for Applications in Second-Order Nonlinear Optics},
journal = {Struct.\ Chem.}
}

@article{Centore09,
author = {Centore, R. and Fusco, S. and  Peluso, A. and  Capobianco, A. and Stolte, M. and Archetti, G. and Kuball, H.-G.},
title = {Push-Pull Azo-Chromophores Containing Two Fused Pentatomic Heterocycles and Their Nonlinear Optical Properties},
pages = {3535--3543},
year  ={2009},
journal = {Eur.\ J. Org.\ Chem.}
}

@article{Centore13,
author = {Centore, R. and Fusco, S. and Capobianco, A. and Piccialli, Vincenzo and Zaccaria, Sabrina and Peluso, A.},
title = {Tautomerism in the Fused N-Rich Triazolotriazole Heterocyclic System},
journal = {Eur.\ J. Org.\ Chem.},
pages = {3721--3728},
year = {2013}
}

@ARTICLE{Centore2015JMS,
author={Centore, R. and Manfredi, C. and Fusco, S. and Maglione, C. and Carella, A. and Capobianco, A. and Peluso, A. and Colonna, D. and Di Carlo, A.},
title={Proton Induced Tautomeric Switching in N-Rich Aromatics with Tunable Acid-Base Character},
journal={J. Mol.\ Struct.},
year={2015},
volume={1093},
pages={119--124}
}


@ARTICLE{Centore2016EJOC,
author = {Fusco, S. and Maglione, C. and Velardo, A. and Piccialli, V. and Liguori, R. and Peluso, A. and Rubino, A. and Centore, R.},
title = {N-Rich Fused Heterocyclic Systems: Synthesis, Structure, Optical and Electrochemical Characterization},
journal = {Eur.\ J. Org.\ Chem.},
year = {2016},
pages = {1772--1780}
}

@article{Centore17,
author = {Centore, Roberto and Manfredi, Carla and Capobianco, Amedeo and Volino, Sabato and Ferrara, Maria Vittoria and Carella, Antonio and Fusco, Sandra and Peluso, Andrea},
title = {Solid State Separation and Isolation of Tautomers of Fused-Ring Triazolotriazoles},
journal = {J. Org.\ Chem.},
volume = {82},
pages = {5155--5161},
year = {2017}
}

@article{DellaSala18,
author = {Della Sala, Paolo and Capobianco, Amedeo and Caruso, Tonino and Talotta, Carmen and De Rosa, Margherita and Neri, Placido and Peluso, Andrea and Gaeta, Carmine},
title = {An Anthracene-Incorporated [8]Cycloparaphenylene Derivative as an Emitter in Photon Upconversion},
journal = {J. Org.\ Chem.},
volume = {83},
pages = {220--227},
year = {2018}
}

@article{Ethylerrata,
author = {Borrelli, R. and Peluso, A.},
title = {Erratum: ``The Vibrational Progressions of the $\mathrm{N}\leftarrow\mathrm{V}$ Electronic Transition of Ethylene: A Test Case for the Computation of Franck-Condon Factors of Highly Flexible Photoexcited Molecules''},
year  = {2013},
journal = {J. Chem.\ Phys.},
volume = {139},
pages = {159902-1}
}

@article{Landi18JCTC,
author = {Landi, Alessandro and Borrelli, Raffaele and Capobianco, Amedeo and Velardo, Amalia and Peluso, Andrea},
title = {Hole Hopping Rates in Organic Semiconductors: A Second-Order Cumulant Approach},
journal = {J. Chem.\ Theory Comput.},
volume = {14},
pages = {1594--1601},
year = {2018}
}

@article{Landi18mu,
author = {Landi, Alessandro and Borrelli, Raffaele and Capobianco, Amedeo and Velardo, Amalia and Peluso, Andrea},
title = {Second-Order Cumulant Approach for the Evaluation of Anisotropic Hole Mobility in Organic Semiconductors},
journal = {J. Phys.\ Chem.\ C},
volume = {122},
pages = {25849--25857},
year = {2018}
}

@article{Meninno15,
author = {Meninno, S. and Capobianco, A. and Peluso, A. and Lattanzi, A.},
title = {One-pot highly diastereoselective annulation to N-unprotected tetrasubstituted 2-pyrrolines},
year  = {2015},
journal = {Green.\ Chem.},
volume = {17},
pages = {2317--2340}
}

@article{NH3errata,
author = {Peluso, A. and Borrelli, R. and Capobianco, A.},
title = {Correction to ``Photoelectron Spectrum of Ammonia, a Test Case for the Calculation of Franck-Condon Factors in Molecules Undergoing Large Geometrical Displacements upon Photoionization''},
year  = {2013},
journal = {J. Phys.\ Chem.\ A},
volume = {117},
pages = {10985--10985}
}

@ARTICLE{Peluso1985CJCa,
author = {Del Re, G. and Peluso, A. and Minichino, C.},
title={Hydrgogen bridges and electron transfer in biomolecules. Study of a possible mechanismon a model charge recombination system},
journal={Can.\	J. Chem.},
year = {1985},
volume = {63},
pages = {1850--1856}
}


@ARTICLE{Peluso97,
author = {Peluso, A. and Santoro, F. and Del Re, G.},
title = {Vibronic Coupling in Electronic {T}ransitions with Significant {D}uschinsky	Effect},
journal = {Int.\ J. {Q}uantum Chem.},
year = {1997},
volume = {63},
pages = {233--244}
}

@ARTICLE{Peluso1998JPCA,
author = {Peluso, A. and Brahimi, M. and Carotenuto, M. and Del Re, G.},
title = {Proton-Assisted Electron Transfer},
journal = {J. Phys.\ Chem.\ A},
year = {1998},
volume = {102},
pages = {10333--10339}
}

@article{Peluso09,
author = {Peluso, Andrea and Borrelli, Raffaele and Capobianco, Amedeo},
title = {Photoelectron Spectrum of Ammonia, a Test Case for the Calculation	of {Franck--Condon} Factors in Molecules Undergoing Large Geometrical	Displacements upon Photoionization},
journal = {J. Phys.\ Chem.\ A},
year = {2009},
volume = {113},
pages = {14831--14837}
}

@ARTICLE{Peluso2000JCP,
author={Peluso, A. and Di Donato, M. and Saracino, G. A. A.},
title={An alternative way of thinking about electron transfer in proteins: Proton assisted electron transfer between the primary and the secondary quinones in photosynthetic reaction centers},
journal = {J. Chem.\ Phys.},
year = {2000},
volume = {113},
pages = {3212--3218}
}

@article{Russo11,
author = {Russo, Alessio and Capobianco, Amedeo and Perfetto, Alessandra and Lattanzi, Alessandra and Peluso, Andrea},
title = {Enantioselective Conjugate Addition of Malononitrile to Chalcones Promoted by $\alpha,\alpha$-{L}-Diaryl Prolinols: Noncovalent versus Covalent Catalysis?},
journal = {Eur.\ J. Org.\ Chem.},
pages = {1922--1931},
year = {2011},
}

@article{Velardo15,
author = {Velardo, A. and Borrelli, R. and Capobianco, A. and La Rocca, M. V. and Peluso, A.},
title = {First Principle Analysis of Charge Dissociation and Charge Recombination Processes in Organic Solar Cells},
journal = {J. Phys.\ Chem.\ C},
volume = {119},
number = {33},
pages = {18870--18876},
year = {2015}
}

@article{Velardo16,
author = {Velardo, A. and Borrelli, R. and Peluso, A. and Capobianco, A.},
title = {First-Principle Calculations of the Band Shapes of Singlet-Triplet Transitions},
journal = {J. Phys.\ Chem.\ C},
volume = {120},
pages = {24605--24614}, 
year = {2016}
}

@article{Velardo19,
author = {Velardo, Amalia and Borrelli, Raffaele and Capobianco, Amedeo and Landi, Alessandro and Peluso, Andrea},
title = {Disentangling Electronic and Vibrational Effects in the Prediction of Band Shapes for Singlet-Triplet Transitions},
journal = {J. Phys.\ Chem.\ C},
volume = {123},
number = {23},
pages = {14173--14179},
year = {2019}
}
@article{Landi19JPCL,
author = {Landi, Alessandro and Borrelli, Raffaele and Capobianco, Amedeo and Peluso, Andrea},
title = {Transient and Enduring Electronic Resonances Drive Coherent Long Distance Charge Transport in Molecular Wires},
journal = {J. Phys.\ Chem.\ Lett.},
volume = {10},
pages = {1845--1851},
year = {2019}
}
