# Supplementary material for: Electron Transfer Rates in Polar and Non-Polar Environments: a Generalization of Marcus’ Theory to Include an Effective Treatment of Tunneling Effects
Source: J Phys Chem Lett. 2022 Sep 27;13(39):9148–55. doi: 10.1021/acs.jpclett.2c02343 (PMC9549518; doi:10.1021/acs.jpclett.2c02343)
Supplement: Supplementary file 1 — jz2c02343_si_001.zip [file jz2c02343_si_001.zip › SI_ET_rates/Bibfiles/protobibliochem.bib]

@article {Falke1001,
	author = {Falke, Sarah Maria and Rozzi, Carlo Andrea and Brida, Daniele and Maiuri, Margherita and Amato, Michele and Sommer, Ephraim and De Sio, Antonietta and Rubio, Angel and Cerullo, Giulio and Molinari, Elisa and Lienau, Christoph},
	title = {Coherent ultrafast charge transfer in an organic photovoltaic blend},
	volume = {344},
	number = {6187},
	pages = {1001--1005},
	year = {2014},
	doi = {10.1126/science.1249771},
	publisher = {American Association for the Advancement of Science},
	abstract = {Organic photovoltaics operate by transferring charge from a light-absorbing donor material to a nearby acceptor. Falke et al. show that molecular vibrations smooth the way for this charge transfer to proceed. A combination of ultrafast spectroscopy and theoretical simulations revealed an oscillatory signal in a model donor/acceptor blend that implicates carbon-carbon bond stretching in concert with the electronic transition. This vibrational/electronic, or vibronic, process maintains a quantum-mechanical phase relationship that guides the charge more rapidly and directly than an incoherent migration from donor to acceptor.Science, this issue p. 1001 Blends of conjugated polymers and fullerene derivatives are prototype systems for organic photovoltaic devices. The primary charge-generation mechanism involves a light-induced ultrafast electron transfer from the light-absorbing and electron-donating polymer to the fullerene electron acceptor. Here, we elucidate the initial quantum dynamics of this process. Experimentally, we observed coherent vibrational motion of the fullerene moiety after impulsive optical excitation of the polymer donor. Comparison with first-principle theoretical simulations evidences coherent electron transfer between donor and acceptor and oscillations of the transferred charge with a 25-femtosecond period matching that of the observed vibrational modes. Our results show that coherent vibronic coupling between electronic and nuclear degrees of freedom is of key importance in triggering charge delocalization and transfer in a noncovalently bound reference system.},
	issn = {0036-8075},
	URL = {https://science.sciencemag.org/content/344/6187/1001},
	eprint = {https://science.sciencemag.org/content/344/6187/1001.full.pdf},
	journal = {Science}
}
@article {Parson2008,
	author = {Parson, William W.},
	title = {Long Live Electronic Coherence!},
	volume = {316},
	number = {5830},
	pages = {1438--1439},
	year = {2007},
	doi = {10.1126/science.1143907},
	publisher = {American Association for the Advancement of Science},
	issn = {0036-8075},
	URL = {https://science.sciencemag.org/content/316/5830/1438},
	eprint = {https://science.sciencemag.org/content/316/5830/1438.full.pdf},
	journal = {Science}
}
@article {Scholes2017,
	author ={Scholes, G. and Fleming, G. and Chen, L. and et al.}, 
	title = {Using coherence to enhance function in chemical and biophysical systems},
	volume = {543},
	pages = {647--656},
	year ={2017},
	journal= {Nature}, 
	doi ={10.1038/nature21425},
	}


@Article{Duschinsky37,
Title  = {On the Interpretation of Electronic Spectra of Polyatomic Molecules. {I}. {Concerning} the {{F}ranck-{C}ondon} Principle},
Author = {Duschinsky, F.},
Journal= {Acta Phisicochim.\ {URSS}},
Year   = {1937},
Pages  = {551--566},
Volume = {7}
}

@Article{Santoro07,
Title   = {Effective Method to Compute Franck-Condon Integrals for Optical Spectra of Large Molecules in Solution},
Author  = {Santoro, F. and Improta, R. and Lami, A. and Bloino, J. and Barone, V.},
Journal = {J. Chem.\ Phys.},
Year    = {2007},
Pages   = {084509},
Volume  = {126}
}

@Article{Santoro08,
Title   = {Effective Method for the Computation of Optical Spectra of Large Molecules at Finite Temperature Including the Duschinsky and Herzberg-Teller Effect: The Q$_x$ Band of Porphyrin as A Case Study},
Author  = {Santoro, Fabrizio and Lami, Alessandro and Improta, Roberto and Bloino, Julien and Barone, Vincenzo},
Journal = {J. Chem.\ Phys.},
Year    = {2008},
Pages   = {224311},
Volume  = {128}
}


@article{Cuniberti2009,
author = {Guti\'{e}rrez, R. and Caetano, R. A. and Woiczikowski, B. P. and Kubar, T. and Elstner, M. and Cuniberti, G.},
journal = {Phys.\ Rev.\ Lett.},
pages = {208102},
title = {Charge Transport through Biomolecular Wires in a Solvent: Bridging Molecular Dynamics and Model Hamiltonian Approaches},
volume = {102},
year = {2009}
}

@Article{Ozkan90,
Title       = {Franck-Condon Principle for Polyatomic Molecules: Axis-Switching Effects and Transformation of Normal Coordinates},
Author      = {{\"O}zkan, I.},
Journal     = {J. Mol.\ Spec.},
Year        = {1990},
Pages       = {147--162},
Volume      = {139}
}

@article{Peskin2010,
author = {Brisker-Klaiman, Daria and Peskin, Uri},
title = {Coherent Elastic Transport Contribution to Currents through Ordered DNA Molecular Junctions},
journal = {J.  Phys.\ Chem.\ C},
volume = {114},
pages = {19077--19082},
year = {2010}
}

@Article{Peskin2012,
author ="Brisker-Klaiman, Daria and Peskin, Uri",
title  ="Ballistic Charge Transport through Bio-Molecules in a Dissipative Environment",
journal  ="Phys.\ Chem.\ Chem.\ Phys.",
year  ="2012",
volume  ="14",
pages  ="13835--13840"
}

@incollection{Peskin2013,
author      = "Tal, Simon and Brikser-Klaiman, D. and Pekinn, U.",
title       = "Advances in Quantum Methods and Applications in Chemistry, Physics, and Biology",
editor      = "Matti Hotokka, M. and Brandas, E. J. and  Maruani, J. and Delgado-Barrio, G. ",
booktitle   = "Progress in Theoretical Chemistry and Physics",
publisher   = "Springer International Pubilishing",
year        = 213,
volume = "27"
}


@article{Shimazaki2005,
author = {Shimazaki, Tomomi and Asai, Yoshihiro and Yamashita, Koichi},
title = {Theoretical Rate Constants of Super-Exchange Hole Transfer and Thermally Induced Hopping in DNA},
journal = {J.  Phys.\ Chem.\ B},
volume = {109},
pages = {1295--1303},
year = {2005}
}

@Article{Skrinjar1988,
Title    = {Classical and Quantum Approach to Davydov's Soliton Theory},
Author   = {{\v S}krinjar, M. J. and Kapor, D. V. and Stojanovi{\'c}, S. D.},
Journal  = {Phys.\ Rev.\ A},
Year     = {1988},
Pages    = {6402--6408},
Volume   = {38}
}


@Book{AbramowitzStegun64,
Title                    = {Handbook of mathematical functions with formulas, graphs, and mathematical tables},
Author                   = {Abramowitz, Milton and Stegun, Irene A.},
Publisher                = {U.S. Government Printing Office},
Year                     = {1964},
Address                  = {Washington, D.C.},
Series                   = {National Bureau of Standards Applied Mathematics Series},
Volume                   = {55}
}


@Article{Ajayaghosh05,
  Title                    = {Chemistry of Squaraine-Derived Materials:{\^a}¬{\"A}¬{\^a} Near-{IR} Dyes, Low Band Gap Systems, and Cation Sensors},
  Author                   = {Ajayaghosh, Ayyappanpillai},
  Journal                  = {Acc. Chem. Res.},
  Year                     = {2005},
  Number                   = {6},
  Pages                    = {449--459},
  Volume                   = {38},

  Abstract                 = {Squaraines belong to an important class of organic dyes with intense absorption and emission properties in the visible to near-{IR} wavelength range. The optical properties of squaraines, which are sensitive to the surrounding medium, make them ideal candidates to photophysists to study the excited-state properties and to material chemists for designing a variety of materials that are useful for wide-ranging applications. The present Account pertains to the recent developments in the materials chemistry of squaraines, highlighting our contributions to the study of squaraine-based near-{IR} dyes, low band gap polymers, and cation sensors. Squaraines belong to an important class of organic dyes with intense absorption and emission properties in the visible to near-{IR} wavelength range. The optical properties of squaraines, which are sensitive to the surrounding medium, make them ideal candidates to photophysists to study the excited-state properties and to material chemists for designing a variety of materials that are useful for wide-ranging applications. The present Account pertains to the recent developments in the materials chemistry of squaraines, highlighting our contributions to the study of squaraine-based near-{IR} dyes, low band gap polymers, and cation sensors.},
  Bdsk-url-1               = {http://dx.doi.org/10.1021/ar0401000},
  Date-modified            = {2014-06-09 09:43:09 +0000},
  File                     = {ACS Full Text PDF:/home/lello/MyLibrary/storage/VRQVSC38/Ajayaghosh - 2005 - Chemistry of Squaraine-Derived Materials Near-IR.pdf:application/pdf;ACS Full Text Snapshot:/home/lello/MyLibrary/storage/XWZPGZEE/ar0401000.html:text/html;Chemistry of Squaraine-Derived Materials:{\^a}¬{\"A}¬{\^a} Near-IR Dyes, Low Band Gap Systems, and Cation Sensors:/home/lello/MyLibrary/storage/XVZD76CG/ar0401000.html:text/html},
  ISSN                     = {0001-4842},
  Owner                    = {lello},
  Shorttitle               = {Chemistry of Squaraine-Derived Materials},
  Timestamp                = {2013.07.11}
}

@Article{Albunia00,
  Title                    = {The occurrence of Electron Transfer in Aromatic Nitration: dynamical aspects},
  Author                   = {Albunia, R. A. and Borrelli, R. and Peluso, A.},
  Journal                  = {Theor. Chem. Acc.},
  Year                     = {2000},
  Pages                    = {218--222},
  Volume                   = {104},

  File                     = {TheorChemAcc_Albunia00.pdf:MyPubs/TheorChemAcc_Albunia00.pdf:PDF}
}

@Article{Alex05,
  Author                   = {S. Alex and U. Santhosh and S. Das},
  Journal                  = {Journal of Photochemistry and Photobiology, A. Chemistry},
  Year                     = {2005},
  Pages                    = {63--71},
  Volume                   = {172},

  Bdsk-file-1              = {YnBsaXN0MDDUAQIDBAUGJCVYJHZlcnNpb25YJG9iamVjdHNZJGFyY2hpdmVyVCR0b3ASAAGGoKgHCBMUFRYaIVUkbnVsbNMJCgsMDxJXTlMua2V5c1pOUy5vYmplY3RzViRjbGFzc6INDoACgAOiEBGABIAFgAdccmVsYXRpdmVQYXRoWWFsaWFzRGF0YV8QHi4uLy4uLy4uLy4uL0V4cG9ydGVkIEl0ZW1zLmJpYtIXCxgZV05TLmRhdGFPEQFwAAAAAAFwAAIAAAxNYWNpbnRvc2ggSEQAAAAAAAAAAAAAAAAAAADOl7nTSCsAAAAI+FESRXhwb3J0ZWQgSXRlbXMuYmliAAAAAAAAAAAAAAAAAAAAAAAAAAAAAAAAAAAAAAAAAAAAAAAAAAAAAAAAAAAAAFa4d8/R4Z8AAAAAAAAAAAAEAAEAAAkgAAAAAAAAAAAAAAAAAAAABWxlbGxvAAAQAAgAAM6Xq8MAAAARAAgAAM/RxX8AAAABAAgACPhRAAJkjgACAC1NYWNpbnRvc2ggSEQ6VXNlcnM6AGxlbGxvOgBFeHBvcnRlZCBJdGVtcy5iaWIAAA4AJgASAEUAeABwAG8AcgB0AGUAZAAgAEkAdABlAG0AcwAuAGIAaQBiAA8AGgAMAE0AYQBjAGkAbgB0AG8AcwBoACAASABEABIAHlVzZXJzL2xlbGxvL0V4cG9ydGVkIEl0ZW1zLmJpYgATAAEvAAAVAAIADP//AACABtIbHB0eWiRjbGFzc25hbWVYJGNsYXNzZXNdTlNNdXRhYmxlRGF0YaMdHyBWTlNEYXRhWE5TT2JqZWN00hscIiNcTlNEaWN0aW9uYXJ5oiIgXxAPTlNLZXllZEFyY2hpdmVy0SYnVHJvb3SAAQAIABEAGgAjAC0AMgA3AEAARgBNAFUAYABnAGoAbABuAHEAcwB1AHcAhACOAK8AtAC8AjACMgI3AkICSwJZAl0CZAJtAnICfwKCApQClwKcAAAAAAAAAgEAAAAAAAAAKAAAAAAAAAAAAAAAAAAAAp4=},
  Owner                    = {lello},
  Timestamp                = {2013.07.12}
}

@Article{Alfano02,
  Title                    = {A simple method for estimating activation energies of proton-transfer reactions},
  Author                   = {Alfano, D. and Peluso, A. and Borrelli, R.},
  Journal                  = {J. Phys. Chem. A.},
  Year                     = {2002},
  Pages                    = {7018--7025},
  Volume                   = {106},

  File                     = {DARBAP-PT.pdf:home/lello/schedario/MyPubs/DARBAP-PT.pdf:PDF}
}

@Book{Alfano80,
Title                    = {The Supercontinuum {L}aser {S}ource},
Author                   = {Alfano, R. R.},
Publisher                = {Springer-Verlag},
Year                     = {1980}
}

@Article{Alfano70,
  Author                   = {Alfano, R. R. and Shapiro, S. L.},
  Journal                  = {Phys.\ Rev.\ Lett.},
  Year                     = {1970},
  Pages                    = {592},
  Volume                   = {24}
}

@Article{Allen:87,
Title       = {Structure of the Reaction Center from Rhodobacter sphaeroides R-26: The Protein Subunits},
Author      = {Allen, J. P. and Feher, G. and Yeates, T. O and Komiya, H. and Rees, D. C.},
Journal     = {Proc.\ Natl.\ Acad.\ Sci.\ USA},
Year        = {1987},
Pages       = {6162--6166},
Volume      = {84}
}

@Article{Allen:87a,
Title    = {Structure of the Reaction Center from Rhodobacter Sphaeroides R-26: The Cofactors},
Author   = {Allen, J. P and Feher, G. and Yeates, T. O and Komiya, H. and Rees, D. C.},
Journal  = {Proc.\ Natl.\ Acad.\ Sci.\ USA},
Year     = {1987},
Pages    = {5730--5734},
Volume   = {84}
}

@Article{Almeida90,
  Title                    = {Dynamics of electron transfer for a nonsuperexchange coherent mechanism. 2. {Numerical} calculations},
  Author                   = {Almeida, R. and Marcus, Rudolph Arthur},
  Journal                  = {J. Phys. Chem.},
  Year                     = {1990},
  Pages                    = {2978-2985},
  Volume                   = {94}
}

@Article{Almlof72,
  Author                   = {Alml\"of, J.},
  Journal                  = {Chem. Phys. {L}ett.},
  Year                     = {1972},
  Pages                    = {49},
  Volume                   = {17}
}

@Article{Altucci02,
  Title                    = {Excited state intramolecular proton transfer in free base hemiporphyrazine},
  Author                   = {Altucci, C. and Borrelli, R. and De Lisio, C. and De Riccardis, F. and Persico, V. and Porzio, A. and Peluso, A.},
  Journal                  = {Chem. Phys. {L}ett.},
  Year                     = {2002},
  Pages                    = {160--164},
  Volume                   = {354}
}

@Article{Alvarez-Valtierra07,
  Title                    = {Rotationally resolved electronic spectra of 9,10-dihydrophenanthrene. A "floppy" molecule in the gas phase.},
  Author                   = {Leonardo Alvarez-Valtierra and David W Pratt},
  Journal                  = {J. Chem. Phys.},
  Year                     = {2007},

  Month                    = {Jun},
  Number                   = {22},
  Pages                    = {224308},
  Volume                   = {126},

  Abstract                 = {Rotationally resolved fluorescence excitation spectra of several bands in the S1<--S0 electronic spectrum of 9,10-dihydrophenanthrene (DHPH) have been observed and assigned. Each band was fit using rigid rotor Hamiltonians in both electronic states. Analyses of these data reveal that DHPH has a nonplanar configuration in its S0 state with a dihedral angle between the aromatic rings (phi) of approximately 21.5 degrees. The data also show that excitation of DHPH with UV light results in a more planar structure of the molecule in the electronically excited state, with phi approximately 8.5 degrees. Three prominent Franck-Condon progressions appear in the low resolution spectrum, all with fundamental frequencies lying below 300 cm(-1). Estimates of the potential energy surfaces along each of these coordinates have been obtained from analyses of the high resolution spectra. The remaining barrier to planarity in the S1 state is estimated to be approximately 2650 cm(-1) along the bridge deformation mode and is substantially reduced by excitation of the molecule along the (orthogonal) ring twisting coordinate.},
  Bdsk-url-1               = {http://dx.doi.org/10.1063/1.2732753},
  Date-modified            = {2014-06-09 09:43:09 +0000},
  Institution              = {Department of Chemistry, University of Pittsburgh, Pittsburgh, Pennsylvania 15260, USA.},
  Owner                    = {lello},
  Pmid                     = {17581055},
  Timestamp                = {2007.08.22}
}

@Article{Amirav88,
  Author                   = {Amirav, A.},
  Journal                  = {Chem. Phys.},
  Year                     = {1988},
  Pages                    = {327},
  Volume                   = {126}
}

@Article{Amos91,
  Title                    = {Open Shell {M{{\o}}ller--Plesset} Perturbation Theory},
  Author                   = {Roger D Amos and Jamie S Andrews and Nicholas C Handy and Peter J Knowles},
  Journal                  = {Chem. Phys. Lett.},
  Year                     = {1991},
  Pages                    = {256--264},
  Volume                   = {185},

  Owner                    = {lello},
  Timestamp                = {2010.06.02}
}

@Article{Arakawa58,
  Author                   = {Arakawa, E. T. and Nielsen, A. H.},
  Journal                  = {J. Mol. Spectr.},
  Year                     = {1958},
  Pages                    = {413},
  Volume                   = {2}
}

@Article{Arata81a,
  Title                    = {Enthalpy and volume changes accompanying electron transfer from P-870 to quinones in Rhodopseudomonas sphaeroides reaction centers},
  Author                   = {Arata, H. and Parson, W. W.},
  Journal                  = {Biochim. {B}iophys. Acta},
  Year                     = {1981},
  Pages                    = {70},
  Volume                   = {636}
}

@Article{Arata81b,
  Title                    = {Delayed fluorescence from Rhodopseudomonas sphaeroides reaction centers. Enthalpy and free energy changes accompanying electron transfer from P-870 to quinones},
  Author                   = {Hiroyuki Arata and William W. Parson},
  Journal                  = {Biochim. Biophys. Acta, Bioener.},
  Year                     = {1981},

  Month                    = dec,
  Number                   = {2},
  Pages                    = {201--209},
  Volume                   = {638},

  Abstract                 = {Delayed fluorescence from isolated reaction centers of Rhodopseudomonas sphaeroides was measured to study the energetics of electron transfer from the bacteriochlorophyll complex {(P-870,} or P) to the primary and secondary quinones {(QA} and {QB).} The analysis was based on the assumption that electron transfer between P and Q reaches equilibrium quickly after flash excitation, and stays in equilibrium during the lifetime of the {P+Q-} radical pair. Delayed fluorescence of {1Q} reaction centers (reaction centers that contain only {QA)} has a lifetime of about 0.1 s, which corresponds to the decay of {P+Q-A.} {2Q} reaction centers (which contain both {QA} and {QB)} have a much weaker delayed fluorescence, with a lifetime that corresponds to that of {P+Q-B} (about 1 s). In the presence of o-phenanthroline, the delayed fluorescence of {2Q} reaction centers becomes similar in intensity and decay kinetics to that of {1Q} reaction centers. From comparisons of the intensities of the delayed fluorescence from {P+Q-A} and {P+Q-B,} the standard free energy difference between {P+Q-A} and {P+Q-B} is calculated to be 78 $\pm$ 8 {meV.} From a comparison of the intensity of the delayed fluorescence with that of prompt fluorescence, we calculate that {P+Q-A} is 0.86 $\pm$ 0.02 {eV} below the excited singlet state of P in free energy, or about 0.52 {eV} above the ground state {PQA.} The temperature dependence of the delayed fluorescence indicates that {P+Q-A} is about 0.75 {eV} below the excited singlet state in enthalpy, or about 0.63 {eV} above the ground state.},
  Bdsk-url-1               = {http://www.sciencedirect.com/science/article/B6T1S-47T8RB0-32/2/b3a294e04402c458536b4851bf86ba21},
  Bdsk-url-2               = {http://dx.doi.org/10.1016/0005-2728(81)90228-0},
  Date-modified            = {2014-06-09 09:43:09 +0000},
  ISSN                     = {0005-2728},
  Keywords                 = {Bacterial photosynthesis, {ELECTRON} {TRANSFER,} fluorescence, Quinone, Reaction center, {(Rps.} sphaeroides)},
  Owner                    = {lello},
  Timestamp                = {2010.03.10}
}

@Article{Archer1990,
  Title                    = {Requirements for ideal performance of photochemical and photovoltaic solar energy converters},
  Author                   = {Mary D. Archer and James R. Bolton},
  Journal                  = {J. Phys. Chem.},
  Year                     = {1990},

  Month                    = oct,
  Number                   = {21},
  Pages                    = {8028--8036},
  Volume                   = {94},

  Bdsk-url-1               = {http://dx.doi.org/10.1021/j100384a011},
  Date-modified            = {2014-06-09 09:43:09 +0000},
  Owner                    = {lello},
  Timestamp                = {2009.07.16}
}

@Article{Arlt:93,
  Title                    = {The Accessory Bacteriochlorophyll: A Real Electron Carrier in Primary Photosynthesis},
  Author                   = {Arlt, T and Schmidt, S and Kaiser, W and Lauterwasser, C and Meyer, M and Scheer, H and Zinth, W},
  Journal                  = {Proc. Natl. Acad. Sci. USA},
  Year                     = {1993},

  Month                    = dec,
  Pages                    = {11757-11761},
  Volume                   = {90},

  Bdsk-url-1               = {http://www.pnas.org/cgi/content/abstract/90/24/11757},
  Bdsk-url-2               = {http://dx.doi.org/10.1073/pnas.90.24.11757},
  Date-modified            = {2014-06-09 09:43:09 +0000}
}

@Article{Arnoux95,
  Author                   = {Arnoux, B. and Ducruix, B. and Gaucher, J. F.},
  Journal                  = {Acta Crystallogr.},
  Year                     = {1995},
  Pages                    = {368},
  Volume                   = {51}
}

@Article{Arunkumar06,
  Title                    = {Squaraine-Derived Rotaxanes: Highly Stable, Fluorescent Near-{IR} Dyes},
  Author                   = {Arunkumar, Easwaran and Fu, Na and Smith, Bradley D.},
  Journal                  = {Chemistry: A European Journal},
  Year                     = {2006},
  Number                   = {17},
  Pages                    = {4684-4690},
  Volume                   = {12},

  Abstract                 = {Squaraines are fluorescent, near-{IR} dyes with promising photophysical properties for biomedical applications. A limitation with these dyes is their inherent reactivity with nucleophiles, which leads to loss of the chromophore. Another drawback is their tendency to form nonfluorescent aggregates in water. Both problems can be greatly attenuated by encapsulating the dye inside an amide-containing macrocycle. In other words, the squaraine becomes the thread component in a Leigh-type rotaxane, a permanently interlocked molecule. Two new rotaxanes are described: an analogue with four tri(ethyleneoxy) chains on the squaraine to enhance water solubility, and a rotaxane that has an encapsulating macrocycle with transposed carbonyl groups. An X-ray crystal structure of the latter rotaxane shows that the macrocycle provides only partial protection of the electrophilic cyclobutene core of the squaraine thread. The stabilities of each compound in various solvents, including serum, were compared with a commercially available cyanine dye. The squaraine rotaxane architecture is remarkably resistant to chemical and photochemical degradation, and likely to be very useful as a versatile fluorescent scaffold for constructing various types of highly stable, near-{IR} imaging probes.},
  Bdsk-url-1               = {http://onlinelibrary.wiley.com/doi/10.1002/chem.200501541/abstract},
  Bdsk-url-2               = {http://dx.doi.org/10.1002/chem.200501541},
  Copyright                = {Copyright {\^A}{\copyright} 2006 {WILEY-VCH} Verlag {GmbH} \& Co. {KGaA}, Weinheim},
  Date-modified            = {2014-06-09 09:43:09 +0000},
  File                     = {Snapshot:/home/lello/MyLibrary/storage/37XA275C/abstract.html:text/html},
  ISSN                     = {1521-3765},
  Keywords                 = {fluorescence, near-{IR} dyes, optical imaging, rotaxanes, squaraines},
  Language                 = {en},
  Owner                    = {lello},
  Shorttitle               = {Squaraine-Derived Rotaxanes},
  Timestamp                = {2013.07.08},
  Urldate                  = {2013-07-08}
}

@Article{Ashfold2006,
  Author                   = {Ashfold, M. N. R. and Cronin, B. and Devine, A. L. and Dixon, R. N. and Nix, M. G. D.},
  Journal                  = {Science},
  Year                     = {2006},
  Pages                    = {1637--1640},
  Volume                   = {312},

  Owner                    = {lello},
  Timestamp                = {2009.08.06}
}

@Article{Attina88,
  Author                   = {Attin\`a, M. and Cacace, F.},
  Journal                  = {{G}azz. Chim. {I}t.},
  Year                     = {1988},
  Pages                    = {241},
  Volume                   = {118}
}

@Article{Attina87,
  Author                   = {Attin\`a, M. and Cacace, F. and Yanez, M.},
  Journal                  = {J. Am. Chem. Soc.},
  Year                     = {1987},
  Pages                    = {5092},
  Volume                   = {109}
}

@Article{AvilaFerrer13,
  Title                    = {Insights for an Accurate Comparison of Computational Data to Experimental Absorption and Emission Spectra: Beyond the Vertical Transition Approximation},
  Author                   = {Avila Ferrer, Francisco J. and Cerezo, Javier and Stendardo, Emiliano and Improta, Roberto and Santoro, Fabrizio},
  Journal                  = {J. Chem. Theor. Comput.},
  Year                     = {2013},

  Month                    = apr,
  Number                   = {4},
  Pages                    = {2072--2082},
  Volume                   = {9},

  Abstract                 = {In this work we carefully investigate the relationship between computed data and experimental electronic spectra. To that end, we compare both vertical transition energies, {EV}, and characteristic frequencies of the spectrum like the maximum, ?max, and the center of gravity, M1, taking advantage of an analytical expression of M1 in terms of the parameters of the initial- and final-state potential energy surfaces. After pointing out that, for an accurate comparison, experimental spectra should be preliminarily mapped from wavelength to frequency domain and transformed to normalized lineshapes, we simulate the absorption and emission spectra of several prototypical chromophores, obtaining lineshapes in very good agreement with experimental data. Our results indicate that the customary comparison of experimental ?max and computational {EV}, without taking into account vibrational effects, is not an adequate measure of the performance of an electronic method. In fact, it introduces systematic errors that, in the investigated systems, are on the order of 0.1?0.3 {eV}, i.e., values comparable to the expected accuracy of the most accurate computational methods. On the contrary, a comparison of experimental and computed M1 and/or 0?0 transition frequencies provides more robust results. Some rules of thumbs are proposed to help rationalize which kind of correction one should expect when comparing {EV}, M1, and ?max.},
  Bdsk-url-1               = {http://dx.doi.org/10.1021/ct301107m},
  Date-modified            = {2014-06-09 09:43:09 +0000},
  File                     = {ACS Full Text PDF w/ Links:/home/lello/MyLibrary/storage/APUARSSR/Avila Ferrer et al. - 2013 - Insights for an Accurate Comparison of Computation.pdf:application/pdf;ACS Full Text Snapshot:/home/lello/MyLibrary/storage/9TBQ28VR/ct301107m.html:text/html},
  ISSN                     = {1549-9618},
  Owner                    = {lello},
  Shorttitle               = {Insights for an Accurate Comparison of Computational Data to Experimental Absorption and Emission Spectra},
  Timestamp                = {2013.11.15},
  Urldate                  = {2013-11-15}
}

@Article{Babcock92,
  Author                   = {Babcock, G. T. and Wikstrom, M.},
  Journal                  = {Nature},
  Year                     = {1992},
  Pages                    = {301},
  Volume                   = {356}
}

@Article{Bacchus84,
  Author                   = {Bacchus, M. R. C. and Cimiraglia R. and Persico, M},
  Journal                  = {J. Phys. B At. Mol. Phys.},
  Year                     = {1984},
  Pages                    = {1981},
  Volume                   = {17}
}

@Article{Bacic86,
  Author                   = {Bacic, Z. and Light, J. C.},
  Journal                  = {J. Chem. Phys.},
  Year                     = {1986},
  Volume                   = {85}
}

@Article{Bader1994,
  Title                    = {{Quantum and classical relaxation rates from classical simulations}},
  Author                   = {Bader, Joel S. and Berne, B. J.},
  Journal                  = {J. Chem. Phys.},
  Year                     = {1994},

  Month                    = jun,
  Number                   = {11},
  Pages                    = {8359--8366},
  Volume                   = {100},

  Abstract                 = {The time correlation function for a harmonic quantum mechanical system can be related to the time correlation function for a corresponding classical system. Although straightforward to derive and well known in other contexts, this relationship has been unappreciated in the context of vibrational relaxation, where time correlation functions obtained from classical molecular dynamics have been used to predict relaxation rates for a quantum solute in a classical solvent. This inconsistent treatment---quantum solute, classical solvent---predicts a relaxation rate which is slower than if the entire system, both solute and solvent, were treated classically. We demonstrate that if the classical time correlation functions are rescaled to account for the ratio of quantum to classical fluctuations, providing a quantum mechanical treatment for the solute and the solvent, the relaxation rates and the entire absorptionspectrum are the same as for a purely classical treatment. Our conclusions are valid when the solute and solvent can be described by a set of effective harmonic normal modes, and can also be valid when anharmonicities are present.},
  Bdsk-url-1               = {http://scitation.aip.org/content/aip/journal/jcp/100/11/10.1063/1.466780},
  Bdsk-url-2               = {http://dx.doi.org/10.1063/1.466780},
  Date-added               = {2014-09-23 15:09:27 +0000},
  Date-modified            = {2014-09-23 15:09:27 +0000},
  Doi                      = {10.1063/1.466780},
  ISSN                     = {0021-9606, 1089-7690},
  Keywords                 = {{ABSORPTION} {SPECTRA}, {CORRELATION} {FUNCTIONS}, Mechanical systems, Molecular dynamics, {SOLVENTS}},
  Url                      = {http://scitation.aip.org/content/aip/journal/jcp/100/11/10.1063/1.466780},
  Urldate                  = {2014-09-23}
}

@Article{Bader92,
  Title                    = {Computer simulation study of the mean forces between ferrous and ferric ions in water},
  Author                   = {Bader, Joel S. and Chandler, David},
  Journal                  = {J. Phys. Chem.},
  Year                     = {1992},

  Month                    = jul,
  Number                   = {15},
  Pages                    = {6423--6427},
  Volume                   = {96},

  Bdsk-url-1               = {http://dx.doi.org/10.1021/j100194a059},
  Date-modified            = {2014-06-09 09:43:09 +0000},
  File                     = {ACS Full Text PDF:/home/lello/MyLibrary/storage/8RW4NTM5/Bader and Chandler - 1992 - Computer simulation study of the mean forces betwe:;ACS Full Text Snapshot:/home/lello/MyLibrary/storage/SUUKW3JH/j100194a059.html:text/html;Computer simulation study of the mean forces between ferrous and ferric ions in water - The Journal of Physical Chemistry (ACS Publications):/home/lello/MyLibrary/storage/ZCVXW9JI/j100194a059.html:text/html},
  Owner                    = {lello},
  Timestamp                = {2012.09.19},
  Urldate                  = {2009-07-31}
}

@Article{Bader89,
  Title                    = {Computer simulation of photochemically induced electron transfer},
  Author                   = {Bader, Joel S. and Chandler, David},
  Journal                  = {Chem. Phys. Lett.},
  Year                     = {1989},
  Number                   = {6},
  Pages                    = {501--504},
  Volume                   = {157},

  Abstract                 = {We have simulated by molecular dynamics the solvent relaxation immediately after photoinduced electron transfer of an aqueous ferric-ferrous system. The simulations show that the process occurs in a subpicosecond time scale and in a fashion qualitatively consistent with Marcus' model.},
  Bdsk-url-1               = {http://www.sciencedirect.com/science/article/pii/S0009261489873993},
  Bdsk-url-2               = {http://dx.doi.org/10.1016/S0009-2614(89)87399-3},
  Date-modified            = {2014-06-09 09:43:09 +0000},
  File                     = {ScienceDirect Full Text PDF:/home/lello/MyLibrary/storage/8X749QWA/Bader e Chandler - 1989 - Computer simulation of photochemically induced ele.pdf:application/pdf;ScienceDirect Snapshot:/home/lello/MyLibrary/storage/JJE4VE47/S0009261489873993.html:text/html},
  ISSN                     = {0009-2614},
  Owner                    = {lello},
  Timestamp                = {2012.10.16},
  Urldate                  = {2012-09-23}
}

@Article{Bader90,
  Title                    = {Role of nuclear tunneling in aqueous ferrous-ferric electron transfer},
  Author                   = {J. S. Bader and R. A. Kuharski and D. Chandler},
  Journal                  = {J. Chem. Phys.},
  Year                     = {1990},
  Number                   = {1},
  Pages                    = {230},
  Volume                   = {93},

  Bdsk-url-1               = {http://link.aip.org/link/JCPSA6/v93/i1/p230/s1&Agg=doi},
  Bdsk-url-2               = {http://dx.doi.org/10.1063/1.459596},
  Date-modified            = {2014-06-09 09:43:09 +0000},
  ISSN                     = {00219606},
  Owner                    = {lello},
  Timestamp                = {2010.10.28}
}

@Article{Baer1997,
  Title                    = {{Quantum dissipative dynamics of adsorbates near metal surfaces: A surrogate Hamiltonian theory applied to hydrogen on nickel}},
  Author                   = {Baer, Roi and Kosloff, Ronnie},
  Journal                  = {J. Chem. Phys.},
  Year                     = {1997},

  Month                    = jun,
  Number                   = {21},
  Pages                    = {8862--8875},
  Volume                   = {106},

  Abstract                 = {Dissipative dynamics of an adsorbate near a metal surface is formulated consistently by replacing the infinite system-bath Hamiltonian by a finite surrogate Hamiltonian. This finite representation is designed to generate the true short time dynamics of a primary system coupled to a bath. A detailed wave packet description is employed for the primary system while the bath is represented by an array of two-level systems. The number of bath modes determines the period the surrogate Hamiltonian reproduces the dynamics of the primary system. The convergence of this construction is studied for the dissipating Harmonic oscillator and the double-well tunneling problem. Converged results are obtained for a finite duration by a bath consisting of 4--11 modes. The formalism is extended to dissipation caused by electron-hole-pair excitations. The stopping power for a slow moving proton is studied showing deviations from the frictional limit at low velocities. Vibrational line shapes of hydrogen and deuterium on nickel were studied. In the bulk the line shape is mostly influenced by nonadiabatic effects. The interplay between two baths is studied for low temperature tunneling between two surface sites of hydrogen on nickel. A distinction between lattice modes that enhance the tunneling and ones that suppress it was found.},
  Bdsk-url-1               = {http://scitation.aip.org/content/aip/journal/jcp/106/21/10.1063/1.473950},
  Bdsk-url-2               = {http://dx.doi.org/10.1063/1.473950},
  Date-added               = {2014-09-20 13:12:01 +0000},
  Date-modified            = {2014-09-20 13:12:02 +0000},
  Doi                      = {10.1063/1.473950},
  ISSN                     = {0021-9606, 1089-7690},
  Keywords                 = {Adsorbates, Metal surfaces, Nickel, Surface dynamics, Tunneling},
  Shorttitle               = {Quantum dissipative dynamics of adsorbates near metal surfaces},
  Url                      = {http://scitation.aip.org/content/aip/journal/jcp/106/21/10.1063/1.473950},
  Urldate                  = {2014-09-20}
}

@Article{Baiardi13,
  Title                    = {General Time Dependent Approach to Vibronic Spectroscopy Including {Franck{\^a}¬{\"A}¬{\`\i}Condon}, {Herzberg{\^a}¬{\"A}¬{\`\i}Teller}, and Duschinsky Effects},
  Author                   = {Baiardi, Alberto and Bloino, Julien and Barone, Vincenzo},
  Journal                  = {J. Chem. Theor. Comput.},
  Year                     = {2013},

  Month                    = sep,
  Number                   = {9},
  Pages                    = {4097--4115},
  Volume                   = {9},

  __markedentry            = {[lello:]},
  Abstract                 = {An effective time-dependent ({TD)} approach to compute vibrationally resolved optical spectra from first principles is presented for the computation of one-photon electronic spectra induced by either electric or magnetic transition dipoles or by their mutual interaction, namely absorption, emission, and circular dichroism. Particular care has been devoted to generality, modularity, and numerical stability including all the contributions that play a role at the harmonic level of approximation, namely {Franck?Condon}, {Herzberg?Teller}, and Dushinsky (i.e., mode mixing) effects. The implementation shares the same general framework of our previous time-independent ({TI)} model, thus allowing an effective integration between both approaches with the consequent enhancement of their respective strengths (e.g., spectrum completeness and straightforward account of temperature effects for the {TD} route versus band resolution and assignment for the {TI} route) using a single set of starting data. Implementation of both models in the same general computer program allows comprehensive studies using several levels of electronic structure description together with effective account of environmental effects by atomistic and/or continuum models of different sophistication. A few medium-size molecules (furan, phenyl radical, anthracene, dimethyloxirane, coumarin 339) have been studied in order to fully validate the approach.},
  Bdsk-url-1               = {http://dx.doi.org/10.1021/ct400450k},
  Date-modified            = {2014-06-09 09:43:09 +0000},
  File                     = {ACS Full Text PDF w/ Links:/home/lello/MyLibrary/storage/6TU7CTGB/Baiardi et al. - 2013 - General Time Dependent Approach to Vibronic Spectr.pdf:application/pdf;ACS Full Text Snapshot:/home/lello/MyLibrary/storage/99ADR7ZU/ct400450k.html:text/html},
  ISSN                     = {1549-9618},
  Owner                    = {lello},
  Timestamp                = {2013.11.15},
  Urldate                  = {2013-11-15}
}

@Article{Balabin00,
  Author                   = {Balabin, I. A. and Onuchic, J. N.},
  Journal                  = {Science},
  Year                     = {2000},
  Pages                    = {114},
  Volume                   = {290}
}

@Article{Balian1985,
  Title                    = {{Time-dependent variational principle for the expectation value of an observable: Mean-field applications}},
  Author                   = {Balian, Roger and V{\'e}n{\'e}roni, Marcel},
  Journal                  = {Annals of Physics},
  Year                     = {1985},

  Month                    = oct,
  Number                   = {2},
  Pages                    = {334--410},
  Volume                   = {164},

  Abstract                 = {Given the state of a system at time t0, the expectation value of an observable at a later time t1 is expressed as the stationary value of an action-like functional, in which a time-dependent state and an observable are the conjugate variables. By restricting the variational spaces, various approximations are derived. They provide equations of motion best suited to the quantity to be measured. In particular, time-dependent Hartree-Fock ({TDHF}) appears as the best mean-field equation for predicting averages of single-particle observables. Other mean-field formalisms are derived, which are fitted to the prediction of other observables, such as fluctuations or transition probabilities. In the later case, known coupled equations are recovered and discussed. The variational principle for a state and an observable also provides an alternative class of generalized mean-fields, when time-dependent states with maximum entropy are chosen as trial states. Linear response theory is incorporated naturally in this variational framework.},
  Bdsk-url-1               = {http://www.sciencedirect.com/science/article/pii/000349168590020X},
  Bdsk-url-2               = {http://dx.doi.org/10.1016/0003-4916(85)90020-X},
  Date-added               = {2014-11-21 09:58:55 +0000},
  Date-modified            = {2014-11-21 09:58:55 +0000},
  Doi                      = {10.1016/0003-4916(85)90020-X},
  ISSN                     = {0003-4916},
  Shorttitle               = {Time-dependent variational principle for the expectation value of an observable},
  Url                      = {http://www.sciencedirect.com/science/article/pii/000349168590020X},
  Urldate                  = {2014-11-21}
}

@Article{Ballardini01,
  Author                   = {Ballardini, R. and Balzani, V. and Credi, A. and Gandolfi, M. T. and Venturi, M.},
  Journal                  = {Acc. Chem. {R}es.},
  Year                     = {2001},
  Pages                    = {445},
  Volume                   = {34}
}

@Article{Ballhausen72,
  Author                   = {Ballhausen, C. J. and Hansen, Aage E.},
  Journal                  = {Ann. {R}ev. Phys. Chem},
  Year                     = {1972},
  Pages                    = {15},
  Volume                   = {25}
}

@Article{Banci99,
  Author                   = {Banci, L. and Bertini, I. and Rosato, A. and Varani, G.},
  Journal                  = {J. Biol. {I}norg. Chem.},
  Year                     = {1999},
  Pages                    = {824},
  Volume                   = {4}
}

@Article{Baranov81,
  Title                    = {Calculation of vibronic spectra of polyatomic molecules in the franck-condon and herzberg-teller approximations : Part I. Methods for calculating matrix elements},
  Author                   = {Baranov, V. I. and Gribov, L. A. and Novosadov, B. K.},
  Journal                  = {J. Mol. Struct.},
  Year                     = {1981},
  Pages                    = {1-29},
  Volume                   = {70},

  Abstract                 = {A number of methods, both accurate and approximate, have been developed to calculate the integrals arising in the theory of vibronic spectra of polyatomic molecules. These methods make it possible to calculate the vibrational structure of the electron spectra of polyatomic molecules in the most general approximations (one-electron, adiabatic) without imposing any particular restrictions (neglect of the Dushinsky effect, temperature distribution of molecules, etc.). A comparison is made of the suggested methods, the approximate methods are analyzed for limits of accuracy, and the optimal fields of application are pointed out.},
  Bdsk-url-1               = {http://dx.doi.org/10.1016/0022-2860(81)80089-0},
  Date-modified            = {2014-06-09 09:43:09 +0000},
  Owner                    = {lello},
  Timestamp                = {2008.06.27}
}

@Article{Barbatti04,
  Title                    = {Photochemistry of ethylene: A multireference configuration interaction investigation of the excited-state energy surfaces},
  Author                   = {Barbatti, M. and Paier, J. and Lischka H.},
  Journal                  = {J. Chem. Phys.},
  Year                     = {2004},
  Pages                    = {11614},
  Volume                   = {121},

  File                     = {Barbatti04.pdf:Barbatti04.pdf:PDF},
  Owner                    = {lello},
  Timestamp                = {2006.02.17}
}

@Article{BaroloSintesi2013,
  Author                   = {N. Barbero and C. Magistris and J. Park and R. Buscaino and C. Barolo and G. Viscardi},
  Journal                  = {submitted},
  Year                     = {2013},

  Owner                    = {lello},
  Timestamp                = {2013.10.01}
}

@Article{Bargmann1961,
  Title                    = {{On a Hilbert space of analytic functions and an associated integral transform part I}},
  Author                   = {Bargmann, V.},
  Journal                  = {Communications on Pure and Applied Mathematics},
  Year                     = {1961},

  Month                    = aug,
  Number                   = {3},
  Pages                    = {187--214},
  Volume                   = {14},

  Bdsk-url-1               = {http://onlinelibrary.wiley.com/doi/10.1002/cpa.3160140303/abstract},
  Bdsk-url-2               = {http://dx.doi.org/10.1002/cpa.3160140303},
  Copyright                = {Copyright {\copyright} 1961 Wiley Periodicals, Inc., A Wiley Company},
  Date-added               = {2014-11-28 19:52:56 +0000},
  Date-modified            = {2014-11-28 19:52:56 +0000},
  Doi                      = {10.1002/cpa.3160140303},
  ISSN                     = {1097-0312},
  Language                 = {en},
  Url                      = {http://onlinelibrary.wiley.com/doi/10.1002/cpa.3160140303/abstract},
  Urldate                  = {2014-11-28}
}

@Article{Bartell78,
  Title                    = {Structures of hexacoordinate compounds of main-group elements : Part III. An electron diffraction study of SF6},
  Author                   = {Bartell, L. S. and Doun, S. K.},
  Journal                  = {J. Mol. Struct.},
  Year                     = {1978},
  Pages                    = {245-249},
  Volume                   = {43},

  Owner                    = {lello},
  Timestamp                = {2007.05.13}
}

@Article{Barton79,
  Author                   = {Barton, S. A. and Thorson, W. R.},
  Journal                  = {J. Chem. Phys.},
  Year                     = {1979},
  Pages                    = {4263},
  Volume                   = {71}
}

@Article{Barwise76,
  Title                    = {Energy transfer from an alkene triplet state during pulse radiolysis},
  Author                   = {Barwise, A. J. G. and Gorman, A .A. and Rodgers, M. A. J.},
  Journal                  = {Chem. Phys. Lett.},
  Year                     = {1976},
  Pages                    = {313},
  Volume                   = {38},

  Owner                    = {lello},
  Timestamp                = {2006.07.10}
}

@Article{Baskin02,
  Author                   = {Baskin, J. S. and Yu, Hua-Zhong and Zewail, A. H.},
  Journal                  = {J. Phys. Chem. A},
  Year                     = {2002},
  Pages                    = {9837},
  Volume                   = {106}
}

@Article{Basu1998,
  Title                    = {Protein Electron Transfer Reorganization Energy Spectrum from Normal Mode Analysis. 1. Theory},
  Author                   = {Basu, Gautam and Kitao, Akio and Kuki, Atsuo and Go, Nobuhiro},
  Journal                  = {J. Phys. Chem. B},
  Year                     = {1998},

  Month                    = mar,
  Number                   = {11},
  Pages                    = {2076--2084},
  Volume                   = {102},

  Abstract                 = {We present an analytical model that describes the coupling of protein fluctuations to electron transfer. The model treats both the protein and the bulk solvent to couple to electron transfer. The protein is represented by a low-dielectric cavity containing explicit protein atoms, and the bulk solvent is represented by a high-dielectric continuum surrounding the cavity. Protein fluctuations are modeled by collective normal modes with solvation energies incorporated through explicit reaction field energies. The shifts of the equilibrium normal mode variables upon electron transfer, related to the mode-specific couplings and reorganization energies, are calculated assuming the difference of the potential energy surfaces before and after electron transfer by a hyper plane in the normal mode vector space. This linear coupling assumption allows only one set of normal mode vectors to span both the reactant and product equilibrium conformations. The model is equivalent to a reduced spin?boson formalism (protein only); however, unlike previous work within this formalism, the bath modes are not spatially anonymous in our treatment. They are associated with unambiguous frequency and spatial signatures allowing a spectral analysis of protein reorganization energy with one-to-one connection with actual protein fluctuation. This aspect of our model is very crucial since it allows, for the first time, to make a direct connection between actual protein motion and electron transfer, as demonstrated by a simulation presented in an accompanying paper {(J.} Phys. Chem. 1998, 102, {XXX).}},
  Bdsk-url-1               = {http://dx.doi.org/10.1021/jp9728464},
  Date-modified            = {2014-06-09 09:43:09 +0000},
  File                     = {ACS Full Text PDF:/home/lello/MyLibrary/storage/9285I8DM/Basu et al. - 1998 - Protein Electron Transfer Reorganization Energy Sp.pdf:application/pdf;ACS Full Text Snapshot:/home/lello/MyLibrary/storage/4V6IW8H2/jp9728464.html:text/html},
  ISSN                     = {1520-6106},
  Owner                    = {lello},
  Timestamp                = {2012.10.07},
  Urldate                  = {2012-10-07}
}

@Article{Bateman1931,
  Title                    = {{On Dissipative Systems and Related Variational Principles}},
  Author                   = {Bateman, H.},
  Journal                  = {Physical Review},
  Year                     = {1931},

  Month                    = aug,
  Number                   = {4},
  Pages                    = {815--819},
  Volume                   = {38},

  Abstract                 = {A given set of differential equations is always included in a set derivable from a variational principle. In the case of a set of equations representing a dissipative physical system the complementary set of equations may represent a second physical system which absorbs the energy dissipated by the first. This is illustrated by an example in which the total kinetic energy is never negative only when the initial conditions for the second system are related to those for the first.},
  Bdsk-url-1               = {http://link.aps.org/doi/10.1103/PhysRev.38.815},
  Bdsk-url-2               = {http://dx.doi.org/10.1103/PhysRev.38.815},
  Date-added               = {2015-02-07 14:55:12 +0000},
  Date-modified            = {2015-02-07 14:55:12 +0000},
  Doi                      = {10.1103/PhysRev.38.815},
  Url                      = {http://link.aps.org/doi/10.1103/PhysRev.38.815},
  Urldate                  = {2015-02-07}
}

@Article{Batuk81,
  Author                   = {Batuk, P. and Kawski, A. and Katas, M. and Jung, Ch..},
  Journal                  = {Z. Naturforsch.},
  Year                     = {1981},
  Pages                    = {705},
  Volume                   = {36A},

  Owner                    = {lello},
  Timestamp                = {2007.12.11}
}

@Article{Bauman66,
  Title                    = {Spectra and Structure of Perfluorocyclobutane},
  Author                   = {Bauman, R. P. and Bulkin, B. J.},
  Journal                  = {J. Chem. Phys.},
  Year                     = {1966},
  Pages                    = {496--498},
  Volume                   = {45},

  Owner                    = {lello},
  Timestamp                = {2007.08.08}
}

@Article{Beagley87,
  Title                    = {THE MOLECULAR STRUCTURE OF PERFLUORO-THIIRANE IN THE PRESENCE OF PERFLUORO-CYCLOBUTANE: A GAS-PHASE ELECTRON DIFFRACTION STUDY},
  Author                   = {Beagley, B and Calladine, R. and Pritchard, R. G. and Taylor S. F.},
  Journal                  = {J. Mol. Struct.},
  Year                     = {1987},
  Pages                    = {309-314},
  Volume                   = {158},

  Owner                    = {lello},
  Timestamp                = {2007.08.29}
}

@Article{Beck00,
  Title                    = {The multiconfiguration time-dependent Hartree {(MCTDH)} method: a highly efficient algorithm for propagating wavepackets},
  Author                   = {Beck, M. H. and Jackle, A. and Worth, G. A. and Meyer, H. -D.},
  Journal                  = {Physics Reports},
  Year                     = {2000},

  Month                    = jan,
  Number                   = {1},
  Pages                    = {1--105},
  Volume                   = {324},

  Abstract                 = {A review is given on the multiconfiguration time-dependent Hartree {(MCTDH)} method, which is an algorithm for propagating wavepackets. The formal derivation, numerical implementation, and performance of the method are detailed. As demonstrated by example applications, {MCTDH} may perform very efficiently, especially when there are many (typically four to twelve, say) degrees of freedom. The largest system treated with {MCTDH} to date is the pyrazine molecule, where all 24 (!) vibrational modes were accounted for. The particular representation of the {MCTDH} wavefunction requires special techniques for generating an initial wavepacket and for analysing the propagated wavefunction. These techniques are discussed. The full efficiency of the {MCTDH} method is only realised if the Hamiltonian can be written as a sum of products of one-dimensional operators. The kinetic energy operator and many model potential functions already have this required structure. For other potential functions, we describe an efficient algorithm for determining optimal fits of product form. An alternative to the product representation, the correlation discrete variable representation {(CDVR)} method, is also briefly discussed.},
  Bdsk-url-1               = {http://www.sciencedirect.com/science/article/B6TVP-3YB4D08-1/2/7c34c87a85fd147bcfb6d2714b886d2a},
  Date-modified            = {2014-06-09 09:43:09 +0000},
  File                     = {science:/home/lello/MyLibrary/storage/MISTAB26/science.pdf:application/pdf},
  Keywords                 = {{MCTDH}, Multi-dimensional wavefunction propagation, Quantum molecular dynamics},
  Owner                    = {lello},
  Shorttitle               = {The multiconfiguration time-dependent Hartree {(MCTDH)} method},
  Timestamp                = {2012.10.17},
  Urldate                  = {2008-01-21}
}

@Article{Becke93,
  Title                    = {Density-functional thermochemistry. III. The role of exact exchange},
  Author                   = {Becke, A. D.},
  Journal                  = {J. Chem. Phys.},
  Year                     = {1993},
  Pages                    = {5648-5652},
  Volume                   = {98},

  Owner                    = {lello},
  Timestamp                = {2007.05.04}
}

@Article{Becke93a,
  Title                    = {A new mixing of Hartree-Fock and local density-functional theories.},
  Author                   = {Becke, A. D.},
  Journal                  = {J. Chem. Phys.},
  Year                     = {1993},
  Pages                    = {1372-1377},
  Volume                   = {98},

  Owner                    = {lello},
  Timestamp                = {2007.08.26}
}

@Article{Becke88,
  Author                   = {Becke, A. D.},
  Journal                  = {Phys. Rev. A},
  Year                     = {1988},
  Pages                    = {3098},
  Volume                   = {38},

  Owner                    = {lello},
  Timestamp                = {2007.08.26}
}

@Article{Behr00,
  Author                   = {Behr, J. and Michel, H. and Mantele, W. and Hellwig, P.},
  Journal                  = {Biochemistry (Mosc.)},
  Year                     = {2000},
  Pages                    = {1356},
  Volume                   = {39}
}

@Article{Bell45,
  Title                    = {The Occurrene and Proporties of Molecular Vibrations with V(x)=ax$^4$},
  Author                   = {Bell, R. P.},
  Journal                  = {Proc. Roy. Soc. A},
  Year                     = {1945},
  Pages                    = {328-337},
  Volume                   = {183},

  Owner                    = {lello},
  Timestamp                = {2007.08.24}
}

@Article{Belloc65,
  Author                   = {Belloc, A. M. and Perchard, C. and Novak, A. and Josien, M. L.},
  Journal                  = {J. Chim. Phys.},
  Year                     = {1965},
  Pages                    = {1344},
  Volume                   = {62}
}

@Book{Bendall96,
  Title                    = {Protein Electron {T}ransfer},
  Author                   = {Bendall, D. S.},
  Publisher                = {Bios Scientific Publisher, Oxford},
  Year                     = {1996}
}

@Article{Benford45,
  Author                   = {Benford, G. A. and Benton, C. A. and Halberstadt, E. S. and Hughes, E. D. and Ingold, C. K. and Minkoff, C. J. and Reed, R. I.},
  Journal                  = {Nature},
  Year                     = {1945},
  Pages                    = {688},
  Volume                   = {156}
}

@Article{Ben-Nun00,
  Title                    = {Photodynamics of ethylene: ab initon studies of conical intersections},
  Author                   = {Ben-Nun, M. and Mart{\'\i}nez, Todd J.},
  Journal                  = {Chem. Phys.},
  Year                     = {2000},
  Pages                    = {237-248},
  Volume                   = {259},

  Owner                    = {lello},
  Timestamp                = {2006.05.22}
}

@Article{Ben-Nun99,
  Title                    = {Electronic Absorption and Resonamce Raman Spectroscopy from Ab Initio Quantum Molecular Dynamics},
  Author                   = {Ben-Nun, M. and Mart{\'\i}nez, Todd J.},
  Journal                  = {J. Phys. Chem. A},
  Year                     = {1999},
  Pages                    = {10517-10527},
  Volume                   = {103},

  Owner                    = {lello},
  Timestamp                = {2006.05.22}
}

@Article{Ben-Nun2000,
  Title                    = {{Ab Initio Multiple Spawning:  Photochemistry from First Principles Quantum Molecular Dynamics}},
  Author                   = {Ben-Nun, M. and Quenneville, Jason and Mart{\'\i}nez, Todd J.},
  Journal                  = {The Journal of Physical Chemistry A},
  Year                     = {2000},

  Month                    = jun,
  Number                   = {22},
  Pages                    = {5161--5175},
  Volume                   = {104},

  Abstract                 = {The ab initio multiple spawning ({AIMS}) method is a time-dependent formulation of quantum chemistry, whereby the nuclear dynamics and electronic structure problems are solved simultaneously. Quantum mechanical effects in the nuclear dynamics are included, especially the nonadiabatic effects which are crucial in modeling dynamics on multiple electronic states. The {AIMS} method makes it possible to describe photochemistry from first principles molecular dynamics, with no empirical parameters. We describe the method and present the application to two molecules of interest in organic photochemistryethylene and cyclobutene. We show that the photodynamics of ethylene involves both covalent and ionic electronic excited states and the return to the ground state proceeds through a pyramidalized geometry. For the photoinduced ring opening of cyclobutene, we show that the disrotatory motion predicted by the Woodward?Hoffmann rules is established within the first 50 fs after optical excitation.},
  Bdsk-url-1               = {http://dx.doi.org/10.1021/jp994174i},
  Date-added               = {2014-11-16 13:42:14 +0000},
  Date-modified            = {2014-11-16 13:42:14 +0000},
  Doi                      = {10.1021/jp994174i},
  ISSN                     = {1089-5639},
  Shorttitle               = {Ab Initio Multiple Spawning},
  Url                      = {http://dx.doi.org/10.1021/jp994174i},
  Urldate                  = {2014-11-16}
}

@Article{Bensasson73,
  Author                   = {Bensasson, R. and Land, E. J.},
  Journal                  = {Biochim. {B}iophys. Acta},
  Year                     = {1973},
  Pages                    = {175},
  Volume                   = {325}
}

@Article{Benzi09,
  Title                    = {The design, synthesis and characterization of a novel acceptor for real time polymerase chain reaction using both computational and experimental approaches},
  Author                   = {Benzi, Caterina and Bertolino, Chiara A. and Miletto, Ivana and Ponzio, Paola and Barolo, Claudia and Viscardi, Guido and Coluccia, Salvatore and Caputo, Giuseppe},
  Journal                  = {Dyes Pigm.},
  Year                     = {2009},

  Month                    = oct,
  Note                     = {{WOS:000267414100014}},
  Number                   = {1},
  Pages                    = {111--120},
  Volume                   = {83},

  Bdsk-url-1               = {http://dx.doi.org/10.1016/j.dyepig.2009.04.001},
  Date-modified            = {2014-06-09 09:43:09 +0000},
  ISSN                     = {0143-7208},
  Owner                    = {lello},
  Timestamp                = {2013.07.11}
}

@Article{Beratan91,
  Title                    = {Protein electron transfer rates set by the bridging secondary and tertiary structure.},
  Author                   = {Beratan, D. N. and Betts, J. N. and Onuchic J.N.},
  Journal                  = {Science},
  Year                     = {1991},
  Pages                    = {1285-1288},
  Volume                   = {252}
}

@Article{Beratan92,
  Title                    = {Electron tunneling pathways in proteins},
  Author                   = {Beratan, D. N. and Onuchic, J. N. and Winkler, J. R. and Gray, H. B.},
  Journal                  = {Science},
  Year                     = {1992},
  Pages                    = {1740-1741},
  Volume                   = {258}
}

@Article{Berezin10,
  Title                    = {Fluorescence Lifetime Measurements and Biological Imaging},
  Author                   = {Berezin, M. Y. and Achilefu, S.},
  Journal                  = {Chem. Rev.},
  Year                     = {2010},
  Pages                    = {2641-2684},
  Volume                   = {110}
}

@Article{Berger98,
  Title                    = {Calculation of the Vibronic Fine Structure in Electronic Spectra at Higher Temperatures. 1. Benzene and Pyrazine},
  Author                   = {Berger, R. and Fischer, C. and Klessinger, M.},
  Journal                  = {J. Phys. Chem. A},
  Year                     = {1998},

  Month                    = sep,
  Pages                    = {7157-7167},
  Volume                   = {102},

  Abstract                 = {Abstract: A program HOTFCHT for computing the vibronic fine structure of electronic spectra at different temperatures has been developed for a theoretical investigation of the temperature dependence of absorption and fluorescence spectra of organic molecules and a discussion of the temperature dependence of their photophysical properties. The program is based on the time-independent approach using the adiabatic and harmonic approximations. A Taylor series expansion of the electronic transition dipole moment takes into account vibronic coupling similar to a first-order Herzberg-Teller treatment. For the calculation of the Franck-Condon and Herzberg-Teller integrals, the recurrence formulae of Doktorov et al. (J. Mol. Spectrosc. 1977, 64, 302) were used while the derivatives of the electronic transition dipole moment were obtained numerically. As a first application of this program the vibronic fine structure of the S0-S1 transitions of benzene and pyrazine were calculated at different temperatures. The equilibrium geometries and frequencies determined at the CASSCF level as well as the calculated spectra are in good agreement with experimental data; the main features of the spectra and especially "hot" bands are well-reproduced and can be assigned to the corresponding vibronic transitions.},
  Bdsk-url-1               = {http://pubs3.acs.org/acs/journals/doilookup?in%5C_doi=10.1021/jp981597w},
  Date-modified            = {2014-06-09 09:43:09 +0000},
  ISSN                     = {1089-5639},
  Owner                    = {lello},
  Timestamp                = {2008.06.27}
}

@Article{Berkowitz70,
  Title                    = {The Calculation of Multidimensional Hermite Polynomials and Gram-Charlier Coefficients},
  Author                   = {Berkowitz, S. and Garner, F. J.},
  Journal                  = {Math. Comput.},
  Year                     = {1970},
  Pages                    = {537-545},
  Volume                   = {24},

  Owner                    = {lello},
  Timestamp                = {2007.11.08}
}

@Article{Berman00,
  Title                    = {The Protein {D}ata Bank},
  Author                   = {Berman, H. M. and Westbrook, J. and Feng, Z. and Gilliand, G. and Bhat, T. N. and Weissig, H. and Shindyalov, I. N. and Bourne, P. E.},
  Journal                  = {Nucleic Acid {R}esearch},
  Year                     = {2000},
  Pages                    = {235},
  Volume                   = {28}
}

@Book{Bertini94,
  Title                    = {Bioinorganic Chemistry},
  Author                   = {Bertini, I. and Gray, H. B. and Lippard, S. J. and Valentine, J. S.},
  Publisher                = {University Science Books; Mill Valley, CA},
  Year                     = {1994}
}

@Article{Bettinger96,
  Title                    = {Ring Opening of Cyclopropylidene and Internal Rotation of Allene},
  Author                   = {Bettinger, Holger F. and Schreiner, Peter R. and Schleyer, Paul v. R. and Schaefer Henry F.},
  Journal                  = {J. Phys. Chem.},
  Year                     = {1996},
  Pages                    = {16147-16154},
  Volume                   = {100},

  File                     = {Bettinger96.pdf:Etilene/Bettinger96.pdf:PDF},
  Owner                    = {lello},
  Timestamp                = {2006.02.17}
}

@Article{Beveridge75,
  Author                   = {Beveridge, D. L. and Schnuelle, G. W.},
  Journal                  = {J. Phys. Chem.},
  Year                     = {1975},
  Pages                    = {2562},
  Volume                   = {79}
}

@Article{Beverina09,
  Title                    = {Panchromatic Cross-Substituted Squaraines for Dye-Sensitized Solar Cell Applications},
  Author                   = {Beverina, Luca and Ruffo, Riccardo and Mari, Claudio Maria and Pagani, Giorgio A. and Sassi, Mauro and De Angelis, Filippo and Fantacci, Simona and Yum, Jun-Ho and Gr{\"a}tzel, Michael and Nazeeruddin, Mohammad K.},
  Journal                  = {{ChemSusChem}},
  Year                     = {2009},
  Number                   = {7},
  Pages                    = {621--624},
  Volume                   = {2},

  Bdsk-url-1               = {http://onlinelibrary.wiley.com/doi/10.1002/cssc.200900077/abstract},
  Bdsk-url-2               = {http://dx.doi.org/10.1002/cssc.200900077},
  Copyright                = {Copyright {\^A}{\copyright} 2009 {WILEY-VCH} Verlag {GmbH} \& Co. {KGaA}, Weinheim},
  Date-modified            = {2014-06-09 09:43:09 +0000},
  File                     = {Full Text PDF:/home/lello/MyLibrary/storage/PQPR4TDB/Beverina et al. - 2009 - Panchromatic Cross-Substituted Squaraines for Dye-.pdf:application/pdf},
  ISSN                     = {1864-{564X}},
  Keywords                 = {light harvesting, photochromism, sensitizers, solar cells, squaraines},
  Language                 = {en},
  Owner                    = {lello},
  Timestamp                = {2013.07.11},
  Urldate                  = {2013-07-11}
}

@Article{Beyer73,
  Title                    = {{Number of Multiply-{R}estricted Partitions}},
  Author                   = {Beyer, T. and Swinehart, D. F},
  Journal                  = {Commun. Assoc. Comput. Machin.},
  Year                     = {1973},
  Pages                    = {379},
  Volume                   = {16}
}

@Article{Bigelow86,
  Title                    = {An {MNDO} and {CNDO} / {S(S} + {DES} {CI)} study on the structural and electronic properties of a model squaraine dye and related cyanine},
  Author                   = {Bigelow, Richard W. and Freund, {Hans-Joachim}},
  Journal                  = {Chem. Phys.},
  Year                     = {1986},

  Month                    = sep,
  Number                   = {2--3},
  Pages                    = {159--174},
  Volume                   = {107},

  Abstract                 = {The ground- and excited-state electronic structure of the highly polar squaraine dye bis(4-dimethylaminophenyl)squaraine, or 2,4-bis(4-dimethylaminophenyl)cyclobutadienediylium-1,3-diolate, is addressed using the {MNDO} and {CNDO/S(S} + {DES} {CI)} semi-empirical molecular orbital approximations. {MNDO} geometry optimizations indicate a distinct polyene-like single{\'O}{\'o}∏double bondlength alternation. Such ``quinoid'' character is significantly enhanced when explicit solvent/solute interactions (complexation) were considered. The ``quinoid'' model yields Sn ‚{\"U}{\^e} S0 energy and transition intensity profiles in essential accord with the detailed {UV/VIS} solution-phase absorption spectrum above 2500 {\AA}. Properties of the model squaraine are compared and contrasted to those of the underlying or ``parent'' straight-chain polymethine cyanine {(CH3)2} {NCH(CH)10} {N(CH3)+2.} The intense long-wavelength transition of the squaraine is considerably less sensitive to correlation or configuration mixing than the corresponding cyanine transition. S1 ‚{\"U}{\^e} S0 intramolecular charge-transfer character is discussed and referenced to solvent sensitive absorption properties of the model {D+-A‚{\`a}{\'\i}} molecule p-nitroaniline {(PNA).}},
  Bdsk-url-1               = {http://www.sciencedirect.com/science/article/pii/0301010486850017},
  Bdsk-url-2               = {http://dx.doi.org/10.1016/0301-0104(86)85001-7},
  Date-modified            = {2014-06-09 09:43:09 +0000},
  ISSN                     = {0301-0104},
  Owner                    = {lello},
  Timestamp                = {2012.03.15}
}

@Article{Bird64,
  Author                   = {Bird, G. R. and Baird, J.C. and Jache, A.W. and Hodgeson, J. A. and Curl, R. F., Jr. and Kunkle,A.C.and Bransford, J. W. and Rastrup-Andersen, J. and Rosenthal, J.},
  Journal                  = {J. Chem. Phys.},
  Year                     = {1964},
  Pages                    = {3378},
  Volume                   = {40}
}

@Book{Birks70,
  Title                    = {{Photophysics of Aromatic Molecules}},
  Author                   = {J. B. Birks},
  Publisher                = {Wiley, New York},
  Year                     = {1970}
}


@Article{Bixon86,
  Title                    = {Coupling of protein modes to electron transfer in bacterial photosynthesis},
  Author                   = {Bixon, M. and Jortner, J.},
  Journal                  = {J. Phys. Chem.},
  Year                     = {1986},
  Pages                    = {3795-3800},
  Volume                   = {90}
}

@Article{Bixon68,
  Title                    = {Intramolecular Radiationless Transitions},
  Author                   = {Mordechai Bixon and Joshua Jortner},
  Journal                  = {J. Chem. Phys.},
  Year                     = {1968},
  Pages                    = {715-726},
  Volume                   = {48},

  Bdsk-url-1               = {http://link.aip.org/link/?JCP/48/715/1},
  Date-modified            = {2014-06-09 09:43:09 +0000},
  Owner                    = {lello},
  Timestamp                = {2007.12.12}
}

@Article{Blake07,
  Title                    = {High-Resolution Infrared Spectroscopy in the 1200-1300 cm-1 Region and Accurate Theoretical Estimates for the Structure and Ring-Puckering Barrier of Perfluorocyclobutane},
  Author                   = {Blake, T.A. and Glendening, E.D. and Sams, R.L. and Sharpe, S.W. and Xantheas, S.S.},
  Journal                  = {J. Phys. Chem. A},
  Year                     = {2007},

  Affiliation              = {Chemical and Materials Sciences Division, Pacific Northwest National Laboratory, P.O. Box 999, MS K8-88, Richland, Washington 99352, and Department of Chemistry, Indiana State University, Terre Haute, Indiana 47809},
  Bdsk-url-1               = {http://pubs3.acs.org/acs/journals/doilookup?in_doi=10.1021/jp072521f},
  Date-modified            = {2014-06-09 09:43:09 +0000},
  ISSN                     = {1089-5639}
}

@Article{Blomberg98,
  Title                    = {Modeling Electron Transfer in Biochemistry: A Quantum Chemical Study of Charge Separation in Rhodobacter sphaeroides and Photosystem {II}},
  Author                   = {Margareta R. A. Blomberg and Per E. M. Siegbahn and Gerald T. Babcock},
  Journal                  = {J. Am. Chem. Soc.},
  Year                     = {1998},
  Number                   = {34},
  Pages                    = {8812--8824},
  Volume                   = {120},

  Abstract                 = {High-level quantum chemical methods (hybrid density-functional type) are applied to the light-driven charge-separation process in the photosynthetic reaction centers of both bacteria and photosystem {II} in green plants. Structural information on the bacterial system provides the basis for choosing the models used in the calculations. The energetics of the electron transfer from the (bacterio)chlorophyll to the quinone are calculated as well as those of the intermediate step involving the (bacterio)pheophytin. The surrounding protein is treated as a dielectric medium, and the cavities around the solute molecules are determined by isodensity surfaces. The dielectric effects on the charge-separation processes are calculated to be as large as 50 kcal/mol. It is shown that hydrogen bonding between the chromophores and certain peptide residues as well as the axial histidine ligand on the (bacterio)chlorophylls contributes substantially to the energetics. Good agreement with experimentally estimated driving forces of the different steps is obtained within 2 kcal/mol for the bacteriosystem and within 8 kcal/mol for photosystem {II.} The results for photosystem {II} have a lower accuracy, as expected, due to the lack of detailed structural information on this system. Recent low-resolution data indicating a weaker coupling between the chlorophylls in P680 as compared to that of the special pair in the bacterial systems are taken into account in the calculations. In the bacterial system, charge separation to the accessory bacteriochlorophyll is essentially thermoneutral and the {P865+BPheo-} state is stable by 7.5 kcal/mol. In photosystem {II,} charge separation to the {P680+Pheo-} state is much less strongly driven, and the absence of an axial histidine ligand to the accessory chlorophyll appears necessary to allow its formation. The creation of the tyrosine radical {(YZ)} by proton-coupled electron transfer to the photoionized reaction center chlorophyll in photosystem {II} is also studied. In this case as well, hydrogen bonding to other peptide residues plays an important role in the overall energetic balance of the reaction.},
  Annote                   = {{{\textless}p{\textgreater}In} questo articolo viene evidenziato il ruolo della proteina nell'energetica del processo fotosintetico.{\textless}/p{\textgreater} {{\textless}p{\textgreater}In} fase gas, iltrasferimento elettronico {P*Q} {-\&gt;P+Q-} sarebbe endotermico di circa 26 kcal/mol (\&gt;1 {eV)} mentre nella proteina {\~A}¬{\textregistered} esotermico di circa 21 kcal/mol (1 {eV).} La differenza principale.{\textless}/p{\textgreater}},
  Bdsk-url-1               = {http://dx.doi.org/10.1021/ja9805268},
  Date-modified            = {2014-06-09 09:43:09 +0000},
  Owner                    = {lello},
  Shorttitle               = {Modeling Electron Transfer in Biochemistry},
  Timestamp                = {2010.04.14}
}

@Book{Blum81,
  Title                    = {Density Matrix {T}heory and Applications},
  Author                   = {Blum, K.},
  Publisher                = {Plenum, New York},
  Year                     = {1981}
}

@Book{Bolton91,
  Title                    = {Electron transfer in {I}norganic, {O}rganic and biological Systems},
  Author                   = {Bolton, J. R. and Mataga, N. and McLandon, G.},
  Publisher                = {American Chemical society, Washington DC},
  Year                     = {1991}
}

@Article{Bopp07,
  Title                    = {Spectroscopic Characterization of the Isolated SF$_6^-$ and C$_4$F$_8^-$ Anions: Observation of Very Long Harmonic Progressions in Symmetric Deformation Modes upon Photodetachment},
  Author                   = {Bopp, Joseph C. and Roscioli, Joseph R. and Johnson, Mark A.},
  Journal                  = {J. Phys. Chem. A},
  Year                     = {2007},
  Pages                    = {1214},
  Volume                   = {111},

  Owner                    = {lello},
  Timestamp                = {2007.04.22}
}

@Article{Borgis92,
  Author                   = {Borgis, D. and Tarjusm, G. and Azzouz, H.},
  Journal                  = {J. Chem. Phys.},
  Year                     = {1992},
  Pages                    = {1390},
  Volume                   = {97}
}

@Article{Bormans77,
  Author                   = {Bormans, B. J. M. and de With, G.},
  Journal                  = {J. Mol. Struct.},
  Year                     = {1977},
  Pages                    = {121},
  Volume                   = {42}
}

@Article{Born27,
  Author                   = {Born, M. and Oppenheimer, R.},
  Journal                  = {Ann. Phys. (Paris)},
  Year                     = {1927},
  Pages                    = {457},
  Volume                   = {84}
}


@Article{Borrelli2014,
  Title                    = {{Hole hopping rates in single strand oligonucleotides}},
  Author                   = {Borrelli, Raffaele and Capobianco, Amedeo and Peluso, Andrea},
  Journal                  = {Chem. Phys.},
  Year                     = {2014},

  Month                    = aug,
  Pages                    = {25--30},
  Volume                   = {440},

  Abstract                 = {The rates of hole transfer between guanine and adenine in single strand {DNA} have been evaluated by using Fermi's golden rule and Kubo's generating function approach for the Franck--Condon weighted density of states. The whole sets of the normal modes and vibrational frequencies of the two nucleobases, obtained at {DFT}/B3LYP level of calculation, have been considered in computations. The results show that in single strand the pyramidalization/planarization mode of the amino groups of both nucleobases plays the major role. At room temperature, the Franck--Condon density of states extends over a wide range of hole site energy difference, 0--1 {eV}, giving some hints about the design of oligonucleotides of potential technological interest.},
  Bdsk-url-1               = {http://www.sciencedirect.com/science/article/pii/S0301010414001402},
  Bdsk-url-2               = {http://dx.doi.org/10.1016/j.chemphys.2014.05.010},
  Date-added               = {2014-10-22 10:11:16 +0000},
  Date-modified            = {2014-10-22 10:11:30 +0000},
  Doi                      = {10.1016/j.chemphys.2014.05.010},
  ISSN                     = {0301-0104},
  Keywords                 = {Duschinsky transformation, Electron-transfer, Franck--Condon, Hole transfer in {DNA}},
  Url                      = {http://www.sciencedirect.com/science/article/pii/S0301010414001402},
  Urldate                  = {2014-10-22}
}


@Article{Borrelli12a,
  Title                    = {Generating Function Approach to the Calculation of Spectral Band Shapes of Free-Base Chlorin Including Duschinsky and Herzberg-Teller Effects},
  Author                   = {Borrelli, Raffaele and Capobianco, Amedeo and Peluso, Andrea},
  Journal                  = {J. Phys. Chem. A.},
  Year                     = {2012},

  Month                    = oct,
  Note                     = {{WOS:000309648800019}},
  Number                   = {40},
  Pages                    = {9934--9940},
  Volume                   = {116},

  Bdsk-url-1               = {http://dx.doi.org/10.1021/jp307887s},
  Date-modified            = {2014-06-09 09:43:09 +0000},
  ISSN                     = {1089-5639},
  Owner                    = {lello},
  Timestamp                = {2012.12.14}
}

@Article{Borrelli07_TCA,
  Title                    = {Electron transfer rates and Franck-Condon factors: an application to the early electron transfer steps in photosynthetic reaction centers},
  Author                   = {Borrelli, Raffaele and Di Donato, Mariangela and Peluso, Andrea},
  Journal                  = {Theor. Chem. Acc.},
  Year                     = {2007},

  Month                    = may,
  Pages                    = {957-967},
  Volume                   = {117},

  Abstract                 = {Abstract Mechanistic aspects of some of the early electron transfer steps occurring in photosynthetic reaction centers are discussed. Starting from the normal modes of the redox cofactors involved in the electron transfer processes, we show how a series of quantities which regulate electron transfer rates, such as (i) the electron transfer active modes, (ii) the intramolecular reorganization energy, and (iii) the mutual couplings between the vibronic states of the donor and the acceptor, can be obtained and used to draw qualitative conclusions on ET rates.},
  Bdsk-url-1               = {http://dx.doi.org/10.1007/s00214-006-0215-0},
  Date-modified            = {2014-06-09 09:43:09 +0000}
}

@Article{Borrelli05a,
  Title                    = {Intramolecular reorganization energies and Franck-Condon integrals for ET from pheophytin to quinone in bacterial photosynthetic reaction centers},
  Author                   = {Borrelli, R. and Di Donato, M. and Peluso, A.},
  Journal                  = {Chem. Phys. Lett.},
  Year                     = {2005},
  Pages                    = {210--215},
  Volume                   = {413},

  ISSN                     = {0009-2614}
}

@Article{Borrelli07_JCTC,
  Title                    = {Quantum Dynamics of Electron Transfer from Bacteriochlorophyll to Pheophytin in Bacterial Reaction Centers},
  Author                   = {Borrelli, R. and DiDonato, M. and Peluso, A.},
  Journal                  = {J. Chem. Theor. Comput.},
  Year                     = {2007},

  Month                    = may,
  Pages                    = {673-680},
  Volume                   = {3},

  Abstract                 = {Abstract: We extend our previous works on the early electron-transfer steps in bacterial photosynthetic reaction centers to the dynamics of electron transfer from the bacteriochlorophyll anion to pheophytin. The approach employed here takes into account the whole set of normal coordinates of the acceptor and donor groups, in order to reliably account both for shifts and mixing of the normal coordinates and for changes in vibrational frequencies upon electron transfer. It is shown that intramolecular modes provide not only a discrete set of states strongly coupled to the initial state but also a quasi-continuum of weakly coupled states, which account for faster dephasing effects. Detuning effects are accounted for by averaging the computed probability over a small range of the electronic energy difference. The computed transition probability is of the same order of magnitude, a few picoseconds, as the observed one.},
  Bdsk-url-1               = {http://pubs3.acs.org/acs/journals/doilookup?in%5C_doi=10.1021/ct6003802},
  Date-modified            = {2014-06-09 09:43:09 +0000},
  ISSN                     = {1549-9618}
}

@Article{Borrelli10,
Title = {First-Principles Study of Photoinduced Electron-Transfer Dynamics in a Mg--Porphyrin--Quinone Complex},
Author = {Raffaele Borrelli and Wolfgang Domcke},
Journal = {Chem.\ Phys.\ Lett.},
Year = {2010},
Pages = {230--234},
Volume = {498}
}


@Misc{molfc2,
  Title                    = {Mol{FC}: A program for {F}ranck-{C}ondon integrals calculation. Package available online at {\tt http://www.theochem.unisa.it}},

  Author                   = {Borrelli, R. and Peluso, A.},

  Key                      = {MolFC}
}

@Article{Borrelli2015,
  Title                    = {{Quantum Dynamics of Radiationless Electronic Transitions Including Normal Modes Displacements and Duschinsky Rotations: A Second-Order Cumulant Approach}},
  Author                   = {Borrelli, Raffaele and Peluso, Andrea},
  Journal                  = {Journal of Chemical Theory and Computation},
  Year                     = {2015},
  Number                   = {2},
  Pages                    = {415--422},
  Volume                   = {11},

  Abstract                 = {An analytical expression for the population dynamics of electronic radiationless transitions has been derived from the second order expansion of the quantum evolution operator in the Liouville space and the cumulant theory. The expression includes the effect of both normal mode displacements and Duschinsky rotations and allows to take into account both equilibrium and nonequilibrium initial conditions. The methodology has been applied to model the electron-transfer process between the accessory bacteriochlorophyll and the bacteriopheophytine in bacterial reactions centers, providing a rate in good agreement with experimental findings.},
  Bdsk-url-1               = {http://dx.doi.org/10.1021/ct500966c},
  Date-added               = {2015-02-11 14:40:05 +0000},
  Date-modified            = {2015-02-11 14:41:08 +0000},
  Doi                      = {10.1021/ct500966c},
  ISSN                     = {1549-9618},
  Shorttitle               = {Quantum Dynamics of Radiationless Electronic Transitions Including Normal Modes Displacements and Duschinsky Rotations},
  Url                      = {http://dx.doi.org/10.1021/ct500966c},
  Urldate                  = {2015-02-11}
}

@Article{Borrelli13CMS,
  Title                    = {Elementary electron transfer reactions: from basic concepts to recent computational advances},
  Author                   = {Borrelli, Raffaele and Peluso, Andrea},
  Journal                  = {Wiley Interdisciplinary Reviews: Computational Molecular Science},
  Year                     = {2013},
  Pages                    = {542--559},
  Volume                   = {3},

  Bdsk-url-1               = {http://dx.doi.org/10.1002/wcms.1147},
  Date-modified            = {2014-09-26 09:51:24 +0000},
  ISSN                     = {17590876},
  Owner                    = {lello},
  Shorttitle               = {Elementary electron transfer reactions},
  Timestamp                = {2013.09.11},
  Urldate                  = {2013-09-04}
}

@Article{Borrelli2013Erratum,
  Title                    = {Erratum: ``The vibrational progressions of the N -> V electronic transition of ethylene: A test case for the computation of Franck-Condon factors of highly flexible photoexcited molecules'' [J. Chem. Phys.125, 194308 (2006)]},
  Author                   = {Borrelli, Raffaele and Peluso, Andrea},
  Journal                  = {J. Chem. Phys.},
  Year                     = {2013},

  Month                    = oct,
  Number                   = {15},
  Pages                    = {159902},
  Volume                   = {139},

  Bdsk-url-1               = {http://scitation.aip.org/content/aip/journal/jcp/139/15/10.1063/1.4825201},
  Bdsk-url-2               = {http://dx.doi.org/10.1063/1.4825201},
  Date-added               = {2014-08-23 08:41:29 +0000},
  Date-modified            = {2014-09-26 09:20:04 +0000},
  Doi                      = {10.1063/1.4825201},
  File                     = {Full Text PDF:/Users/lello/Zotero/storage/Z59XPBK9/Borrelli and Peluso - 2013 - Erratum ``The vibrational progressions of the N ‚{\"U}{\'\i} .pdf:application/pdf;Snapshot:/Users/lello/Zotero/storage/8NMRPJV9/1.html:text/html},
  ISSN                     = {0021-9606, 1089-7690},
  Keywords                 = {Erratum, Franck Condon factors, normal modes, Photoexcitations},
  Shorttitle               = {Erratum},
  Url                      = {http://scitation.aip.org/content/aip/journal/jcp/139/15/10.1063/1.4825201},
  Urldate                  = {2014-08-23}
}


@Article{Borrelli08pert,
Title                    = {Perturbative Calculation of {Franck--Condon} Integrals: New Hints for a Rational Implementation},
Author                   = {Raffaele Borrelli and Andrea Peluso},
Journal                  = {J. Chem.\ Phys.},
Year                     = {2008},
Pages                    = {064116--7},
Volume                   = {129}
}


@Article{Borrelli2012,
  Title                    = {Quantum dynamics of electron-transfer reactions: photoinduced intermolecular electron transfer in a porphyrin--quinone complex},
  Author                   = {Borrelli, Raffaele and Thoss, Michael and Wang, Haobin and Domcke, Wolfgang},
  Journal                  = {Mol. Phys.},
  Year                     = {2012},
  Number                   = {9-10},
  Pages                    = {751--763},
  Volume                   = {110},

  Abstract                 = {Photoinduced electron transfer {(ET)} between a magnesium-porphyrin and benzoquinone in a model molecular complex is investigated employing ab initio multi-configuration electronic-structure calculations combined with quantum dynamical methods. The microscopic parameters controlling the electron-transfer process are obtained using a first-principles diabatization procedure. A model Hamiltonian which includes both linear and quadratic vibronic couplings of all nuclear degrees of freedom of the system is constructed. Quantum dynamical simulations of the {ET} process are performed employing the multi-layer multi-configuration time-dependent Hartree method. A detailed analysis of the {ET} dynamics for models of increasing complexity reveals that the dynamics is strongly influenced by resonances associated with vibronically active nuclear modes, leading to significant deviations from the results of classical {ET} theory. The comparison with results obtained with the simplified spin-boson model reveals the effects related to the Duschinsky rotation of normal modes.},
  Bdsk-url-1               = {http://www.tandfonline.com/doi/abs/10.1080/00268976.2012.676211},
  Bdsk-url-2               = {http://dx.doi.org/10.1080/00268976.2012.676211},
  Date-modified            = {2014-06-09 09:43:09 +0000},
  File                     = {Full Text PDF:/home/lello/MyLibrary/storage/4JT2UKVD/Borrelli et al. - 2012 - Quantum dynamics of electron-transfer reactions p.pdf:application/pdf;Snapshot:/home/lello/MyLibrary/storage/Q9QPKVS7/00268976.2012.html:text/html},
  ISSN                     = {0026-8976},
  Owner                    = {lello},
  Shorttitle               = {Quantum dynamics of electron-transfer reactions},
  Timestamp                = {2012.10.16},
  Urldate                  = {2012-10-16}
}

@Article{Bounouar2008,
  Author                   = {M. Bounouar and C. Scheurer},
  Journal                  = {Chem. Phys.},
  Year                     = {2008},
  Pages                    = {194},
  Volume                   = {347},

  Owner                    = {lello},
  Timestamp                = {2009.08.06}
}

@Article{Braun06,
  Title                    = {IR photon enhanced dissociative electron attachment to SF$_6$: Dependence on photon, vibrational, and electron energy},
  Author                   = {Braun, M. and Gruber, F. and Ruf, M.-W. and Kumar, S.V.K. and Illenberger, E. and Hotop, H.},
  Journal                  = {Chem. Phys.},
  Year                     = {2006},
  Pages                    = {148-162},
  Volume                   = {329},

  Owner                    = {lello},
  Timestamp                = {2007.05.04}
}

@Article{Breton02,
  Author                   = {Breton, J. and Boullais, C. and Mioskowski, C. and Sebban, P. and Baciou, L. and Nabedryk, E.},
  Journal                  = {Biochemistry (Mosc.)},
  Year                     = {2002},
  Pages                    = {12921},
  Volume                   = {41}
}

@Article{Breton98,
  Title                    = {Proton uptake upon quinone reduction in bacterial reaction centers: {IR} signature and possible participation of a highly polarizable hydrogen bond network},
  Author                   = {Breton, J. and Nabedryk, E.},
  Journal                  = {Photosynth. {R}es.},
  Year                     = {1998},
  Pages                    = {301-307},
  Volume                   = {55}
}

@Article{Breton96,
  Author                   = {Breton, J. and Nabedryk, E.},
  Journal                  = {Biochim. {B}iophys. Acta},
  Year                     = {1996},
  Pages                    = {84},
  Volume                   = {1275}
}

@Article{Breton97,
  Author                   = {Breton, J. and Nabedryk, E. and Allen, J. P. and Williams, J. C.},
  Journal                  = {Biochemistry (Mosc.)},
  Year                     = {1997},
  Pages                    = {4515},
  Volume                   = {36}
}

@Book{BreuerPetruccione2002,
  Title                    = {The Theory of Open Quantum Systems},
  Author                   = {Breuer, Heinz-Peter and Petruccione, Francesco},
  Publisher                = {Oxford University Press, {USA}},
  Year                     = {2002},

  Date-added               = {2014-08-14 09:16:31 +0000},
  Date-modified            = {2014-08-14 10:05:07 +0000},
  Rating                   = {4},
  Read                     = {0}
}

@Article{Brinkmann03,
  Title                    = {The SF$_6^-$ enigma for density functional theory: is the KMLYP functional a reasonable solution for this problematic anion?},
  Author                   = {Brinkmann, Nicole R. and Schaefer, Henry F. III},
  Journal                  = {Chem. Phys. Lett.},
  Year                     = {2003},
  Pages                    = {213-128},
  Volume                   = {381},

  Owner                    = {lello},
  Timestamp                = {2007.04.30}
}

@Article{Brockway33,
  Title                    = {The Determination of the Structures of Hexafluorides of Sulfur, Selenium and Tellurium by the Electron Diffraction Method},
  Author                   = {Brockway, L. O. and Pauling, Linus},
  Journal                  = {Proc. Natl. Acad. Sci. USA},
  Year                     = {1933},
  Pages                    = {68--73},
  Volume                   = {19},

  Owner                    = {lello},
  Timestamp                = {2007.05.13}
}

@Article{Broeckhove1988,
  Title                    = {{On the equivalence of time-dependent variational principles}},
  Author                   = {Broeckhove, J. and Lathouwers, L. and Kesteloot, E. and Van Leuven, P.},
  Journal                  = {Chemical Physics Letters},
  Year                     = {1988},

  Month                    = sep,
  Number                   = {5--6},
  Pages                    = {547--550},
  Volume                   = {149},

  Abstract                 = {We consider the relationship between three variational principles which generate approximate time evolution in a parametrized manifold of wavefunctions. These are: the {McLachlan} variational principle, the Dirac-Frenkel variational principle and the time-dependent variational principle. We show that if the manifold can be parametrized by pairs of ``complementary'' parameters, the abovementioned principles are equivalent. The condition of complementarity, which is a sufficient one, is demonstrated to be satisfied in a number of important applications. However, a case of non-equivalence in the recent literature warns against liberal assumptions about the equivalence of the time-dependent variational principles.},
  Bdsk-url-1               = {http://www.sciencedirect.com/science/article/pii/0009261488803804},
  Bdsk-url-2               = {http://dx.doi.org/10.1016/0009-2614(88)80380-4},
  Date-added               = {2014-11-21 10:04:52 +0000},
  Date-modified            = {2014-11-21 10:04:52 +0000},
  Doi                      = {10.1016/0009-2614(88)80380-4},
  ISSN                     = {0009-2614},
  Url                      = {http://www.sciencedirect.com/science/article/pii/0009261488803804},
  Urldate                  = {2014-11-21}
}

@Article{Broeckhove1989,
  Title                    = {{Time-dependent variational principles and conservation laws in wavepacket dynamics}},
  Author                   = {Broeckhove, J. and Lathouwers, L. and Leuven, P. Van},
  Journal                  = {Journal of Physics A: Mathematical and General},
  Year                     = {1989},

  Month                    = oct,
  Number                   = {20},
  Pages                    = {4395},
  Volume                   = {22},

  Abstract                 = {A criterion for the equivalence of time-dependent variational principles in current use in chemistry and physics is demonstrated. Conservation laws are considered and it is shown that under certain conditions quantal conservation laws also hold for the time evolution derived from the variational principle. The formalism is applied to an N-dimensional spherical Gaussian wavepacket. A numerical example for the three-dimensional spherical Gaussian potential well is worked out to illustrate the dynamics and the role of conservation laws.},
  Bdsk-url-1               = {http://iopscience.iop.org/0305-4470/22/20/016},
  Bdsk-url-2               = {http://dx.doi.org/10.1088/0305-4470/22/20/016},
  Date-added               = {2014-11-09 07:48:08 +0000},
  Date-modified            = {2014-11-09 07:48:08 +0000},
  Doi                      = {10.1088/0305-4470/22/20/016},
  ISSN                     = {0305-4470},
  Language                 = {en},
  Url                      = {http://iopscience.iop.org/0305-4470/22/20/016},
  Urldate                  = {2014-11-09}
}

@Article{Brown1987,
  Title                    = {{Nonlinear density-matrix equation for the study of finite-temperature soliton dynamics}},
  Author                   = {Brown, David W. and Lindenberg, Katja and West, Bruce J.},
  Journal                  = {Physical Review B},
  Year                     = {1987},

  Month                    = apr,
  Number                   = {12},
  Pages                    = {6169--6181},
  Volume                   = {35},

  Abstract                 = {The essential ideas of Davydov's theory of molecular solitons are used to develop a variation of the Zwanzig-Nakajima projection technique. The new projection operator is time dependent and contains the feedback characteristic of the soliton dynamic. The result is a nonlinear equation of motion for the reduced density matrix of an exciton interacting cooperatively with its thermal environment. As the simplest approximation to the exact projected equation, we consider briefly a factored density operator which corresponds closely to the ansatz state vector used in wave-function treatments. This simplest approximation may be considered to be a statistical generalization of the Davydov system of evolution equations. A Markovian approximation is then considered which goes beyond the simplest approximation and contributes corrections to the Davydov-type evolution. The terms of the Markovian equation are then examined in the light of known exact results. Arguments for specific modifications of the equation are given. The resulting equation of motion embodies the correct fluctuation-dissipation relation for this system and recovers the known exact results in the transportless limit. Though the concluding equation is semiphenomenological, the equation contains no phenomenological parameters.},
  Bdsk-url-1               = {http://link.aps.org/doi/10.1103/PhysRevB.35.6169},
  Bdsk-url-2               = {http://dx.doi.org/10.1103/PhysRevB.35.6169},
  Date-added               = {2014-11-03 16:48:15 +0000},
  Date-modified            = {2014-11-03 16:48:15 +0000},
  Doi                      = {10.1103/PhysRevB.35.6169},
  Url                      = {http://link.aps.org/doi/10.1103/PhysRevB.35.6169},
  Urldate                  = {2014-11-03}
}

@Article{Brown1986,
  Title                    = {{Applicability of Hamilton's equations in the quantum soliton problem}},
  Author                   = {Brown, David W. and Lindenberg, Katja and West, Bruce J.},
  Journal                  = {Physical Review A},
  Year                     = {1986},

  Month                    = jun,
  Number                   = {6},
  Pages                    = {4104--4109},
  Volume                   = {33},

  Abstract                 = {We test the validity of Hamilton-equation methods for determining the time evolution of trial state vectors in quantum mechanics. Given a trial state vector, we are able to construct a differential operator under which a scalar Hamilton function must be invariant. State vectors composed of single-particle states, coherent-state products, and mixed single-particle states and coherent-state products are considered explicitly. In the latter category, we consider state vectors of the form proposed by Davydov in his treatment of the quantum soliton problem. We find that Davydov's wave vector, as determined by the Hamilton-equation method, is not a solution of the Schr{\"o}dinger equation for the Fr{\"o}hlich Hamiltonian except under very restrictive circumstances. The theoretical justification for a number of conclusions about soliton transport in Fr{\"o}hlich-type systems is thus called into question.},
  Bdsk-url-1               = {http://link.aps.org/doi/10.1103/PhysRevA.33.4104},
  Bdsk-url-2               = {http://dx.doi.org/10.1103/PhysRevA.33.4104},
  Date-added               = {2014-11-03 19:53:51 +0000},
  Date-modified            = {2014-11-03 19:53:52 +0000},
  Doi                      = {10.1103/PhysRevA.33.4104},
  Url                      = {http://link.aps.org/doi/10.1103/PhysRevA.33.4104},
  Urldate                  = {2014-11-03}
}

@Book{Bruckner90,
  Title                    = {Applications of {T}ime {R}esolved {O}ptical Spectroscopy},
  Author                   = {Bruckner, V. and Feller, K. H. and Grummt U.-W.},
  Publisher                = {Elsevier, Amsterdam},
  Year                     = {1990}
}

@Article{Bryant92,
  Author                   = {Bryant, G. and Jiang, Y. and Grant, E.},
  Journal                  = {Chem. Phys. {L}ett.},
  Year                     = {1992},
  Pages                    = {495},
  Volume                   = {200}
}

@Article{Brzezinsky96,
  Author                   = {Brzezinsky, B. and Zundel, G.},
  Journal                  = {{F}araday {D}iscuss.},
  Year                     = {1996},
  Pages                    = {363},
  Volume                   = {103}
}

@Article{Bueker95,
  Author                   = {Bueker, H. H. and Uggerud, E.},
  Journal                  = {J. Phys. Chem.},
  Year                     = {1995},
  Pages                    = {5945},
  Volume                   = {99}
}

@Article{Buenker71,
  Title                    = {A New Interpretation of the Structure of the V-N bands of Ethylene},
  Author                   = {Buenker, R. J. and Peyerimoff, S. D. and Hsu, H. L.},
  Journal                  = {Chem. Phys. Lett.},
  Year                     = {1971},
  Pages                    = {65-70},
  Volume                   = {11},

  Owner                    = {lello},
  Timestamp                = {2006.05.18}
}

@Article{Buis_1996,
  Title                    = {Efficient vector and parallel manipulation of tensor products},
  Author                   = {Paul E. Buis and Wayne R. Dyksen},
  Journal                  = {{ACM} Trans. Math. Softw.},
  Year                     = {1996},
  Number                   = {1},
  Pages                    = {18--23},
  Volume                   = {22},

  Abstract                 = {We present efficient vector and parallel methods for manipulating tensor products of matrices. We consider both computing the matrix-vector product {(A1{\"A}¬º{\"A}AK)x} and solving the system of linear equations {(A1{\"A}¬º{\"A}AK)x=b.} The methods described are independent of K. We accompany this article with a companion algorithm which describes an implementation of a complete set of tensor product routines based on {LAPACK} and the Level 2 and 3 Basic Linear Algebra Subprograms {(BLAS)} which provide vectorization and parallelization.},
  Bdsk-url-1               = {http://portal.acm.org/citation.cfm?id=225548},
  Bdsk-url-2               = {http://dx.doi.org/10.1145/225545.225548},
  Date-modified            = {2014-06-09 09:43:09 +0000},
  Keywords                 = {lapack, parallel, tensor product, vector}
}

@Book{BunkerJensen,
  Title                    = {Molecular Symmetry and Spectroscopy},
  Author                   = {Bunker, Philip R. and Jensen, Per},
  Editor                   = {R. H. Hynes},
  Publisher                = {NRC Research Press, Ottawa},
  Year                     = {1998},

  Owner                    = {lello},
  Timestamp                = {2006.06.05}
}

@Article{Burghardt1999,
  Title                    = {{Approaches to the approximate treatment of complex molecular systems by the multiconfiguration time-dependent Hartree method}},
  Author                   = {Burghardt, I. and Meyer, H.-D. and Cederbaum, L. S.},
  Journal                  = {The Journal of Chemical Physics},
  Year                     = {1999},

  Month                    = aug,
  Number                   = {7},
  Pages                    = {2927--2939},
  Volume                   = {111},

  Abstract                 = {A consistent treatment of environmental effects is proposed in the framework of the multiconfiguration time-dependent Hartree ({MCTDH}) method. The method is extended in view of treating complex molecular systems which require an exact quantum dynamics for a certain number of ``primary'' modes while an approximate dynamics is adequate for a class of ``secondary'' modes. The latter may correspond to the weakly coupled modes in a polyatomic molecule, or the first solvent shell in a solute-solvent complex. For these modes, a description in terms of parameterized functions is introduced. The {MCTDH} working equations are generalized to allow for the nonorthogonality of these functions, which may take, e.g., a multidimensional Gaussian form. The formalism is developed on the level of both the wave function description and the density matrix description. Dissipative effects are accounted for in terms of a stochastic Hamiltonian approach versus master equation approach in the respective descriptions.},
  Bdsk-url-1               = {http://scitation.aip.org/content/aip/journal/jcp/111/7/10.1063/1.479574},
  Bdsk-url-2               = {http://dx.doi.org/10.1063/1.479574},
  Date-added               = {2014-11-16 14:54:07 +0000},
  Date-modified            = {2014-11-16 14:54:07 +0000},
  Doi                      = {10.1063/1.479574},
  ISSN                     = {0021-9606, 1089-7690},
  Keywords                 = {Molecular dynamics, {SOLVENTS}, {WAVE} {FUNCTIONS}},
  Url                      = {http://scitation.aip.org/content/aip/journal/jcp/111/7/10.1063/1.479574},
  Urldate                  = {2014-11-16}
}

@Article{Butts94,
  Author                   = {Butts, C. P. and Calvert, J. L.and Eberson, L. and Hartshorn, M. P. and Radner, F. and Robinson, W. T.},
  Journal                  = {J. Chem. Soc., Perkin {T}rans. 2},
  Year                     = {1994},
  Pages                    = {1485},
  Volume                   = {...}
}

@Article{Cai2006,
  Title                    = {Density Functional Theory for Charge Transfer:‚{\"A}{\^a} The Nature of the {N-Bands} of Porphyrins and Chlorophylls Revealed through {CAM-B3LYP}, {CASPT2}, and {SAC-CI} Calculations},
  Author                   = {Cai, {Zheng-Li} and Crossley, Maxwell J. and Reimers, Jeffrey R. and Kobayashi, Rika and Amos, Roger D.},
  Journal                  = {J. Phys. Chem. B},
  Year                     = {2006},
  Number                   = {31},
  Pages                    = {15624--15632},
  Volume                   = {110},

  Abstract                 = {While density functional theory {(DFT)} has been proven to be extremely useful for the prediction of thermodynamic and spectroscopic properties of molecules, to date most functionals used in common implementations of {DFT} display a systematic failure to predict the properties of charge-transfer processes. While this is explicitly manifest in Rydberg transitions of atoms and molecules and in molecular charge-transfer spectroscopy, it also becomes critical for systems containing extended conjugation such as polyenes and other conducting polymers, porphyrins, chlorophylls, etc. A new density functional, a Coulomb-attenuated hybrid exchange-correlation functional {(CAM-B3LYP)}, has recently been developed specifically to overcome these limitations, and it has been shown to properly predict molecular charge-transfer spectra. Here, we demonstrate that it predicts qualitatively reasonable spectra for porphyrin, some oligoporphyrins, and chlorophyll. However, alternate density functionals developed to overcome the same limitations such as current-density functional theory are shown, in their present implementation, to remain inadequate. The {CAM-B3LYP} results are shown to be in excellent agreement with complete-active-space plus second-order {M{\o}ller‚{\`a}{\'\i}Plesset} perturbation theory and symmetry-adapted cluster configuration interaction calculations:‚{\"A}{\^a} These depict the N and higher bands of porphyrins and chlorophylls as being charge-transfer bands associated with localization of molecular orbitals on individual pyrrole rings. The validity of the basic Gouterman model for the spectra of porphyrins and chlorophylls is confirmed, rejecting modern suggestions that {non-Gouterman} transitions lie close in energy to the Q-bands of chlorophylls. As porphyrins and chlorophylls provide useful paradigms for problems involving extended conjugation, the results obtained suggest that many significant areas of nanotechnology and biotechnology may now be realistically treated by cost-effective density-functional-based computational methods.},
  Annote                   = {{PMID:} 16884287},
  Bdsk-url-1               = {http://dx.doi.org/10.1021/jp063376t},
  Date-modified            = {2014-06-09 09:43:09 +0000},
  Owner                    = {lello},
  Shorttitle               = {Density Functional Theory for Charge Transfer},
  Timestamp                = {2012.03.15}
}

@Article{Caldeira:83,
  Title                    = {Quantum tunnelling in a dissipative system},
  Author                   = {Caldeira, A. O. and Leggett, A. J.},
  Journal                  = {Ann. Phys.},
  Year                     = {1983},

  Month                    = sep,
  Pages                    = {374-456},
  Volume                   = {149},

  Bdsk-url-1               = {http://www.sciencedirect.com/science/article/B6WB1-4DDR3G9-MP/2/5d4e77426eb5104a3dfee1c0555218dc},
  Date-modified            = {2014-06-09 09:43:09 +0000},
  Owner                    = {lello},
  Timestamp                = {2008.05.25}
}

@Book{Califano76,
  Title                    = {Vibrational States},
  Author                   = {Califano, S.},
  Publisher                = {John Wiley and Sons Ltd},
  Year                     = {1976},

  Owner                    = {lello},
  Timestamp                = {2006.07.05}
}

@Article{Califano64,
  Author                   = {Califano, S. and Adembri, G. and Sbrana, G.},
  Journal                  = {Spectrochim. Acta},
  Year                     = {1964},
  Pages                    = {385},

  Voluem                   = {20}
}

@Article{Callomon83,
  Author                   = {Callomon, J. H.},
  Journal                  = {Faraday {D}iscuss. Chem. Soc.},
  Year                     = {1983},
  Pages                    = {417},
  Volume                   = {75}
}

@Article{Callomon72,
  Author                   = {Callomon, J. H. and Parkin, J. E. and Lopez-Delgado, R.},
  Journal                  = {Chem. Phys. {L}ett.},
  Year                     = {1972},
  Pages                    = {125},
  Volume                   = {13}
}

@Article{Capobianco2012,
  Title                    = {{Franck-Condon} factors in curvilinear coordinates: the photoelectron spectrum of ammonia},
  Author                   = {Capobianco, Amedeo and Borrelli, Raffaele and Noce, Canio and Peluso, Andrea},
  Journal                  = {Theor. Chem. Acc.},
  Year                     = {2012},
  Number                   = {3},
  Pages                    = {1181},
  Volume                   = {131},

  Abstract                 = {An approach to the calculation of {Franck--Condon} factors in curvilinear coordinates is outlined. The approach is based on curvilinear normal coordinates, which allows for an easy extension of Duschinsky's transformation to the case of curvilinear coordinates, and on the power series expansion of the kinetic energy operator. Its usefulness in the case of molecules undergoing large displacements of their equilibrium nuclear configurations upon excitation is then demonstrated by an application to the vibrational structure of the photoelectron spectrum of ammonia, using an anharmonic potential only for the symmetric stretching and bending coordinates of the radical cation.},
  Bdsk-url-1               = {http://www.springerlink.com/content/h13h051k12j5511l/abstract/},
  Bdsk-url-2               = {http://dx.doi.org/10.1007/s00214-012-1181-3},
  Date-modified            = {2014-06-09 09:43:09 +0000},
  File                     = {SpringerLink Full Text PDF:/home/lello/MyLibrary/storage/NVVUTK6U/Capobianco et al. - 2012 - Franck--Condon factors in curvilinear coordinates .pdf:application/pdf;SpringerLink Snapshot:/home/lello/MyLibrary/storage/XRA33QUV/abstract.html:text/html},
  ISSN                     = {1432-{881X}},
  Keywords                 = {Chemistry and Materials Science},
  Owner                    = {lello},
  Shorttitle               = {{Franck--Condon} factors in curvilinear coordinates},
  Timestamp                = {2012.10.16},
  Urldate                  = {2012-05-29}
}

@Article{Peluso12,
  Title                    = {Tuning Wavefunction Mixing in Push--Pull Molecules: From Neutral to Zwitterionic Compounds},
  Author                   = {Capobianco, A. and Esposito, A. and Caruso, T. and Borbone, F. and Carella, A. and Centore, R. and Peluso, A.},
  Journal                  = {Eur. J. {O}rg. Chem.},
  Year                     = {2012},
  Pages                    = {2980-2989}
}

@Article{Cave96,
  Author                   = {Cave, R. and Newton, M.},
  Journal                  = {Chem. Phys. {L}ett.},
  Year                     = {1996},
  Pages                    = {15},
  Volume                   = {249}
}

@Article{Cederbaum2005,
  Title                    = {{Short-Time Dynamics Through Conical Intersections in Macrosystems}},
  Author                   = {Cederbaum, Lorenz S. and Gindensperger, Etienne and Burghardt, Irene},
  Journal                  = {Physical Review Letters},
  Year                     = {2005},

  Month                    = mar,
  Number                   = {11},
  Pages                    = {113003},
  Volume                   = {94},

  Abstract                 = {The short-time dynamics through a conical intersection of a macrosystem with a vast number of nuclear degrees of freedom (modes) is investigated. For convenience, the macrosystem is decomposed into a system carrying a few modes and a ``bath.'' By transforming the bath modes to new ones, it is shown that only three effective bath modes contribute to the conical intersection. They govern---together with the system's modes---the short-time dynamics of the macrosystem. The remaining bath modes do not directly couple the electronic states and become relevant at longer times. An extensive numerical example is presented.},
  Bdsk-url-1               = {http://link.aps.org/doi/10.1103/PhysRevLett.94.113003},
  Bdsk-url-2               = {http://dx.doi.org/10.1103/PhysRevLett.94.113003},
  Date-added               = {2015-01-13 09:01:35 +0000},
  Date-modified            = {2015-01-13 09:01:35 +0000},
  Doi                      = {10.1103/PhysRevLett.94.113003},
  Url                      = {http://link.aps.org/doi/10.1103/PhysRevLett.94.113003},
  Urldate                  = {2015-01-13}
}

@Article{Champagne06,
  Title                    = {{TDDFT} investigation of the optical properties of cyanine dyes},
  Author                   = {Champagne, Benoit and Guillaume, Maxime and Zutterman, Freddy},
  Journal                  = {Chem. Phys. Lett.},
  Year                     = {2006},

  Month                    = jul,
  Number                   = {1-3},
  Pages                    = {105--109},
  Volume                   = {425},

  Abstract                 = {The visible absorption in cyanine dyes has been addressed both experimentally and theoretically. Calculations performed at the time-dependent density functional theory level reproduce the variations of the maximum of absorption with the chemical structure. A linear scaling procedure is however required to achieve an accuracy of about 10 nm and this accuracy is increased when the calculations take into account the effects of the solvent using the integral equation formalism of the polarizable continuum model. Improved agreement between theory and experiment will however require an appropriate treatment of the vibronic structure. Simulated and experimental visible absorption spectra of cyanine number 4.},
  Bdsk-url-1               = {http://www.sciencedirect.com/science?_ob=ArticleURL&_udi=B6TFN-4JXH3RJ-7&_user=10&_rdoc=1&_fmt=&_orig=search&_sort=d&view=c&_acct=C000050221&_version=1&_urlVersion=0&_userid=10&md5=5747e9ebd311a2cd88f9957f17e39e99},
  Bdsk-url-2               = {http://dx.doi.org/10.1016/j.cplett.2006.05.009},
  Date-modified            = {2014-06-09 09:43:09 +0000},
  File                     = {ScienceDirect Snapshot:/home/lello/MyLibrary/storage/SG4EIIRD/science.html:text/html;science.pdf:/home/lello/MyLibrary/storage/KT5UA9TW/science.pdf:application/pdf},
  Owner                    = {lello},
  Timestamp                = {2013.07.31},
  Urldate                  = {2009-02-13}
}

@Article{Chan66,
  Title                    = {Trimethylene Oxide. III Far-Infrared Spectra and Double Minimum Vibration},
  Author                   = {Chan, Sunney I. and Borgers, T. R. and Russell, J. W. and Strauss, H. L. and Gwinn, W. D.},
  Journal                  = {J. Chem. Phys.},
  Year                     = {1966},
  Pages                    = {1103-1111},
  Volume                   = {44},

  Owner                    = {lello},
  Timestamp                = {2007.08.24}
}

@Article{Chang86,
  Author                   = {Chang, C. H. and et al.},
  Journal                  = {{FEBS} {L}ett.},
  Year                     = {1986},
  Pages                    = {82},
  Volume                   = {205}
}

@Article{Chang86a,
  Author                   = {Chang, C. H. and et al.},
  Journal                  = {Biochemistry (Mosc.)},
  Year                     = {1986},
  Pages                    = {5352},
  Volume                   = {30}
}

@Article{Chang71,
  Title                    = {The Molecular Structures Of Perfluorocyclobutane And Perfluorocyclobutene, Determined By Electron Diffraction},
  Author                   = {Chang, C. H. and Porter, R. F. and Bauer, S. H.},
  Journal                  = {J. Mol. Struct.},
  Year                     = {1971},
  Pages                    = {89-99},
  Volume                   = {7},

  Owner                    = {lello},
  Timestamp                = {2007.08.29}
}

@Article{Chang90,
  Author                   = {Chang, Y. T. and Miller, W. H.},
  Journal                  = {J. Phys. Chem.},
  Year                     = {1990},
  Pages                    = {5884},
  Volume                   = {94}
}

@Article{Chapados88,
  Author                   = {Chapados, C. and Birnbaum G.},
  Journal                  = {J. Mol. Spec.},
  Year                     = {1988},
  Note                     = {Frequenze di SF6 (trovare titolo)},
  Pages                    = {323},
  Volume                   = {132},

  Owner                    = {lello},
  Timestamp                = {2007.05.06}
}

@Article{Chapman97,
  Author                   = {Chapman, S.K. and Daff, S. and Munro, A. W.},
  Journal                  = {Structure and Bonding ({B}erlin)},
  Year                     = {1997},
  Pages                    = {39},
  Volume                   = {88}
}

@Article{Chappell76,
  Author                   = {Chappell, P. J. and Ross, I. G.},
  Journal                  = {Chem. Phys. {L}ett.},
  Year                     = {1976},
  Pages                    = {440},
  Volume                   = {43}
}

@Article{Chaturvedi1979,
  Title                    = {{Time-convolutionless projection operator formalism for elimination of fast variables. Applications to Brownian motion}},
  Author                   = {Chaturvedi, S. and Shibata, F.},
  Journal                  = {Zeitschrift f{\"u}r Physik B Condensed Matter},
  Year                     = {1979},

  Month                    = sep,
  Number                   = {3},
  Pages                    = {297--308},
  Volume                   = {35},

  Abstract                 = {The relation between the time-convolutionless projection operator formalism and the methods developed by Kubo and van Kampen in the context of linear stochastic differential equations is discussed in detail. It is shown how this formalism may be used to develop a systematic procedure for the elimination of ``fast variables''. This procedure is applied to the case of a free Brownian particle and to that of a heavily damped Brownian particle in the presence of an external force to obtain a reduced description in terms of the position variable: the results are found to be in complete agreement with the previous works on this problem. The rotational Brownian motion of an asymmetrical top in the presence of an external torque is also considered and an equation for the reduced probability distribution is derived which contains all the previous works on this problem as special cases.},
  Bdsk-url-1               = {http://link.springer.com/article/10.1007/BF01319852},
  Bdsk-url-2               = {http://dx.doi.org/10.1007/BF01319852},
  Date-added               = {2015-01-15 14:14:18 +0000},
  Date-modified            = {2015-01-15 14:14:18 +0000},
  Doi                      = {10.1007/BF01319852},
  ISSN                     = {0722-3277, 1431-584X},
  Keywords                 = {condensed matter, {FLUIDS}, Nonlinear Dynamics, Complex Systems, Chaos, Neural Networks, Physics, general, Solid State Physics and Spectroscopy, Superconductivity, Superfluidity, Quantum Fluids},
  Language                 = {en},
  Url                      = {http://link.springer.com/article/10.1007/BF01319852},
  Urldate                  = {2015-01-15}
}

@Article{Chen90,
  Title                    = {An Analytic Formula of One-Dimensional Franck-Condon Factors for Linear Harmonic Oscillators},
  Author                   = {Chen, Kuo-Mei and Pei, Cheng-Chih},
  Journal                  = {J. Mol. Spec.},
  Year                     = {1990},
  Pages                    = {401-406},
  Volume                   = {140},

  Owner                    = {lello},
  Timestamp                = {2007.09.03}
}

@Article{Cho1995,
  Title                    = {Nonequilibrium photoinduced electron transfer},
  Author                   = {Cho, Minhaeng and Silbey, Robert J.},
  Journal                  = {J. Chem. Phys.},
  Year                     = {1995},

  Month                    = jul,
  Number                   = {2},
  Pages                    = {595--606},
  Volume                   = {103},

  Abstract                 = {We consider photoinduced electron transfer, which is intrinsically a three‚{\"A}{\^e}state system consisting of electronic ground, electronic excited (electron donor), and electron acceptor states. It is assumed that the bath consists of a collection of harmonic oscillators. Using an elementary time‚{\"A}{\^e}dependent perturbation theory, it is found that the nonequilibrium Golden rule formula proposed by Coalson et al. [J. Chem. Phys. 101, 436 (1994)] can be rigorously obtained in a certain limit of our results. Invoking a stationary phase approximation, a simple result analogous to the Marcus expression is obtained, except for the presence of time‚{\"A}{\^e}dependent reorganization energy. The multidimensional nature of the solvation coordinate system is discussed further. Finally a few numerical calculations are presented.},
  Bdsk-url-1               = {http://scitation.aip.org/content/aip/journal/jcp/103/2/10.1063/1.470094},
  Bdsk-url-2               = {http://dx.doi.org/10.1063/1.470094},
  Date-added               = {2014-08-19 09:38:18 +0000},
  Date-modified            = {2014-08-19 09:38:25 +0000},
  Doi                      = {10.1063/1.470094},
  File                     = {1.470094.pdf:/Users/lello/Zotero/storage/G8ZJ7NGJ/1.470094.pdf:application/pdf;Snapshot:/Users/lello/Zotero/storage/7SFQQMDH/1.html:text/html},
  ISSN                     = {0021-9606, 1089-7690},
  Keywords                 = {{ELECTRON} {TRANSFER}, Oscillators, perturbation theory},
  Url                      = {http://scitation.aip.org/content/aip/journal/jcp/103/2/10.1063/1.470094},
  Urldate                  = {2014-08-13}
}

@Article{Chotia85,
  Author                   = {Chotia, C, and Lesk, A. M.},
  Journal                  = {J. Mol. Biol.},
  Year                     = {1985},
  Pages                    = {151},
  Volume                   = {182}
}

@Article{Christiansen1995,
  Title                    = {The second-order approximate coupled cluster singles and doubles model {CC2}},
  Author                   = {Ove Christiansen and Henrik Koch and Poul J\"orgensen},
  Journal                  = {Chem. Phys. Lett.},
  Year                     = {1995},

  Month                    = sep,
  Number                   = {5-6},
  Pages                    = {409--418},
  Volume                   = {243},

  Abstract                 = {An approximate coupled cluster singles and doubles model is presented, denoted {CC2.} The {CC2} total energy is of second-order {M{\^O}{\o}Ωller-Plesset} perturbation theory {(MP2)} quality. The {CC2} linear response function is derived. Unlike {MP2,} excitation energies and transition moments can be obtained in {CC2.} A hierarchy of coupled cluster models, {CCS,} {CC2,} {CCSD,} {CC3,} {CCSDT} etc., is presented where {CC2} and {CC3} are approximate coupled cluster models defined by similar approximations. Higher levels give increased accuracy at increased computational effort. The scaling of {CCS,} {CC2,} {CCSD,} {CC3} and {CCSDT} is N4, N5, N6, N7 and N8, respectively where N is th the number of orbitals. Calculations on Be, N2 and {C2H4} are performed and results compared with those obtained in the second-order polarization propagator approach {SOPPA.}},
  Bdsk-url-1               = {http://www.sciencedirect.com/science/article/B6TFN-3YCN2XT-2Y/1/54c4800358e216e402ba906fb4063487},
  Bdsk-url-2               = {http://dx.doi.org/10.1016/0009-2614(95)00841-Q%7D},
  Date-modified            = {2014-06-09 09:43:09 +0000},
  Owner                    = {lello},
  Timestamp                = {2009.07.19}
}

@Article{Christopher06,
  Title                    = {Efficient partitioning technique for computing the dynamics of intramolecular processes: Radiationless transitions in pyrazine},
  Author                   = {Christopher, P. S. and Shapiro, Moshe and Brumer, Paul},
  Journal                  = {J. Chem. Phys.},
  Year                     = {2006},
  Pages                    = {184107},
  Volume                   = {124},

  Owner                    = {lello},
  Timestamp                = {2006.05.15}
}

@Article{Christopher05,
  Title                    = {Overlapping resonances in the coherent control of radiationlesstransitions: Internal conversion in pyrazine},
  Author                   = {Christopher, P. S. and Shapiro, Moshe and Brumer, Paul},
  Journal                  = {J. Chem. Phys.},
  Year                     = {2005},
  Pages                    = {64313},
  Volume                   = {123},

  Owner                    = {lello},
  Timestamp                = {2006.05.15}
}

@Article{Chudoba96,
  Author                   = {Chudoba, C. and Riedle, E. and Pfeiffer, M. and Elsaesser, T.},
  Journal                  = {Chem. Phys. {L}ett.},
  Year                     = {1996},
  Pages                    = {622},
  Volume                   = {263}
}

@InBook{Churg85,
  Title                    = {Structure and Motion: Membranes, Nucleic Acid and Proteins},
  Author                   = {Churg, A. K. and Warshel, A.},
  Editor                   = {Clementi, E. and Corongiu, G. and Sarma, M. H. and Sarma, R. H.},
  Pages                    = {361},
  Publisher                = {Adenine},
  Year                     = {1985},

  Owner                    = {lello},
  Timestamp                = {2012.10.16}
}

@Article{Churg86,
  Title                    = {Control of the redox potential of cytochrome and microscopic dielectric effects in proteins},
  Author                   = {Churg, A. K. and Warshel, A.},
  Journal                  = {Biochemistry (Mosc.)},
  Year                     = {1986},
  Pages                    = {1675},
  Volume                   = {25}
}

@Article{Cimiraglia85,
  Author                   = {Cimiraglia, R. and Malrieu, J. P. and Persico, M. and Spoigelmann, F.},
  Journal                  = {J. Phys. B. At. Mol. {O}pt. Phys.},
  Year                     = {1985},
  Pages                    = {3073},
  Volume                   = {18}
}

@Article{Clemens84,
  Author                   = {Clemens, A. H. and Ridd, J. H. and Sandall, J. P. B.},
  Journal                  = {J. Chem. Soc., Perkin {T}rans. 2},
  Year                     = {1984},
  Pages                    = {1667}
}

@Article{Coalson1994,
  Title                    = {A nonequilibrium golden rule formula for electronic state populations in nonadiabatically coupled systems},
  Author                   = {Coalson, Rob D. and Evans, Deborah G. and Nitzan, Abraham},
  Journal                  = {J. Chem. Phys.},
  Year                     = {1994},

  Month                    = jul,
  Number                   = {1},
  Pages                    = {436--448},
  Volume                   = {101},

  Abstract                 = {A formula for computing approximate leakage of population from an initially prepared electronic state with a nonequilibrium nuclear distribution to a second nonadiabatically coupled electronic state is derived and applied. The formula is a nonequilibrium generalization of the familiar golden rule, which applies when the initial nuclear state is a rovibrational eigenstate of the potential energy surface associated with the initially populated electronic state. Here, more general initial nuclear states are considered. The resultant prescription, termed the nonequilibrium golden rule formula, can be evaluated via semiclassical procedures and hence applied to multidimensional, e.g., condensed phase systems. To illustrate its accuracy, application is made to a spin{\^a}‚{\c C}¨``boson model of {\^a}‚{\c C}¨{\`A}{\'u}{\^a}‚{\c C}¨{\`A}{\'u}inner sphere{\^a}‚{\c C}¨{\texttrademark}{\^a}‚{\c C}¨{\texttrademark} electron transfer. This model, introduced by Garg et al. [J. Chem. Phys. 83, 4491 (1985)] for the nonadiabatictransition out of a thermal distribution of states in the initial (donor) electronic level, is extended to include nonequilibrium, nonstationary initial nuclear states on the donor surface. The predictions of the nonequilibrium golden rule are found to agree well with numerically exact path integral results for a wide range of initial distortions of the initial nuclear wave packet from its equilibrium configuration.},
  Bdsk-url-1               = {http://scitation.aip.org/content/aip/journal/jcp/101/1/10.1063/1.468153},
  Bdsk-url-2               = {http://dx.doi.org/10.1063/1.468153},
  Date-added               = {2014-08-14 08:16:59 +0000},
  Date-modified            = {2014-08-14 08:16:59 +0000},
  Doi                      = {10.1063/1.468153},
  File                     = {1.468153.pdf:/Users/lello/Zotero/storage/EZFI53P5/1.468153.pdf:application/pdf;Snapshot:/Users/lello/Zotero/storage/9DN7ZG3V/1.html:text/html},
  ISSN                     = {0021-9606, 1089-7690},
  Keywords                 = {{ELECTRON} {TRANSFER}, Non adiabatic reactions, potential energy surfaces, Surface phase transitions, Surface states},
  Url                      = {http://scitation.aip.org/content/aip/journal/jcp/101/1/10.1063/1.468153},
  Urldate                  = {2014-08-14}
}

@Book{Collings2005,
  Title                    = {Artificial Photosynthesis: From Basic Biology to Industrial Application},
  Author                   = {Anthony F. Collings and Christa Critchley},
  Publisher                = {{Wiley-VCH}},
  Year                     = {2005},
  Month                    = nov,

  ISBN                     = {3527310908},
  Owner                    = {lello},
  Shorttitle               = {Artificial Photosynthesis},
  Timestamp                = {2009.08.06}
}

@Article{Compton66,
  Title                    = {Nondissociative Eletron Capture in Comples Molecules and Negative-Ion Lifetimes},
  Author                   = {Compton, R. N. and Christophorou, L. G. and Hurst, G. S. and Reinhardt, P. W.},
  Journal                  = {J. Chem. Phys.},
  Year                     = {1966},
  Pages                    = {4634-4639},
  Volume                   = {45},

  Owner                    = {lello},
  Timestamp                = {2007.05.04}
}

@Article{Condon26,
  Author                   = {Condon, E.},
  Journal                  = {Phys. {R}ev.},
  Year                     = {1926},
  Pages                    = {1182},
  Volume                   = {28}
}

@Article{Cooper95,
  Title                    = {Absolute UV and Soft X-ray photoabsorption of ethylene by high resolution dipole (e, e) spectroscopy},
  Author                   = {Cooper, Glyn and Olney, Terry N. and Brion, C. E.},
  Journal                  = {Chem. Phys.},
  Year                     = {1995},
  Pages                    = {175-184},
  Volume                   = {194},

  Owner                    = {lello},
  Timestamp                = {2006.05.08}
}

@Article{Cradock88,
  Author                   = {Cradock, S. and Liescheski, P. B. and Rankin, D. W. H. and Robertson, H. E.},
  Journal                  = {J. Am. Chem. Soc.},
  Year                     = {1988},
  Pages                    = {2758},
  Volume                   = {110}
}

@Article{Crawford51,
  Title                    = {The Determination of Normal Coordinates},
  Author                   = {Crawford, Bryce L. and Fletcher, William H.},
  Journal                  = {J. Chem. Phys.},
  Year                     = {1951},
  Pages                    = {141-142},
  Volume                   = {19},

  Owner                    = {lello},
  Timestamp                = {2006.06.05}
}

@Article{Crespo04,
  Title                    = {Ultrafast Excited-State Dynamics in Nucleic Acids},
  Author                   = {Crespo-Hern\'andez, Carlos E. and Cohen, Boiko and Hare, Patrick M. and Kohler Bern},
  Journal                  = {Chem. Rev.},
  Year                     = {2004},
  Pages                    = {1977--2020},
  Volume                   = {104},

  Owner                    = {lello},
  Timestamp                = {2006.07.10}
}

@Article{Creutz94,
  Author                   = {Creutz, C. and Newton, M. D. and Sutin, N.},
  Journal                  = {J. Photochem. Photobiol. A: Chem.},
  Year                     = {1994},
  Pages                    = {47},
  Volume                   = {82}
}

@Article{Cruzeiro-Hansson1994,
  Title                    = {{Two Reasons Why the Davydov Soliton May Be Thermally Stable After All}},
  Author                   = {Cruzeiro-Hansson, L.},
  Journal                  = {Physical Review Letters},
  Year                     = {1994},

  Month                    = nov,
  Number                   = {21},
  Pages                    = {2927--2930},
  Volume                   = {73},

  Abstract                 = {Davydov has proposed a mechanism for energy transfer in proteins, according to which the energy liberated in an enzymatic reaction can be stored and transported in the form of a soliton. In recent years a debate has been going on concerning the thermal stability of the Davydov soliton. Here it is shown, first, that the two-quantum state is visibly more stable than the one-quantum state, and, second, that the usual Langevin dynamics, whereby the thermal lifetime of the Davydov soliton is estimated, must be viewed as underestimating, possibly very strongly, the soliton lifetime.},
  Bdsk-url-1               = {http://link.aps.org/doi/10.1103/PhysRevLett.73.2927},
  Bdsk-url-2               = {http://dx.doi.org/10.1103/PhysRevLett.73.2927},
  Date-added               = {2014-10-28 15:56:06 +0000},
  Date-modified            = {2014-10-28 15:56:06 +0000},
  Doi                      = {10.1103/PhysRevLett.73.2927},
  Url                      = {http://link.aps.org/doi/10.1103/PhysRevLett.73.2927},
  Urldate                  = {2014-10-28}
}

@Article{Cukier94,
  Author                   = {Cukier, R. I.},
  Journal                  = {J. Phys. Chem.},
  Year                     = {1994},
  Pages                    = {2377},
  Volume                   = {98}
}

@Article{Cukier98,
  Author                   = {Cukier, R. I. and Nocera, D. G.},
  Journal                  = {Annu. {R}ev. Phys. Chem.},
  Year                     = {1998},
  Pages                    = {337--369},
  Volume                   = {49}
}

@Article{Czarnecki97,
  Title                    = {Characterization of the Strongly Coupled, {L}ow-{F}requency {V}ibrational Modes of the Special Pair of Photosynthetic {R}eaction Centers via {I}sotopic {L}abeling of the Cofactors},
  Author                   = {Czarnecki, Kazimierz and Diers,James R. and Chynwat, Veeradej and Erickson, Joy P. and Frank, Harry A. and Bocian, David F.},
  Journal                  = {J. Am. Chem. Soc.},
  Year                     = {1997},
  Pages                    = {415-426},
  Volume                   = {119},

  File                     = {ETLowFreqModes.pdf:home/lello/schedario/J. Am. Chem. Soc/ETLowFreqModes.pdf:PDF},
  Owner                    = {lello}
}

@Article{Czernuszewicz89,
  Title                    = {Resonance Raman spectroscopy reveals a1u vs. a2u character and {pseudo-Jahn-Teller} distortion in radical cations of {nickel(II),} {copper(II),} and {chloroiron(III)} octaethyl- and tetraphenylporphyrins},
  Author                   = {Roman S. Czernuszewicz and Kathleen A. Macor and Xiao Yuan Li and James R. Kincaid and Thomas G. Spiro},
  Journal                  = {J. Am. Chem. Soc.},
  Year                     = {1989},

  Month                    = may,
  Number                   = {11},
  Pages                    = {3860--3869},
  Volume                   = {111},

  Bdsk-url-1               = {http://dx.doi.org/10.1021/ja00193a017},
  Date-modified            = {2014-06-09 09:43:09 +0000},
  Owner                    = {lello},
  Timestamp                = {2010.05.27}
}

@Article{Daizadeh97,
  Title                    = {Effect of protein dynamics on biological electron transfer},
  Author                   = {Daizadeh, Iraj and Medvedev, Emile S. and Stuchebrukhov, Alexei A.},
  Journal                  = {Proc. Natl. Acad. Sci. USA},
  Year                     = {1997},

  Month                    = apr,
  Number                   = {8},
  Pages                    = {3703--3708},
  Volume                   = {94},

  Abstract                 = {Computer simulations of the effect of protein dynamics on the long distance tunneling mediated by the protein matrix have been carried out for a Ru-modified {(His} 126) azurin molecule. We find that the tunneling matrix element is a sensitive function of the atomic configuration of the part of the protein matrix in which tunneling currents (pathways) are localized. Molecular dynamics simulations show that fluctuations of the matrix element can occur on a time scale as short as 10 fs. These short time fluctuations are an indication of a strong dynamic coupling of a tunneling electron to vibrational motions of the protein nuclear coordinates. The latter results in a modification of the conventional Marcus picture of electron transfer in proteins. The new element in the modified theory is that the tunneling electron is capable of emitting or absorbing vibrational energy (phonons) from the medium. As a result, some biological reactions may occur in an activationless fashion. An analytical theoretical model is proposed to account for thermal fluctuations of the medium in long distance electron transfer reactions. The model shows that, at long distances, the phonon-modified inelastic tunneling always dominates over the conventional elastic tunneling.},
  Bdsk-url-1               = {http://www.pnas.org/content/94/8/3703},
  Date-modified            = {2014-06-09 09:43:09 +0000},
  File                     = {Full Text PDF:/home/lello/MyLibrary/storage/TBCJ7G4T/Daizadeh et al. - 1997 - Effect of protein dynamics on biological electron .pdf:application/pdf;Snapshot:/home/lello/MyLibrary/storage/G4FAMDGT/3703.html:text/html},
  ISSN                     = {0027-8424, 1091-6490},
  Language                 = {en},
  Owner                    = {lello},
  Timestamp                = {2012.10.21},
  Urldate                  = {2012-09-23}
}

@Article{Dalibard1992,
  Title                    = {{Wave-function approach to dissipative processes in quantum optics}},
  Author                   = {Dalibard, Jean and Castin, Yvan and M{\o}lmer, Klaus},
  Journal                  = {Physical Review Letters},
  Year                     = {1992},

  Month                    = feb,
  Number                   = {5},
  Pages                    = {580--583},
  Volume                   = {68},

  Abstract                 = {A novel treatment of dissipation of energy from a ``small'' quantum system to a reservoir is presented. We replace the usual master equation for the small-system density matrix by a wave-function evolution including a stochastic element. This wave-function approach provides new insight and it allows calculations on problems which would otherwise be exceedingly complicated. The approach is applied here to a two- or three-level atom coupled to a laser field and to the vacuum modes of the quantized electromagnetic field.},
  Bdsk-url-1               = {http://link.aps.org/doi/10.1103/PhysRevLett.68.580},
  Bdsk-url-2               = {http://dx.doi.org/10.1103/PhysRevLett.68.580},
  Date-added               = {2015-02-04 12:01:16 +0000},
  Date-modified            = {2015-02-04 12:01:16 +0000},
  Doi                      = {10.1103/PhysRevLett.68.580},
  Url                      = {http://link.aps.org/doi/10.1103/PhysRevLett.68.580},
  Urldate                  = {2015-02-04}
}

@Article{Darling40,
  Author                   = {Darling, B. T and Dennison, D. M.},
  Journal                  = {Phys. {R}ev.},
  Year                     = {1940},
  Pages                    = {128},
  Volume                   = {57}
}

@Article{Das97,
  Author                   = {Das, D. K. and Churamani, B. and Medhi, O. K.},
  Journal                  = {J. Chem. Soc., {D}alton {T}rans.},
  Year                     = {1997},
  Pages                    = {4713}
}

@Article{Das98,
  Author                   = {Das, D. K. and Medhi, O. K.},
  Journal                  = {J. {I}norg. Biochem.},
  Year                     = {1998},
  Pages                    = {83},
  Volume                   = {70}
}

@Article{Datkos95,
  Title                    = {Photodetachment of SF$_6^-$},
  Author                   = {Datkos, P. G. and Carter, J. G. and Christophorou ,L.G.},
  Journal                  = {Chem. Phys. Lett.},
  Year                     = {1995},
  Pages                    = {38},
  Volume                   = {239},

  Owner                    = {lello},
  Timestamp                = {2007.04.30}
}

@Article{Datta99,
  Author                   = {Datta, S. N. and Prabhakar, G. S. and Nehra, V.},
  Journal                  = {J. Phys. Chem. B},
  Year                     = {1999},
  Pages                    = {2291},
  Volume                   = {103}
}

@Article{Davis74,
  Author                   = {Davis, M. and Forman, A. and Hanson, L. L. and Fajer J.},
  Journal                  = {J. Phys. Chem.},
  Year                     = {1974},
  Pages                    = {3325},
  Volume                   = {83}
}

@Article{DeAngelis07,
  Title                    = {{Time-Dependent} Density Functional Theory Investigations on the Excited States of {Ru(II)-Dye-Sensitized} {TiO$_2$} Nanoparticles: The Role of Sensitizer Protonation},
  Author                   = {De Angelis, Filippo and Fantacci, Simona and Selloni, Annabella and Nazeeruddin, Mohammad K. and Gratzel, Michael},
  Journal                  = {J. Am. Chem. Soc.},
  Year                     = {2007},

  Month                    = nov,
  Number                   = {46},
  Pages                    = {14156--14157},
  Volume                   = {129},

  Abstract                 = {We performed fully first principles quantum mechanical calculations of the ground- and excited-state properties of the {[cis-(NCS)2-Ru(II)-bis(2,2`-bipyridine-4,4`-dicarboxylate)]} dye, N719, adsorbed onto a model {TiO2} nanoparticle. Our study confirms an indirect electron injection mechanism for {Ru(II)} dyes on {TiO2} and indicates a remarkable effect of dye protonation on the electronic properties of N719-sensitized {TiO2} nanoparticles. We find that two different electron injection mechanisms (adiabatic and nonadiabatic) may be present in {DSSCs} employing dyes carrying a different number of protons. Despite such differences, the absorption spectra corresponding to strongly and weakly coupled {dye/TiO2} excited states are remarkably similar, so that a discrimination of the two electron injection regimes does not appear to be feasible based on inspection of the absorption spectra.},
  Annote                   = {{PMID:} 17960934},
  Bdsk-url-1               = {http://dx.doi.org/10.1021/ja076293e},
  Date-modified            = {2014-06-09 09:43:09 +0000},
  Owner                    = {lello},
  Shorttitle               = {{Time-Dependent} Density Functional Theory Investigations on the Excited States of {Ru(II)-Dye-Sensitized} {TiO2} Nanoparticles},
  Timestamp                = {2009.07.19}
}

@Article{DeMitri13,
  Title                    = {Absorption and Emission Spectra of a Flexible Dye in Solution: A Computational Time-Dependent Approach},
  Author                   = {De Mitri, Nicola and Monti, Susanna and Prampolini, Giacomo and Barone, Vincenzo},
  Journal                  = {J. Chem. Theor. Comput.},
  Year                     = {2013},

  Month                    = sep,

  Abstract                 = {The spectroscopic properties of the organic chromophore 4-naphthoyloxy-1-methoxy-2,2,6,6-tetramethylpiperidine ({NfO-TEMPO-Me)} in toluene solution are explored through an integrated computational strategy combining a classical dynamic sampling with a quantum mechanical description within the framework of the time-dependent density functional theory ({TDDFT)} approach. The atomistic simulations are based on an accurately parametrized force field, specifically designed to represent the conformational behavior of the molecule in its ground and bright excited states, whereas {TDDFT} calculations are performed through a selected combination of hybrid functionals and basis sets to obtain optical spectra closely matching the experimental findings. Solvent effects, crucial to obtaining good accuracy, are taken into account through explicit molecules and polarizable continuum descriptions. Although, in the case of toluene, specific solvation is not fundamental, the detailed conformational sampling in solution has confirmed the importance of a dynamic description of the molecular geometry for a reliable description of the photophysical properties of the dye. The agreement between theoretical and experimental data is established, and a robust protocol for the prediction of the optical behavior of flexible fluorophores in solution is set.},
  Bdsk-url-1               = {http://dx.doi.org/10.1021/ct4005799},
  Date-modified            = {2014-06-09 09:43:09 +0000},
  ISSN                     = {1549-9618},
  Owner                    = {lello},
  Shorttitle               = {Absorption and Emission Spectra of a Flexible Dye in Solution},
  Timestamp                = {2013.10.01},
  Urldate                  = {2013-10-01}
}

@Article{De94,
  Author                   = {De Schryver, F. C. and Declercq, D. and Depaemelaere, S. and Hermans, E. and Onkelinx, A. and Verhoven, J. W. and Gelan},
  Journal                  = {J. Photochem. Photobiol.},
  Year                     = {1994},
  Pages                    = {171},
  Volume                   = {A82}
}

@Article{Debus86,
  Author                   = {Debus, R. J. and Feher, G. and Okamura, M . Y.},
  Journal                  = {Biochemistry (Mosc.)},
  Year                     = {1986},
  Pages                    = {2279},
  Volume                   = {25}
}

@Article{Dehareng83,
  Author                   = {Dehareng, D and et al.},
  Journal                  = {J. Chem. Phys.},
  Year                     = {1983},
  Pages                    = {1246},
  Volume                   = {78}
}

@Article{Deisenhofer85,
  Author                   = {Deisenhofer, J. and Epp, O. and Miki, K. and Huber, R. and Michel, H.},
  Journal                  = {Nature},
  Year                     = {1985},
  Pages                    = {618},
  Volume                   = {318}
}

@Article{Deisenhofer95,
  Author                   = {Deisenhofer, J. and Epp, O. and Sinning, I. and Michel, H.},
  Journal                  = {J. Mol Biol.},
  Year                     = {1995},
  Pages                    = {429},
  Volume                   = {246}
}

@Article{Deisenhofer89,
  Author                   = {Deisenhofer, J. and Michel, H.},
  Journal                  = {E{MBO} J.},
  Year                     = {1989},
  Pages                    = {2149},
  Volume                   = {8}
}

@Article{DelBene85,
  Author                   = {Del Bene, J. E. and Frisch, M. J. and Pople, J. A.},
  Journal                  = {J. Phys. Chem.},
  Year                     = {1985},
  Pages                    = {3669},
  Volume                   = {89}
}

@Article{DelRe63,
  Author                   = {Del Re, G.},
  Journal                  = {{T}heoret. Chem. Acta},
  Year                     = {1963},
  Pages                    = {188},
  Volume                   = {1}
}

@Article{DelRe99,
  Title                    = {A model for proton-assisted electron transfer},
  Author                   = {Del Re, Giuseppe and Brahimi, Meziane and Peluso, Andrea},
  Journal                  = {Chem. Phys. Lett.},
  Year                     = {1999},

  Month                    = jan,
  Number                   = {5},
  Pages                    = {511--517},
  Volume                   = {299},

  Abstract                 = {Proton-assisted electron transfer is a little studied but interesting possibility for long-range electron transfer in systems where several substructures are packed together by hydrogen bonds. The mechanism operates as follows. An electron is fed to an acceptor molecule A; the protons of the H-bond chain which connects A to another redox site D move in the direction of the extra negative charge, localizing the negative charge on D; D releases an electron to an outer electron acceptor group; the reverse shift of the H-bond protons carrying an electron restores the original situation.},
  Bdsk-url-1               = {http://www.sciencedirect.com/science/article/B6TFN-3VKCC5F-S/2/ee9d2ccbba95dce2689933d1c46ef386},
  Bdsk-url-2               = {http://dx.doi.org/10.1016/S0009-2614(98)01248-2},
  Date-modified            = {2014-06-09 09:43:09 +0000},
  File                     = {ScienceDirect Full Text PDF:/home/lello/MyLibrary/storage/7EPWQJ4W/Del Re et al. - 1999 - A model for proton-assisted electron transfer.pdf:application/pdf;ScienceDirect Snapshot:/home/lello/MyLibrary/storage/TP73VU5Q/science.html:text/html},
  ISSN                     = {0009-2614},
  Owner                    = {lello},
  Timestamp                = {2012.10.17},
  Urldate                  = {2009-06-15}
}

@Article{DelRe89,
  Author                   = {Del Re, G. and F\"orner, W. and Hofmann, D. and Ladik, J.},
  Journal                  = {Chem. Phys.},
  Year                     = {1989},
  Pages                    = {265},
  Volume                   = {139}
}

@Article{Del85a,
  Author                   = {Del Re, G. and Peluso, A. and Minichino, C. and},
  Journal                  = {Can. J. Chem.},
  Year                     = {1985},
  Pages                    = {1850},
  Volume                   = {63}
}

@Article{Peluso85,
  Title                    = {Hydrogen bridges and electron transfer in biomolecules. Study of a possible mechanism on a model charge-recombination system},
  Author                   = {Del Re, G. and Peluso, A. and Minichino, M.},
  Journal                  = {Can. J. Chem.},
  Year                     = {1985},
  Pages                    = {1850-1856},
  Volume                   = {63}
}

@Article{Delos81,
  Author                   = {Delos, J. B.},
  Journal                  = {Rev. Mod. Phys.},
  Year                     = {1981},
  Pages                    = {287},
  Volume                   = {53}
}

@Article{Desouter-Lecomte87,
  Author                   = {Desouter-Lecomte, M. and Ley-Nihant, B. and Praet, M. T. and Lorquet, J. C.},
  Journal                  = {J. Chem. Phys.},
  Year                     = {1987},
  Pages                    = {1429},
  Volume                   = {86}
}

@Article{Desouter-Lecomte87a,
  Author                   = {Desouter-Lecomte, M. and Ley-Nihant, B. and Praet, M. T. and Lorquet, J. C.},
  Journal                  = {J. Chem. Phys.},
  Year                     = {1987},
  Pages                    = {7025},
  Volume                   = {86}
}

@Article{Desouter-Lecomte79,
  Author                   = {Desouter-Lecomte, M. and Lorquet, J. C. and Van Pires, M.},
  Journal                  = {J. Chem. Phys.},
  Year                     = {1979},
  Pages                    = {3661},
  Volume                   = {71}
}

@Article{Deumens1991,
  Title                    = {{Coherent state formulation of multiconfiguration states}},
  Author                   = {Deumens, E. and {\"O}hrn, Y. and Weiner, B.},
  Journal                  = {Journal of Mathematical Physics},
  Year                     = {1991},

  Month                    = may,
  Number                   = {5},
  Pages                    = {1166--1175},
  Volume                   = {32},

  Abstract                 = {The theory of vector coherent states is applied to multiconfiguration states that are given a complex parametrization, based on the underlying special linear group. Using the time‐dependent variational principle,equations of motion for such states are formulated as evolution equations in a generalized phase space. The classical Hamiltonian for these equations is given in terms of the reduced first‐ and second‐order density matrices, which can be expressed in terms of partial derivatives with respect to the group parameters of the overlap kernel. The multiconfiguration self‐consistent‐field ({MCSCF}) and configuration interaction ({CI}) equations arise as special cases of these equations. Using the coherent state formulation we obtain very compact and numerically efficient expressions for the time‐dependent quantum mechanical description of chemical reactions.},
  Bdsk-url-1               = {http://scitation.aip.org/content/aip/journal/jmp/32/5/10.1063/1.529313},
  Bdsk-url-2               = {http://dx.doi.org/10.1063/1.529313},
  Date-added               = {2014-10-31 13:29:06 +0000},
  Date-modified            = {2014-10-31 13:29:06 +0000},
  Doi                      = {10.1063/1.529313},
  ISSN                     = {0022-2488, 1089-7658},
  Keywords                 = {{CHEMICAL} {REACTIONS}, Coherence theory, Coherent states, {CONFIGURATION} {INTERACTION}, {EQUATIONS} {OF} {MOTION}},
  Url                      = {http://scitation.aip.org/content/aip/journal/jmp/32/5/10.1063/1.529313},
  Urldate                  = {2014-10-31}
}

@Article{Devault80,
  Title                    = {Quantum Mechanical Tunnelling in Biological Systems},
  Author                   = {Devault, Don},
  Journal                  = {Q. Rev. Biophys.},
  Year                     = {1980},
  Number                   = {04},
  Pages                    = {387--564},
  Volume                   = {13},

  Abstract                 = {{\&lsquo;Tunnelling\&rsquo;} is the metaphorical name given to the process, possible in quantum mechanics, but not in classical mechanics, whereby a particle can disappear from one side of a potential-energy barrier and appear on the other side without having enough kinetic energy to mount the barrier. One can think of this as a manifestation of the wave-nature of particles. The wavelength is larger if a particle is lighter. In particular electrons, being very light compared to atoms, have wavelengths as large or larger than atoms at energies found in the valence shells of molecules. Thus, they easily ooze through and around atoms and molecules. We are also concerned with the tunnelling of heavy particles: nuclei, atoms, molecules.},
  Bdsk-url-1               = {http://journals.cambridge.org/action/search},
  Bdsk-url-2               = {http://dx.doi.org/10.1017/S003358350000175X},
  Date-modified            = {2014-06-09 09:43:09 +0000},
  File                     = {Cambridge Journals PDF:/home/lello/MyLibrary/storage/THKT7F6K/displayFulltext.html:text/html;Cambridge Journals Snapshot:/home/lello/MyLibrary/storage/8Q4BWBVN/search.html:text/html;S003358350000175Xa.pdf:/home/lello/MyLibrary/storage/SKM5M69T/S003358350000175Xa.pdf:application/pdf},
  Owner                    = {lello},
  Timestamp                = {2012.10.16},
  Urldate                  = {2010-02-09}
}

@Article{Dewar54,
  Author                   = {Dewar, M. J. S.},
  Journal                  = {Nature},
  Year                     = {1954},
  Pages                    = {784},
  Volume                   = {176}
}

@Article{Dewar46,
  Author                   = {Dewar, M. J. S.},
  Journal                  = {J. Chem. Soc.},
  Year                     = {1946},
  Pages                    = {777},
  Volume                   = {406}
}

@Article{Dewar78,
  Author                   = {Dewar, M. J. S., and McKee, M. L. and Rzepa, H. S.},
  Journal                  = {J. Am. Chem. Soc.},
  Year                     = {1978},
  Pages                    = {3607},
  Volume                   = {100}
}

@Article{Dewar77,
  Author                   = {Dewar, M. J. S. and Thiel., W.},
  Journal                  = {J. Am. Chem. Soc.},
  Year                     = {1977},
  Pages                    = {4899},
  Volume                   = {99}
}

@Article{Dexter53,
  Title                    = {A Theory of Sensitized Luminescence in Solids},
  Author                   = {Dexter, D. L.},
  Journal                  = {J. Chem. Phys.},
  Year                     = {1953},
  Pages                    = {836-850},
  Volume                   = {21}
}

@Article{DiDonato99,
  Title                    = {Proton Assisted Electron Transfer},
  Author                   = {Di Donato, M. and Borrelli, R. and Capobianco, A.and Monaco, G. and Improta R. and Brahimi, M. and Peluso, A.},
  Journal                  = {Adv. {Q}uantum Chem.},
  Year                     = {1999},
  Pages                    = {301--322},
  Volume                   = {36},

  File                     = {AdvQChem.pdf:home/lello/schedario/MyPubs/AdvQChem.pdf:PDF}
}

@Article{DiDonato03,
  Title                    = {The role of the iron-histidine bridge in the early steps of photosynthesis},
  Author                   = {Di Donato, Mariangela and Correa, Andrea and Peluso, Andrea},
  Journal                  = {Chem. Phys. Lett.},
  Year                     = {2003},

  Month                    = feb,
  Number                   = {5-6},
  Pages                    = {549--555},
  Volume                   = {369},

  Abstract                 = {The role of the iron-histidine bridge in bacterial photosynthetic reaction centres has been investigated by means of ab initio computations and quantum dynamics of elementary reaction steps. Full geometry optimization and wave packet dynamics show that, upon the arrival of a photo-electron, the primary quinone takes up a proton from the H-bonded histidine in a very fast process, which occurs in a few tens of femtoseconds. The proton transfer step significantly stabilizes the charge separated state, inhibiting the backward charge recombination process. Electron transfer to the secondary quinone can then take place by switching the positions of both the H-bonded hydrogens, in a Bjerrium type mechanism involving whole hydrogen atoms rather than protons.},
  Bdsk-url-1               = {http://www.sciencedirect.com/science/article/B6TFN-47TFK8Y-2/2/1b948d80e37b426e1ced28a9f6d52211},
  Bdsk-url-2               = {http://dx.doi.org/10.1016/S0009-2614(02)01892-4},
  Date-modified            = {2014-06-09 09:43:09 +0000},
  File                     = {science:/home/lello/MyLibrary/storage/T3NGFG9X/science.pdf:application/pdf},
  Owner                    = {lello},
  Timestamp                = {2012.10.17},
  Urldate                  = {2008-04-04}
}

@Article{DiDonato04,
  Title                    = {Electron Transfer between Quinones in Photosynthetic Reaction Centers},
  Author                   = {Di Donato, M. and Peluso, A. and Villani, G.},
  Journal                  = {J. Phys. Chem. B},
  Year                     = {2004},
  Pages                    = {3068--3077},
  Volume                   = {108},

  Owner                    = {lello},
  Timestamp                = {2006.06.23}
}

@Article{DiValentin04a,
  Title                    = {Photochemistry of artificial photosynthetic reaction center in liquid crystals probed by multifrequency {EPR} (9.5 and 95 {{GH}z})},
  Author                   = {Di Valentin, M. and Bisol, A. and Agostini, G. and Fuhs, M. and Liddell, P. A. and Moore, A. L. and Moore, T. A. and Gust, D. and Carbonera, D.},
  Journal                  = {J. Am. Chem. Soc.},
  Year                     = {2004},
  Pages                    = {17074-17086},
  Volume                   = {126}
}

@Article{Diosi1988,
  Title                    = {{Continuous quantum measurement and it{\^o} formalism}},
  Author                   = {Di{\'o}si, L.},
  Journal                  = {Physics Letters A},
  Year                     = {1988},

  Month                    = jun,
  Number                   = {8--9},
  Pages                    = {419--423},
  Volume                   = {129},

  Abstract                 = {A new quantum-stochastic differential calculus is derived for representing a continuous quantum measurement of the position operator. A closed nonlinear quantum-stochastic differential equation is given for the quantum state of the observed particle. A possible physical realization of a continuous position measurement is constructed.},
  Bdsk-url-1               = {http://www.sciencedirect.com/science/article/pii/037596018890309X},
  Bdsk-url-2               = {http://dx.doi.org/10.1016/0375-9601(88)90309-X},
  Date-added               = {2015-01-13 13:20:43 +0000},
  Date-modified            = {2015-01-13 13:20:43 +0000},
  Doi                      = {10.1016/0375-9601(88)90309-X},
  ISSN                     = {0375-9601},
  Url                      = {http://www.sciencedirect.com/science/article/pii/037596018890309X},
  Urldate                  = {2015-01-13}
}

@Article{Diosi1998,
  Title                    = {{Non-Markovian quantum state diffusion}},
  Author                   = {Di{\'o}si, L. and Gisin, N. and Strunz, W. T.},
  Journal                  = {Physical Review A},
  Year                     = {1998},

  Month                    = sep,
  Number                   = {3},
  Pages                    = {1699--1712},
  Volume                   = {58},

  Abstract                 = {A nonlinear stochastic Schr{\"o}dinger equation for pure states describing non-Markovian diffusion of quantum trajectories and compatible with non-Markovian master equations is presented. This provides an unraveling of the evolution of any quantum system coupled to a finite or infinite number of harmonic oscillators without any approximation. Its power is illustrated by several examples, including measurementlike situations, dissipation, and quantum Brownian motion. Some examples treat this environment phenomenologically as an infinite reservoir with fluctuations of arbitrary correlation. In other examples the environment consists of a finite number of oscillators. In such a quasiperiodic case we see the reversible decay of a macroscopic quantum-superposition (``Schr{\"o}dinger cat''). Finally, our description of open systems is compatible with different positions of the ``Heisenberg cut'' between system and environment.},
  Bdsk-url-1               = {http://link.aps.org/doi/10.1103/PhysRevA.58.1699},
  Bdsk-url-2               = {http://dx.doi.org/10.1103/PhysRevA.58.1699},
  Date-added               = {2015-01-27 10:31:27 +0000},
  Date-modified            = {2015-01-27 10:31:27 +0000},
  Doi                      = {10.1103/PhysRevA.58.1699},
  Url                      = {http://link.aps.org/doi/10.1103/PhysRevA.58.1699},
  Urldate                  = {2015-01-27}
}

@Article{Dierksen05,
  Title                    = {An efficient approach for the calculation of Franck--Condon integrals of large molecules},
  Author                   = {Marc Dierksen and Stefan Grimme},
  Journal                  = {J. Chem. Phys.},
  Year                     = {2005},

  Month                    = jun,
  Pages                    = {244101-9},
  Volume                   = {122},

  Bdsk-url-1               = {http://link.aip.org/link/?JCP/122/244101/1},
  Date-modified            = {2014-06-09 09:43:09 +0000},
  Keywords                 = {convergence of numerical methods,Franck-Condon factors},
  Owner                    = {lello},
  Timestamp                = {2007.12.12}
}

@Article{Dierksen04,
  Title                    = {The Vibronic Structure of Electronic Absorption Spectra of Large Molecules: A Time-Dependent Density Functional Study on the Influence of {{\^a}¬{\"A}¬{\'u}Exact{\^a}¬{\"A}¬{\`u}} {Hartree{\^a}¬{\`a}¬{\'\i}Fock} Exchange},
  Author                   = {Dierksen, Marc and Grimme, Stefan},
  Journal                  = {J. Phys. Chem. A},
  Year                     = {2004},

  Month                    = nov,
  Number                   = {46},
  Pages                    = {10225--10237},
  Volume                   = {108},

  Abstract                 = {The functional dependence of excited-state geometries and normal modes calculated with time-dependent density functional theory ({TDDFT)} is investigated on the basis of vibronic structure calculations of the absorption spectra of large molecules. For a set of molecules covering a wide range of different structures including organic dyes, biological chromophores, and molecules of importance in material science, quantum mechanical simulations of the vibronic structure are performed. In total over 40 singletsinglet transitions of neutral closed-shell compounds and doubletdoublet transitions of neutral radicals, radical cations, and anions are considered. Calculations with different standard density functionals show that the predicted vibronic structure critically depends on the fraction of the exact {HartreeFock} exchange ({EEX)} included in hybrid functionals. The effect can been traced back to a large influence of {EEX} on the geometrical displacement upon excitation. On the contrary, the dependence of the results on the choice of the local exchange-correlation functional is found to be rather small. On the basis of detailed comparisons with experimental spectra conclusions are drawn concerning the optimum amount of {EEX} mixing for a proper description of the excited-state properties. The relationship of the quality of the simulated spectra with the errors for 00 transition energies is discussed. For the investigated singletsinglet pi pi* transitions and the first strongly dipole-allowed transitions of {PAH} radical cations some rules of thumb concerning the optimum portion of {EEX} are derived. However, in general no universal amount of {EEX} seems to exist that gives a uniformly good description for all systems and states. Nevertheless an inclusion of about 3040\% of {EEX} in the functional is found empirically to yield in most cases simulated spectra that compare very well with those from experiment and thus seems to be necessary for an accurate description of the excited-state geometry. Pure density functionals that are computationally more efficient provide less accurate spectra in most cases and their application is recommended solely for comparison purposes to obtain estimates for the reliability of the theoretical predictions.},
  Bdsk-url-1               = {http://dx.doi.org/10.1021/jp047289h},
  Date-modified            = {2014-06-09 09:43:09 +0000},
  File                     = {ACS Full Text PDF:/home/lello/MyLibrary/storage/S3A8WIAP/Dierksen and Grimme - 2004 - The Vibronic Structure of Electronic Absorption Sp.pdf:application/pdf;ACS Full Text Snapshot:/home/lello/MyLibrary/storage/JCUH6V5C/jp047289h.html:text/html;The Vibronic Structure of Electronic Absorption Spectra of Large Molecules: A Time-Dependent Density Functional Study on the Influence of {\^a}¬{\"A}¬{\'u}Exact{\^a}¬{\"A}¬{\`u} Hartree{\^a}¬{\`a}¬{\'\i}Fock Exchange - The Journal of Physical Chemistry A (ACS Publications):/home/lello/MyLibrary/storage/2VEEQ4PT/jp047289h.html:text/html},
  Owner                    = {lello},
  Shorttitle               = {The Vibronic Structure of Electronic Absorption Spectra of Large Molecules},
  Timestamp                = {2013.07.31},
  Urldate                  = {2009-04-12}
}

@Book{Dirac67,
  Title                    = {The Principles of {Q}uantum Mechanics},
  Author                   = {Dirac, P. A. M.},
  Publisher                = {Oxford Science Publications},
  Year                     = {1967}
}

@Article{Dirac:30,
  Author                   = {Dirac, P. A. M.},
  Journal                  = {Proc. Cambridge Philos Soc.},
  Year                     = {1930},
  Pages                    = {376},
  Volume                   = {26},

  Owner                    = {lello},
  Timestamp                = {2008.05.25}
}

@Article{Dirac1930,
  Title                    = {{On the Annihilation of Electrons and Protons}},
  Author                   = {Dirac, P. a. M.},
  Journal                  = {Mathematical Proceedings of the Cambridge Philosophical Society},
  Year                     = {1930},

  Month                    = jul,
  Number                   = {03},
  Pages                    = {361--375},
  Volume                   = {26},

  Abstract                 = {An electron, according to relativity quantum theory, has two different kinds of states of motion, those for which the kinetic energy is positive and those for which it is negative. Only the former, of course, can correspond to actual electrons as observed in the laboratory. The latter, however, must also have a physical meaning, since the theory predicts that transitions will take place from one kind to the other. It has recently been proposed that one should assume that nearly all the possible states of negative energy are occupied, with just one electron in each state in accordance with Pauli's exclusion principle, and that the unoccupied states or `holes' in the negative-energy distribution should be regarded as protons. According to these ideas, when an electron of positive energy makes a transition into one of the unoccupied negative-energy states, we have an electron and proton disappearing simultaneously, their energy being emitted in the form of electromagnetic radiation. The object of the present paper is to calculate the frequency of occurrence of these processes of annihilation of electrons and protons.},
  Bdsk-url-1               = {http://journals.cambridge.org/article_S0305004100016091},
  Bdsk-url-2               = {http://dx.doi.org/10.1017/S0305004100016091},
  Date-added               = {2014-11-11 13:24:26 +0000},
  Date-modified            = {2014-11-11 13:24:26 +0000},
  Doi                      = {10.1017/S0305004100016091},
  ISSN                     = {1469-8064},
  Url                      = {http://journals.cambridge.org/article_S0305004100016091},
  Urldate                  = {2014-11-11}
}

@Article{Dirk95,
  Title                    = {Squarylium Dyes: Structural Factors Pertaining to the Negative Third-Order Nonlinear Optical Response},
  Author                   = {Dirk, Carl W. and Herndon, William C. and Cervantes-Lee, Francisco and Selnau, Henry and Martinez, Sergio and Kalamegham, Priya and Tan, Alarice and Campos, Gabriel and Velez, Mayra},
  Journal                  = {J. Am. Chem. Soc.},
  Year                     = {1995},

  Month                    = mar,
  Number                   = {8},
  Pages                    = {2214--2225},
  Volume                   = {117},

  Bdsk-url-1               = {http://dx.doi.org/10.1021/ja00113a011},
  Date-modified            = {2014-06-09 09:43:09 +0000},
  File                     = {ACS Full Text PDF w/ Links:/home/lello/MyLibrary/storage/GVQQBKT8/Dirk et al. - 1995 - Squarylium Dyes Structural Factors Pertaining to .pdf:application/pdf;ACS Full Text Snapshot:/home/lello/MyLibrary/storage/TDU8MKZS/ja00113a011.html:text/html},
  ISSN                     = {0002-7863},
  Owner                    = {lello},
  Shorttitle               = {Squarylium Dyes},
  Timestamp                = {2013.09.05},
  Urldate                  = {2013-09-05}
}

@Article{Dogonadze77,
  Author                   = {Dogonadze, R. R. and Kuznetsov, A. M.},
  Journal                  = {J. {T}heor. Biol.},
  Year                     = {1977},
  Pages                    = {239},
  Volume                   = {69}
}

@Article{Dogonadze72a,
  Title                    = {On the Theory of Nonradiative Transitions in Polar Media I. Processes without {"Mixing"} of Quantum and Classical Degrees of Freedom},
  Author                   = {Dogonadze, R. R. and Kuznetsov, A. M. and Vorotyntsev, M. A.},
  Journal                  = {Physica Status Solidi (b)},
  Year                     = {1972},
  Number                   = {1},
  Pages                    = {125--134},
  Volume                   = {54},

  Abstract                 = {The probability of radiationless transitions between two multi-dimensional parabolic terms is calculated. The dependence of transition probability on temperature and heat of the processes is investigated. It is shown that all the degrees of freedom of the system may be divided into ldquoclassicalrdquo and ldquoquantumrdquo degrees of freedom in dependence of their behaviour during process. The activation dependence of the transition probability on the temperature is associated with the motion along the classical degrees of freedom only. The change of states of quantum degrees of freedom leads to the appearance of an exponential non-temperature factor in the transition probability. The transition is shown to be of activationless or barrierless character at large values (modulo) of the heat of process for the processes without ldquomixingrdquo of classical and quantum degrees of freedom.},
  Bdsk-url-1               = {http://dx.doi.org/10.1002/pssb.2220540111},
  Date-modified            = {2014-06-09 09:43:09 +0000},
  File                     = {fulltext.pdf:/home/lello/MyLibrary/storage/93PWQSZ7/fulltext.pdf:application/pdf},
  Owner                    = {lello},
  Timestamp                = {2012.10.16},
  Urldate                  = {2009-03-19}
}

@Article{Dogonadze72b,
  Title                    = {On the Theory of Nonradiative Transitions in Polar Media {II.} Processes with {"Mixing"} of Quantum and Classical Degrees of Freedom},
  Author                   = {Dogonadze, R. R. and Kuznetsov, A. M. and Vorotyntsev, M. A.},
  Journal                  = {Physica Status Solidi (b)},
  Year                     = {1972},
  Number                   = {2},
  Pages                    = {425--433},
  Volume                   = {54},

  Abstract                 = {The probability of radiationless transition between two multidimensional parabolic terms is calculated for the processes with ldquomixingrdquo of quantum and classical degrees of freedom. The dependence of the transition probability on the heat of the process is investigated. The transition is shown to be of quasi-activation less and quasi-barrier less character at large values (modulo) of the heat of the process.},
  Bdsk-url-1               = {http://dx.doi.org/10.1002/pssb.2220540206},
  Date-modified            = {2014-06-09 09:43:09 +0000},
  File                     = {fulltext.pdf:/home/lello/MyLibrary/storage/TVCR2THT/fulltext.pdf:application/pdf},
  Owner                    = {lello},
  Timestamp                = {2012.10.16},
  Urldate                  = {2009-03-19}
}

@Article{Dohse95,
  Author                   = {Dohse, B and et al},
  Journal                  = {Biochemistry (Mosc.)},
  Year                     = {1995},
  Pages                    = {11335},
  Volume                   = {34}
}

@Article{Doktorov77,
  Title                    = {Dynamical Symmetry of Vibronic Transitions in Polyatomic Molecules and the Franck-Condon Principle},
  Author                   = {Doktorov, E. V. and Malkin, I. A. and Man'ko, V. I.},
  Journal                  = {J. Mol. Spec.},
  Year                     = {1977},
  Pages                    = {302-326},
  Volume                   = {64},

  Owner                    = {lello},
  Timestamp                = {2007.09.16}
}

@Article{Doktorov76,
  Title                    = {Dynamical symmetry of vibronic transitions with degenerate vibrations and the Franck-Condon factors},
  Author                   = {Doktorov, E. V. and Malkin, I. A. and Man'ko, V. I.},
  Journal                  = {J. Phys. B: Atom. Molec. Phys.},
  Year                     = {1976},
  Pages                    = {507-514},
  Volume                   = {9},

  Owner                    = {lello},
  Timestamp                = {2007.05.05}
}

@Article{Doktorov75,
  Title                    = {Dynamical symmetry of vibronic transitions in polyatomic molecules and the {{F}ranck-Condon} principle},
  Author                   = {Doktorov, E. V. and Malkin, I. A. and Manko, V. I.},
  Journal                  = {J. Mol. Spec.},
  Year                     = {1975},
  Pages                    = {1-20},
  Volume                   = {56}
}

@Article{Domcke:77,
  Title                    = {A comparison of different approaches to the calculation of franck-condon factors for polyatomic molecules},
  Author                   = {Domcke, W and Cederbaum, L. S. and K\"oppel, H. and von Niessen, W.},
  Journal                  = {Mol. Phys.},
  Year                     = {1977},
  Pages                    = {1759--1770},
  Volume                   = {34},

  Bdsk-url-1               = {http://www.informaworld.com/smpp/content%7B%5Ctextasciitilde%7Dcontent=a751015593%7B%5Ctextasciitilde%7Ddb=all%7B%5Ctextasciitilde%7Dorder=page},
  Date-modified            = {2014-06-09 09:43:09 +0000},
  Keywords                 = {Chemical Physics,Physical Chemistry}
}

@Article{Domcke2003,
  Title                    = {{CHEMISTRY:} Unraveling the Molecular Mechanisms of Photoacidity},
  Author                   = {Domcke, Wolfgang and Sobolewski, Andrzej L.},
  Journal                  = {Science},
  Year                     = {2003},

  Month                    = dec,
  Number                   = {5651},
  Pages                    = {1693--1694},
  Volume                   = {302},

  Bdsk-url-1               = {http://www.sciencemag.org},
  Bdsk-url-2               = {http://dx.doi.org/10.1126/science.1093081},
  Date-added               = {2014-06-09 09:27:00 +0000},
  Date-modified            = {2014-06-09 09:43:09 +0000},
  File                     = {1693.pdf:/Users/lello/Zotero/storage/74E79SR7/1693.pdf:application/pdf;HighWire Snapshot:/Users/lello/Zotero/storage/IUTDSVK3/1693.html:text/html},
  Shorttitle               = {{CHEMISTRY}},
  Urldate                  = {2009-07-16}
}

@InCollection{Domcke:97,
  Title                    = {Theory of ultrafast nonadiabatic excited-state processes and their spectroscopic detection in real time},
  Author                   = {Domcke, W. and Stock, G.},
  Booktitle                = {Adv. Chem. Phys.},
  Year                     = {1997},
  Pages                    = {1},
  Volume                   = {100},

  Owner                    = {lello},
  Timestamp                = {2008.05.25}
}

@Article{Domcke1994,
  Title                    = {Diabatic {CASSCF} orbitals and wavefunctions},
  Author                   = {Domcke, W. and Woywod, C. and Stengle, M.},
  Journal                  = {Chem. Phys. Lett.},
  Year                     = {1994},

  Month                    = aug,
  Number                   = {3-4},
  Pages                    = {257--262},
  Volume                   = {226},

  Abstract                 = {It is shown that diabatic {CASSCF} orbitals can conveniently be obtained via a block-diagonalization of the Fock matrix in a frozen-orbital representation. In a second step, diabatic N-electron wavefunctions are constructed by block-diagonalization of the Hamiltonian matrix in the representation of configuration-state functions. As a demonstration of the method, two-dimensional diabatic surfaces of the {1A2} and {1B1} excited states of ozone are reported.},
  Bdsk-url-1               = {http://www.sciencedirect.com/science/article/B6TFN-44J6CWH-7T/2/8eb4e66488989f07c48c9ff93e8f3f36},
  Bdsk-url-2               = {http://dx.doi.org/10.1016/0009-2614(94)00726-8},
  Date-modified            = {2014-06-09 09:43:09 +0000},
  ISSN                     = {0009-2614},
  Owner                    = {lello},
  Timestamp                = {2009.07.16}
}

@Article{Domcke2012,
  Title                    = {Role of Conical Intersections in Molecular Spectroscopy and Photoinduced Chemical Dynamics},
  Author                   = {Domcke, Wolfgang and Yarkony, David R.},
  Journal                  = {Ann. Rev. Phys. Chem},
  Year                     = {2012},
  Number                   = {1},
  Pages                    = {325--352},
  Volume                   = {63},

  Abstract                 = {This review describes how conical intersections affect measured molecular spectra and simple photofragmentation processes. We consider excitations that result in electron ejection, that is, photoionization or photodetachment, as well as photoinduced H-atom elimination. Section 1 presents a brief overview of the history of conical intersections and their rise from an arcane theoretical concept to a major paradigm in nonadiabatic chemistry. In Section 2, the generic properties of conical intersections are discussed, as well as their characterization with modern electronic-structure methods. Section 3 briefly discusses computational tools used to compute the nuclear motion involving conical intersections. Section 4 describes how the ideas of Sections 2 and 3 are combined to simulate molecular spectra impacted by conical intersections. Section 5 describes selected recent experimental and computational studies of photoelectron, photodetachment, and photofragment spectra. Rather than providing an encyclopedic bibliography of the previous and current literature, we illustrate significant problems currently being addressed and describe what can be accomplished with current computational techniques and how these results are achieved. Section 6 suggests future directions in this field.},
  Bdsk-url-1               = {http://www.annualreviews.org/doi/abs/10.1146/annurev-physchem-032210-103522},
  Bdsk-url-2               = {http://dx.doi.org/10.1146/annurev-physchem-032210-103522},
  Date-added               = {2014-06-09 09:20:36 +0000},
  Date-modified            = {2014-06-09 09:55:10 +0000},
  File                     = {Full Text PDF:/Users/lello/Zotero/storage/7QUZB2QJ/Domcke and Yarkony - 2012 - Role of Conical Intersections in Molecular Spectro.pdf:application/pdf},
  Keywords                 = {geometric phase, nonadiabatic dynamics, photodissociation, {PHOTOELECTRON} {SPECTROSCOPY}, spin-orbit interaction, Vibronic coupling},
  Urldate                  = {2012-05-29}
}

@Article{Dorough52,
  Author                   = {Dorough},
  Journal                  = {J. Chem. Phys.},
  Year                     = {1952},

  Owner                    = {lello},
  Timestamp                = {2012.08.06}
}

@Article{Dorough1952,
  Title                    = {The Spectra of {\OE}$\pm$,{\OE}≤,{\OE}≥,{\OE}¥-Tetraphenylchlorin and its Metallo-derivatives},
  Author                   = {Dorough, G. D. and Huennekens, F. M.},
  Journal                  = {J. Am. Chem. Soc.},
  Year                     = {1952},

  Month                    = aug,
  Number                   = {16},
  Pages                    = {3974--3976},
  Volume                   = {74},

  Bdsk-url-1               = {http://dx.doi.org/10.1021/ja01136a002},
  Date-modified            = {2014-06-09 09:43:09 +0000},
  File                     = {ACS Full Text PDF:/home/lello/MyLibrary/storage/8SQZ3RPG/Dorough and Huennekens - 1952 - The Spectra of {\OE}$\pm$,{\OE}≤,{\OE}≥,{\OE}¥-Tetraphenylchlorin and its .pdf:application/pdf;ACS Full Text Snapshot:/home/lello/MyLibrary/storage/UPGS6X6K/ja01136a002.html:text/html},
  ISSN                     = {0002-7863},
  Owner                    = {lello},
  Timestamp                = {2012.08.07}
}

@Article{Dreuw2003,
  Title                    = {Long-range charge-transfer excited states in time-dependent density functional theory require non-local exchange},
  Author                   = {Dreuw, Andreas and Weisman, Jennifer L and {Head-Gordon}, Martin},
  Journal                  = {J. Chem. Phys.},
  Year                     = {2003},

  Month                    = aug,
  Number                   = {6},
  Pages                    = {2943--2946},
  Volume                   = {119},

  Abstract                 = {The electrostatic attraction between the separated charges in long-range excited charge-transfer states originates from the non-local {Hartree-Fock} exchange potential and is, thus, a non-local property. Present-day time-dependent density functional theory employing local exchange-correlation functionals does not capture this effect and therefore fails to describe charge-transfer excited states correctly. A hybrid method that is qualitatively correct is described. {\copyright} 2003 American Institute of Physics.},
  Bdsk-url-1               = {http://jcp.aip.org/resource/1/jcpsa6/v119/i6/p2943_s1},
  Bdsk-url-2               = {http://dx.doi.org/10.1063/1.1590951},
  Date-modified            = {2014-06-09 09:43:09 +0000},
  ISSN                     = {00219606},
  Owner                    = {lello},
  Timestamp                = {2012.03.15}
}

@Article{Drozdz1986,
  Title                    = {{Variational approach to the Schr{\"o}dinger dynamics in the Klauder's continuous representations}},
  Author                   = {Dro{\.z}d{\.z}, S. and Ploszajczak, M. and Caurier, E.},
  Journal                  = {Annals of Physics},
  Year                     = {1986},

  Month                    = oct,
  Number                   = {1},
  Pages                    = {108--131},
  Volume                   = {171},

  Abstract                 = {Klauder's continuous representation is used to describe the restricted Schr{\"o}dinger dynamics governed by the equatons resulting from the time-dependent variational principle. The formalism is developed in a way which allows formulaation of the quantization prescription. The regularity and single-valuedness principle is proposed and proved to constitute the proper quantum consistency condition. Unifying relations between the time-dependent and stationary variational approaches are demonstrated.},
  Bdsk-url-1               = {http://www.sciencedirect.com/science/article/pii/S0003491686800240},
  Bdsk-url-2               = {http://dx.doi.org/10.1016/S0003-4916(86)80024-0},
  Date-added               = {2014-11-11 14:02:55 +0000},
  Date-modified            = {2014-11-11 14:02:55 +0000},
  Doi                      = {10.1016/S0003-4916(86)80024-0},
  ISSN                     = {0003-4916},
  Url                      = {http://www.sciencedirect.com/science/article/pii/S0003491686800240},
  Urldate                  = {2014-11-11}
}

@Article{Duke1965,
  Title                    = {Phonon-Broadened Impurity Spectra. I. Density of States},
  Author                   = {Duke, C. B. and Mahan, G. D.},
  Journal                  = {Phys. Rev.},
  Year                     = {1965},

  Month                    = sep,
  Number                   = {{6A}},
  Pages                    = {A1965--A1982},
  Volume                   = {139},

  Abstract                 = {The phonon-broadened densities of states associated with (a) a point charge, (b) an S-wave hydrogenic shallow donor, and (c) an exciton bound to a neutral defect are calculated. The electronic states are coupled to the lattice vibrations via the (a) longitudinal-optical, (b) piezoelectric, and (c) deformation-potential linear electron-phonon interactions. The major dynamical approximations consist of the use of the Debye model for the acoustical-phonon spectrum and the neglect of the mixing of electronic states by phonons. Within the framework of the model Hamiltonian the Fourier transforms of the densities of states are calculated exactly and analytically. For {CdS}, {CdTe}, and {ZnS} numerical calculations of the densities of states are presented. The density of states associated with a shallow donor in {CdTe} and {ZnS} exhibits, in lieu of a zero-phonon line, a Lorentzian peak whose width is proportional to temperature. The inclusion of the static shielding of the piezoelectric interaction by mobile charge carriers replaces the Lorentzian by a zero-phonon line plus two shoulders. The extensions of the calculation to donor-acceptor, band-impurity, interband, and intra-deep-impurity transitions are discussed.},
  Bdsk-url-1               = {http://link.aps.org/doi/10.1103/PhysRev.139.A1965},
  Bdsk-url-2               = {http://dx.doi.org/10.1103/PhysRev.139.A1965},
  Date-modified            = {2014-06-09 09:43:09 +0000},
  File                     = {APS Full Text PDF:/home/lello/MyLibrary/storage/WBJETV3G/Duke and Mahan - 1965 - Phonon-Broadened Impurity Spectra. I. Density of S.pdf:application/pdf;APS Snapshot:/home/lello/MyLibrary/storage/CX6WSPTT/pA1965_1.html:text/html},
  Owner                    = {lello},
  Timestamp                = {2012.09.19},
  Urldate                  = {2012-09-19}
}

@Article{Dunning71,
  Author                   = {Dunning, T. H.},
  Journal                  = {J. Chem. Phys.},
  Year                     = {1971},
  Pages                    = {716},
  Volume                   = {55}
}

@Article{Durand87,
  Author                   = {Durand, P. and Marlieu, J. P.},
  Journal                  = {Adv. Chem. Phys.},
  Year                     = {1987},
  Pages                    = {321},
  Volume                   = {67}
}


@Article{Dyksen_1987,
  Title                    = {Tensor Product Generalized {ADI} Methods for Separable Elliptic Problems},
  Author                   = {Wayne R. Dyksen},
  Journal                  = {{SIAM} Journal on Numerical Analysis},
  Year                     = {1987},
  Number                   = {1},
  Pages                    = {59--76},
  Volume                   = {24},

  Bdsk-url-1               = {http://link.aip.org/link/?SNA/24/59/1},
  Bdsk-url-2               = {http://dx.doi.org/10.1137/0724006},
  Date-modified            = {2014-06-09 09:43:09 +0000},
  Keywords                 = {{ADI;,} elliptic, problems, product;, tensor}
}

@Article{Eberson92,
  Author                   = {Eberson, L. and Hartshorn, M. P. and Radner, F.},
  Journal                  = {J. Chem. Soc., Perkin {T}rans. 2},
  Year                     = {1992},
  Pages                    = {1793},
  Volume                   = {2}
}

@Article{Eberson78,
  Author                   = {Eberson, L. and J\"onsson, L. and Radner, F.},
  Journal                  = {Acta Chem. Scand. B},
  Year                     = {1978},
  Pages                    = {749},
  Volume                   = {32}
}

@Article{Eberson87,
  Author                   = {Eberson, L. and Ratner, F.},
  Journal                  = {Acc. Chem. {R}es.},
  Year                     = {1987},
  Pages                    = {53},
  Volume                   = {20}
}

@Article{Eckart35,
  Author                   = {Eckart, C.},
  Journal                  = {Phys. {R}ev.},
  Year                     = {1935},
  Pages                    = {41},
  Volume                   = {552}
}

@Article{Edelson62,
  Title                    = {Tempo di vita di SF6 anione (trovare titolo)},
  Author                   = {Edelson, D. and Griffiths, J. E. and McAfee Jr., K. B.},
  Journal                  = {J. Chem. Phys.},
  Year                     = {1962},
  Pages                    = {917},
  Volume                   = {37},

  Owner                    = {lello},
  Timestamp                = {2007.05.06}
}

@Article{Edwards71,
  Author                   = {Edwards, L. and Dolphin, D. H. and Gouterman, M. and Adler, A. D.},
  Journal                  = {J. Mol. Spectr.},
  Year                     = {1971},
  Pages                    = {16},
  Volume                   = {38}
}

@Article{ElSohly05,
  Title                    = {Computational and ESR Studies of Electron Attachment to Decafluorocyclopentane, Octafluorocyclobutane, and Hexafluorocyclopropane: Electron Affinities of the Molecules and the Structures of Their Stable Negative Ions as Determined from 13C and 19F Hyperfine Coupling Constants},
  Author                   = {ElSohly, A. M. and Tschumper, G. S. and Crocombe, R. A. and Wang, J. T. and Williams, F. J.},
  Journal                  = {J. Am. Chem. Soc.},
  Year                     = {2005},
  Pages                    = {10573--10583},
  Volume                   = {127},

  Owner                    = {lello},
  Timestamp                = {2007.08.10}
}

@Article{Endicott2014,
  Title                    = {{A perturbative formalism for electronic transitions through conical intersections in a fully quadratic vibronic model}},
  Author                   = {Endicott, Julia S. and Joubert-Doriol, Lo{\"\i}c and Izmaylov, Artur F.},
  Journal                  = {The Journal of Chemical Physics},
  Year                     = {2014},

  Month                    = jul,
  Number                   = {3},
  Pages                    = {034104},
  Volume                   = {141},

  Abstract                 = {We consider a fully quadratic vibronic model Hamiltonian for studying photoinduced electronic transitions through conical intersections. Using a second order perturbative approximation for diabatic couplings, we derive an analytical expression for the time evolution of electronic populations at a given temperature. This formalism extends upon a previously developed perturbative technique for a linear vibronic coupling Hamiltonian. The advantage of the quadratic model Hamiltonian is that it allows one to use separate quadratic representations for potential energy surfaces of different electronic states and a more flexible representation of interstate couplings. We explore features introduced by the quadratic Hamiltonian in a series of 2D models, and then apply our formalism to the 2,6-bis(methylene) adamantyl cation and its dimethyl derivative. The Hamiltonian parameters for the molecular systems have been obtained from electronic structure calculations followed by a diabatization procedure. The evolution of electronic populations in the molecular systems using the perturbative formalism shows a good agreement with that from variational quantum dynamics.},
  Bdsk-url-1               = {http://scitation.aip.org/content/aip/journal/jcp/141/3/10.1063/1.4887258},
  Bdsk-url-2               = {http://dx.doi.org/10.1063/1.4887258},
  Date-added               = {2015-01-16 08:51:57 +0000},
  Date-modified            = {2015-01-16 08:51:57 +0000},
  Doi                      = {10.1063/1.4887258},
  ISSN                     = {0021-9606, 1089-7690},
  Keywords                 = {Boltzmann equations, ground states, Non adiabatic reactions, normal modes, Population dynamics},
  Url                      = {http://scitation.aip.org/content/aip/journal/jcp/141/3/10.1063/1.4887258},
  Urldate                  = {2015-01-16}
}

@Article{Epitropakis2011,
  Title                    = {{Studying the basin of convergence of methods for computing periodic orbits}},
  Author                   = {Epitropakis, Michael G. and Vrahatis, Michael N.},
  Journal                  = {International Journal of Bifurcation and Chaos},
  Year                     = {2011},

  Month                    = aug,
  Number                   = {08},
  Pages                    = {2079--2106},
  Volume                   = {21},

  Abstract                 = {Starting from the well-known Newton's fractal which is formed by the basin of convergence of Newton's method applied to a cubic equation in one variable in the field ℂ, we were able to find methods for which the corresponding basins of convergence do not exhibit a fractal-like structure. Using this approach we are able to distinguish reliable and robust methods for tackling a specific problem. Also, our approach is illustrated here for methods for computing periodic orbits of nonlinear mappings as well as for fixed points of the Poincar{\'e} map on a surface of section.},
  Bdsk-url-1               = {http://www.worldscientific.com/doi/abs/10.1142/S0218127411029653},
  Bdsk-url-2               = {http://dx.doi.org/10.1142/S0218127411029653},
  Date-added               = {2014-10-06 15:20:16 +0000},
  Date-modified            = {2014-10-06 15:20:16 +0000},
  Doi                      = {10.1142/S0218127411029653},
  ISSN                     = {0218-1274},
  Url                      = {http://www.worldscientific.com/doi/abs/10.1142/S0218127411029653},
  Urldate                  = {2014-10-06}
}

@Article{Erlmer94,
  Author                   = {Erlmer, U. and Gunter, F. and Buchanan, S. K. and Michel, H.},
  Journal                  = {Structure},
  Year                     = {1994},
  Pages                    = {925},
  Volume                   = {2}
}

@Article{Esswein2007,
  Title                    = {Hydrogen Production by Molecular Photocatalysis},
  Author                   = {Arthur J. Esswein and Daniel G. Nocera},
  Journal                  = {Chem. Rev.},
  Year                     = {2007},

  Month                    = oct,
  Number                   = {10},
  Pages                    = {4022--4047},
  Volume                   = {107},

  Bdsk-url-1               = {http://dx.doi.org/10.1021/cr050193e},
  Date-modified            = {2014-06-09 09:43:09 +0000},
  Owner                    = {lello},
  Timestamp                = {2009.07.19}
}

@Article{Evans38,
  Author                   = {Evans, M. G. and Polany, M.},
  Journal                  = {Trans. {F}araday. Soc},
  Year                     = {1938},
  Pages                    = {11},
  Volume                   = {34}
}

@Article{Eyring31,
  Author                   = {Eyring, H. and Polany, M.},
  Journal                  = {Z. Phisik. Chem. B},
  Year                     = {1931},
  Pages                    = {279},
  Volume                   = {12}
}

@Article{Forner1998,
  Title                    = {{Multiquantum states derived from Davydov's ansatz: {II}. An exact special case solution for the Su-Schrieffer-Heeger Hamiltonian and its relation to the state}},
  Author                   = {F{\"o}rner, Wolfgang},
  Journal                  = {Journal of Physics: Condensed Matter},
  Year                     = {1998},

  Month                    = mar,
  Number                   = {12},
  Pages                    = {2631},
  Volume                   = {10},

  Abstract                 = {We present the derivation of an exact special case solution (for a classical lattice) for the Su-Schrieffer-Heeger model for the calculation of soliton dynamics in trans-polyacetylene. Our solution is exact, in the sense that the ansatz state yields an exact solution provided that the equations of motion for its parameters are obeyed. However, these equations can be solved only numerically (in principle to any desired accuracy), not analytically. The model is applied to time simulations of neutral solitons as a function of temperature. We find agreement of the results of our time simulations with experimental data on the mobility of neutral solitons in the system. Comparative calculations using the completely adiabatic model indicate that the results of this model are at variance both with experiment and with those of our model. A simple consideration of the potential barriers for soliton displacement leads to an overestimation of the soliton mobility for low temperatures and an underestimation for higher ones. In an appendix we discuss in some detail the relationship of this exact solution with the state ansatz as presented in our previous paper. We find that the ansatz state and the exact solution yield identical results for lattice momenta, displacements and site occupancies, but differ in a time dependent phase factor. Thus spectra computed with the dynamics resulting from the exact solution for the classical lattice on one hand and from the ansatz state on the other would differ from each other.},
  Bdsk-url-1               = {http://iopscience.iop.org/0953-8984/10/12/007},
  Bdsk-url-2               = {http://dx.doi.org/10.1088/0953-8984/10/12/007},
  Date-added               = {2014-10-27 14:02:45 +0000},
  Date-modified            = {2014-10-27 14:02:45 +0000},
  Doi                      = {10.1088/0953-8984/10/12/007},
  ISSN                     = {0953-8984},
  Language                 = {en},
  Shorttitle               = {Multiquantum states derived from Davydov's ansatz},
  Url                      = {http://iopscience.iop.org/0953-8984/10/12/007},
  Urldate                  = {2014-10-27}
}

@Article{Foerster48,
  Title                    = {Zwischenmolekulare Energiewanderung und Fluoreszenz},
  Author                   = {F{\"o}rster, Th.},
  Journal                  = {Ann. Phys. (Berlin)},
  Year                     = {1948},
  Number                   = {1-2},
  Pages                    = {55--75},
  Volume                   = {437},

  Abstract                 = {In Weiterentwicklung fr{\"u}herer Theorien von J. und F. Perrin und klassischphysikalischer {\"U}berlegungen des Verfassers wird eine quantenmechanische Behandlung des {\"U}bergangs von Elektronenanregungsenergie zwischen gleichartigen Molek{\"u}len in L{\"o}sung gegeben. Der kritische Molek{\"u}labstand, unterhalb dessen der {\"u}bergang w{\"a}hrend der Anregungsdauer stattfindet, l{\"a}{\ss}t sich aus den Absorptions- und Fluoreszenzspektren und der Anregungsdauer der Molek{\"u}le berechnen. F{\"u}r Fluorescein und Chlorophyll a ergeben sich Werte von 50 bzw. 80 {{\AA}E}, entsprechend den mittleren Molek{\"u}labst{\"a}nden in L{\"o}sungen von 3,2 ¬∑ 10‚{\`a}{\'\i}3 bzw. 7,7 ¬∑ 10‚{\`a}{\'\i}4 {Molen/Liter.} F{\"u}r die Bereiche oberhalb und unterhalb der kritischen Konzentration werden Formeln zur Berechnung der Energieabwanderung vom Prim{\"a}rmolek{\"u}l angegeben, die mit den vorliegenden Messungen der Konzentrationsdepolarisation der Fluoreszenz gut {\"u}bereinstimmen. Die Anwendung auf analoge Energiewanderungsprobleme in Molek{\"u}lkristallen und im Assimilationsapparat der Pflanze wird diskutiert.},
  Bdsk-url-1               = {http://onlinelibrary.wiley.com/doi/10.1002/andp.19484370105/abstract},
  Bdsk-url-2               = {http://dx.doi.org/10.1002/andp.19484370105},
  Copyright                = {Copyright {\copyright} 1948 {WILEY-VCH} Verlag {GmbH} \& Co. {KGaA}, Weinheim},
  Date-modified            = {2014-06-09 09:43:09 +0000},
  File                     = {Full Text PDF:/home/lello/MyLibrary/storage/8BDZU8A5/F{\"o}rster - 1948 - Zwischenmolekulare Energiewanderung und Fluoreszen.pdf:application/pdf;Snapshot:/home/lello/MyLibrary/storage/FGJ5DZ5T/abstract.html:text/html},
  ISSN                     = {1521-3889},
  Language                 = {en},
  Owner                    = {lello},
  Timestamp                = {2012.10.16},
  Urldate                  = {2012-10-16}
}

@Article{Fabian84,
  Title                    = {{MO-LCAO} calculations on polymethines : Part {XIX.} Ground and excited state geometries of closed and open shell [N + 1] [pi]-streptopolymethines},
  Author                   = {Fabian, J{\~A}¬ºrgen and Mehlhorn, Achim},
  Journal                  = {Journal of Molecular Structure: {THEOCHEM}},
  Year                     = {1984},

  Month                    = may,
  Number                   = {1-2},
  Pages                    = {17--26},
  Volume                   = {109},

  Abstract                 = {Molecular geometries of simple cyanines and merocyanines and their radical congeners are predicted by {MINDO/3} calculations. A high degree of carbon--carbon bond length equalization is found for cyanines both in the ground and lowest excited [pi][pi] states, whereas carbon--carbon bond length alternation dominates in the molecular ground state of merocyanines. This result coincides with experimentally found bond lengths of closed shell cyanines and merocyanines in the molecular ground state. In agreement with experiment, the Stokes shift between the maxima of absorption and fluorescence decreases for cyanines with ascending chain length, but increases for longer chain merocyanines. The polymethinic structure of the cyanines and the polyenic structure of the merocyanines are also reflected in the distinct bond strength and energetic stabilization effect of donor and acceptor substituents at different sites of the trimethine chain. The bond lengths of simple violene radicals in the ground state are closely related to those of the non-radical cyanines and similarities are found in the substituent effects as well.},
  Bdsk-url-1               = {http://www.sciencedirect.com/science/article/B6TGT-44GR769-KW/2/f87a1fac45647a34ce8d924b83478edf},
  Bdsk-url-2               = {http://dx.doi.org/10.1016/0166-1280(84)80131-1},
  Date-modified            = {2014-06-09 09:43:09 +0000},
  File                     = {ScienceDirect Full Text PDF:/home/lello/MyLibrary/storage/3C52EEEK/Fabian and Mehlhorn - 1984 - MO-LCAO calculations on polymethines Part XIX. G.pdf:application/pdf;ScienceDirect Snapshot:/home/lello/MyLibrary/storage/8NAKEKG5/science.html:text/html},
  ISSN                     = {0166-1280},
  Owner                    = {lello},
  Shorttitle               = {{MO-LCAO} calculations on polymethines},
  Timestamp                = {2013.09.26},
  Urldate                  = {2011-02-22}
}

@Article{Fantuzzi02,
  Author                   = {Fantuzzi, A. and Sadeghi, S. and Valetti, G. L. and Gilardi, G.},
  Journal                  = {Biochemistry (Mosc.)},
  Year                     = {2002},
  Pages                    = {8718},
  Volume                   = {41}
}

@Article{Farantos1998,
  Title                    = {{{POMULT}: A program for computing periodic orbits in hamiltonian systems based on multiple shooting algorithms}},
  Author                   = {Farantos, Stavros C.},
  Journal                  = {Computer Physics Communications},
  Year                     = {1998},

  Month                    = feb,
  Number                   = {2--3},
  Pages                    = {240--258},
  Volume                   = {108},

  Abstract                 = {{POMULT} is a {FORTRAN} code for locating Periodic Orbits and Equilibrium Points in Hamiltonian systems based on 2-point boundary value solvers which use multiple shooting algorithms. The code has mainly been developed for locating periodic orbits in molecular Hamiltonian systems with many degrees of freedom and it utilizes a damped Newton---Raphson method and a secant method. The Graphical User Interface has also been written in the tcl-tk script language for interactively manipulating the input and output data. {POMULT} provides routines for a general analysis of a dynamical system such as fast Fourier transform of the trajectories, Poincar{\'e} surfaces of sections, maximum Lyapunov exponents and evaluation of the classical autocorrelation functions and power spectra.},
  Bdsk-url-1               = {http://www.sciencedirect.com/science/article/pii/S0010465597001318},
  Bdsk-url-2               = {http://dx.doi.org/10.1016/S0010-4655(97)00131-8},
  Date-added               = {2014-10-06 15:04:47 +0000},
  Date-modified            = {2014-10-06 15:04:47 +0000},
  Doi                      = {10.1016/S0010-4655(97)00131-8},
  ISSN                     = {0010-4655},
  Keywords                 = {Damped Newton---Raphson method, Molecular dynamics and spectra, Multiple shooting algorithm, Periodic orbits},
  Shorttitle               = {{POMULT}},
  Url                      = {http://www.sciencedirect.com/science/article/pii/S0010465597001318},
  Urldate                  = {2014-10-06}
}

@Article{Farantos2004,
  Title                    = {{A regular isomerization path among chaotic vibrational states of}},
  Author                   = {Farantos, Stavros C. and Lin, Shi Ying and Guo, Hua},
  Journal                  = {Chemical Physics Letters},
  Year                     = {2004},

  Month                    = nov,
  Number                   = {1--3},
  Pages                    = {260--265},
  Volume                   = {399},

  Abstract                 = {The nearest neighbor level spacing and Δ3 distributions indicate that the vibrational spectrum of {CH} 2 ( a ˜ 1 A 1 ) is largely chaotic. Nevertheless, regular localized states coexist with the chaotic ones and they are related to overtone states of the principal vibrational modes. Periodic orbits accompanied by a stability analysis identify these states and explain their topologies and localization in configuration space. Particularly, the bending vibrational mode which is associated to the isomerization pathway which connects two equivalent minima separated by a linear symmetric saddle point, shows the dip in energy level spacings at the region of the saddle point. The corresponding wave functions are identified by periodic orbits emanated from saddle-node bifurcations below and above the barrier of isomerization.},
  Bdsk-url-1               = {http://www.sciencedirect.com/science/article/pii/S0009261404015842},
  Bdsk-url-2               = {http://dx.doi.org/10.1016/j.cplett.2004.10.018},
  Date-added               = {2014-10-06 15:04:10 +0000},
  Date-modified            = {2014-10-06 15:04:10 +0000},
  Doi                      = {10.1016/j.cplett.2004.10.018},
  ISSN                     = {0009-2614},
  Url                      = {http://www.sciencedirect.com/science/article/pii/S0009261404015842},
  Urldate                  = {2014-10-06}
}

@Article{Farazdel1990,
  Title                    = {Electric-field induced intramolecular electron transfer in spiro .pi.-electron systems and their suitability as molecular electronic devices. A theoretical study},
  Author                   = {Abbas Farazdel and Michel Dupuis and Enrico Clementi and Ari Aviram},
  Journal                  = {J. Am. Chem. Soc.},
  Year                     = {1990},
  Number                   = {11},
  Pages                    = {4206--4214},
  Volume                   = {112},

  Bdsk-url-1               = {http://pubs.acs.org/action/downloadCitation},
  Bdsk-url-2               = {http://dx.doi.org/10.1021/ja00167a016},
  Date-modified            = {2014-06-09 09:43:09 +0000},
  ISSN                     = {0002-7863},
  Owner                    = {lello},
  Timestamp                = {2009.07.19}
}

@Article{Farver00,
  Author                   = {Farver, O. and Einarsdottir, O. and Pecht, I.},
  Journal                  = {Eur. J. Biochem.},
  Year                     = {2000},
  Pages                    = {950},
  Volume                   = {267}
}

@Article{Faulkner79,
  Title                    = {On the calculation of polyatomic {Franck-Condon} factors: Application to the {^1A_{1g}-^1B_{2u}} absorption band of benzene},
  Author                   = {Faulkner, Thomas R. and Richardson, F. S.},
  Journal                  = {J. Chem. Phys.},
  Year                     = {1979},
  Number                   = {3},
  Pages                    = {1201},
  Volume                   = {70},

  Bdsk-url-1               = {http://link.aip.org/link/JCPSA6/v70/i3/p1201/s1&Agg=doi},
  Bdsk-url-2               = {http://dx.doi.org/10.1063/1.437601},
  Date-modified            = {2014-06-09 09:43:09 +0000},
  File                     = {GetPDFServlet.pdf:/home/lello/MyLibrary/storage/VPMZTDWT/GetPDFServlet.pdf:application/pdf},
  ISSN                     = {00219606},
  Owner                    = {lello},
  Shorttitle               = {On the calculation of polyatomic {Franck{\^a}¬{\"A}¬{\`\i}Condon} factors},
  Timestamp                = {2012.12.14},
  Urldate                  = {2010-10-21}
}

@Article{Feher88b,
  Author                   = {Feher, G. and Allen, J. P. and Yeats, T. O. and Chirino, A. and Rees, D. C. and Komiya, H.},
  Journal                  = {Proc. Natl. Acad. Sci. USA},
  Year                     = {1988},
  Pages                    = {8487},
  Volume                   = {85}
}

@Article{Feher75,
  Author                   = {Feher, G. and Hoff, A. J. and Isaacson, R. A. and Ackerson, L. C.},
  Journal                  = {Ann. N.{Y}. {A}cad. Sci.},
  Year                     = {1975},
  Pages                    = {239},
  Volume                   = {244}
}

@Article{Feher72,
  Author                   = {Feher, G. and Okamura, M. Y. and McElroy, J. D.},
  Journal                  = {Biochim. Biophys. Acta},
  Year                     = {1972},
  Pages                    = {222},
  Volume                   = {267}
}

@Article{Feher89,
  Author                   = {Feher, G., Allen, J. P. and Okamura, M. Y. and Rees, D. C.},
  Journal                  = {Nature},
  Year                     = {1989},
  Pages                    = {111},
  Volume                   = {339}
}

@Article{Feldmeier2000,
  Title                    = {{Molecular dynamics for fermions}},
  Author                   = {Feldmeier, Hans and Schnack, J{\"u}rgen},
  Journal                  = {Reviews of Modern Physics},
  Year                     = {2000},

  Month                    = jul,
  Number                   = {3},
  Pages                    = {655--688},
  Volume                   = {72},

  Abstract                 = {The time-dependent variational principle for many-body trial states is used to discuss the relation between the approaches of different molecular-dynamics models that describe indistinguishable fermions. Early attempts to include effects of the Pauli principle by means of nonlocal potentials, as well as more recent models that work with antisymmetrized many-body states, are reviewed under these premises.},
  Bdsk-url-1               = {http://link.aps.org/doi/10.1103/RevModPhys.72.655},
  Bdsk-url-2               = {http://dx.doi.org/10.1103/RevModPhys.72.655},
  Date-added               = {2014-11-07 22:15:12 +0000},
  Date-modified            = {2014-11-07 22:15:12 +0000},
  Doi                      = {10.1103/RevModPhys.72.655},
  Url                      = {http://link.aps.org/doi/10.1103/RevModPhys.72.655},
  Urldate                  = {2014-11-07}
}

@Article{Feng86,
  Author                   = {Feng, J. and Zheng, X. and Zerner, M. C.},
  Journal                  = {J. {O}rg. Chem.},
  Year                     = {1986},
  Pages                    = {4531},
  Volume                   = {51}
}

@Article{Ferigle1951,
  Title                    = {{Kinetic {Energy} {Matrix} {Elements} for {Linear} {Molecules}}},
  Author                   = {Ferigle, Salvador M. and Meister, Arnold G.},
  Journal                  = {The Journal of Chemical Physics},
  Year                     = {1951},

  Month                    = jul,
  Number                   = {7},
  Pages                    = {982--983},
  Volume                   = {19},

  Abstract                 = {Scitation is the online home of leading journals and conference proceedings from AIP Publishing and AIP Member Societies},
  Bdsk-url-1               = {http://scitation.aip.org/content/aip/journal/jcp/19/7/10.1063/1.1748434},
  Bdsk-url-2               = {http://dx.doi.org/10.1063/1.1748434},
  Date-added               = {2015-02-15 18:21:43 +0000},
  Date-modified            = {2015-02-15 18:21:43 +0000},
  Doi                      = {10.1063/1.1748434},
  ISSN                     = {0021-9606, 1089-7690},
  Url                      = {http://scitation.aip.org/content/aip/journal/jcp/19/7/10.1063/1.1748434},
  Urldate                  = {2015-02-15}
}

@Article{Ferrer12,
  Title                    = {Comparison of vertical and adiabatic harmonic approaches for the calculation of the vibrational structure of electronic spectra},
  Author                   = {Ferrer, Francisco Jos{\~A}{\copyright} Avila and Santoro, Fabrizio},
  Journal                  = {Phys. Chem. Chem. Phys.},
  Year                     = {2012},

  Month                    = sep,
  Number                   = {39},
  Pages                    = {13549--13563},
  Volume                   = {14},

  Abstract                 = {The calculation of the vibrational structure associated to electronic spectra in large molecules requires a Taylor expansion of the initial and final state potential energy surface ({PES)} around some reference nuclear structure. Vertical (V) and adiabatic (A) approaches expand the final state {PES} around the i},
  Bdsk-url-1               = {http://pubs.rsc.org/en/content/articlelanding/2012/cp/c2cp41169e},
  Bdsk-url-2               = {http://dx.doi.org/10.1039/C2CP41169E},
  Date-modified            = {2014-06-09 09:43:10 +0000},
  File                     = {Snapshot:/home/lello/MyLibrary/storage/NNZTQIXF/c2cp41169e.html:text/html},
  ISSN                     = {1463-9084},
  Language                 = {en},
  Owner                    = {lello},
  Timestamp                = {2013.09.26},
  Urldate                  = {2013-09-26}
}

@Article{Ferretti96,
  Title                    = {Quantum mechanical and semiclassical dynamics at a conical intersection},
  Author                   = {Ferretti, A. and Granucci, G. and Lami, A. and Persico, M. and Villani, G.},
  Journal                  = {J. Chem. Phys.},
  Year                     = {1996},

  Month                    = apr,
  Number                   = {14},
  Pages                    = {5517--5527},
  Volume                   = {104},

  Abstract                 = {We present simulations of wave{\^a}¬{\"A}¬{\^e}packet dynamics for a model of a conical intersection in two dimensions. The potential energy surfaces and couplings are functions of a total symmetrical coordinate and of a symmetry breaking one. The wave packet crosses the coupling region once, moving essentially in the direction of the symmetrical coordinate. The dynamics are determined by two methods, one quantum mechanical and the other semiclassical, based on trajectories and surface hopping. The semiclassical approximation is quite adequate for low coupling strengths in the diabatic representation, less so for larger couplings. Approximate analytic solutions for the two{\^a}¬{\"A}¬{\^e}dimensional problem and for one{\^a}¬{\"A}¬{\^e}dimensional analogs are provided, in order to generalize the numerical results and to analyze the reasons of the discrepancies between semiclassical and quantum mechanical results. {\^A}{\copyright} 1996 American Institute of Physics.},
  Bdsk-url-1               = {http://jcp.aip.org/resource/1/jcpsa6/v104/i14/p5517_s1},
  Bdsk-url-2               = {http://dx.doi.org/10.1063/1.471791},
  Date-modified            = {2014-06-09 09:43:10 +0000},
  File                     = {AIP Journal PDF:/home/lello/MyLibrary/storage/UQPPEKXT/Ferretti et al. - 1996 - Quantum mechanical and semiclassical dynamics at a.pdf:application/pdf;AIP Journal Snapshot:/home/lello/MyLibrary/storage/KGI43XXF/p5517_s1.html:text/html},
  ISSN                     = {00219606},
  Owner                    = {lello},
  Timestamp                = {2012.10.18},
  Urldate                  = {2012-10-18}
}

@Article{Fischer77,
  Title                    = {On the theory of electron transfer reactions. {{T}he} naphtalene/{TCNQ} system},
  Author                   = {Fischer, S. F. and Van Duyne, R. P.},
  Journal                  = {Chem. Phys.},
  Year                     = {1977},
  Pages                    = {9-16},
  Volume                   = {26}
}

@Article{Fisher97,
  Title                    = {The ring puckering motion in perfluorocyclobutane},
  Author                   = {Fisher, G. and Purchase, R. L., and Smith, D. M.},
  Journal                  = {J. Mol. Struct.},
  Year                     = {1997},
  Pages                    = {159--167},
  Volume                   = {405},

  Owner                    = {lello},
  Timestamp                = {2007.08.04}
}

@Article{Fisher82,
  Author                   = {Fisher, S. F.},
  Journal                  = {J. Chem. Phys.},
  Year                     = {1982},
  Pages                    = {367},
  Volume                   = {91}
}

@Article{Fleker85,
  Author                   = {Fleker, P. M. and Zewail, A. H.},
  Journal                  = {J. Chem. Phys.},
  Year                     = {1985},
  Pages                    = {2961},
  Volume                   = {82}
}

@Article{Foo74,
  Title                    = {Erratum: New experimental tests of existing interpretations of electronic transitions of ethylene},
  Author                   = {P. D. Foo and K. K. Innes},
  Journal                  = {J. Chem. Phys.},
  Year                     = {1974},
  Number                   = {9},
  Pages                    = {3869-3869},
  Volume                   = {61},

  Bdsk-url-1               = {http://link.aip.org/link/?JCP/61/3869/2},
  Date-modified            = {2014-06-09 09:43:10 +0000},
  Publisher                = {AIP}
}

@Article{Foo74a,
  Title                    = {New experimental tests of existing interpretations of electronic transitions of ethylene},
  Author                   = {P. D. Foo and K. K. Innes},
  Journal                  = {J. Chem. Phys.},
  Year                     = {1974},
  Number                   = {11},
  Pages                    = {4582-4589},
  Volume                   = {60},

  Bdsk-url-1               = {http://link.aip.org/link/?JCP/60/4582/1},
  Date-modified            = {2014-06-09 09:43:10 +0000},
  Publisher                = {AIP}
}

@Article{Forrest04,
  Title                    = {The path to ubiquitous and low-cost organic electronic appliances on plastic},
  Author                   = {Forrest, Stephen R.},
  Journal                  = {Nature},
  Year                     = {2004},

  Month                    = apr,
  Number                   = {6986},
  Pages                    = {911--918},
  Volume                   = {428},

  Abstract                 = {Organic electronics are beginning to make significant inroads into the commercial world, and if the field continues to progress at its current, rapid pace, electronics based on organic thin-film materials will soon become a mainstay of our technological existence. Already products based on active thin-film organic devices are in the market place, most notably the displays of several mobile electronic appliances. Yet the future holds even greater promise for this technology, with an entirely new generation of ultralow-cost, lightweight and even flexible electronic devices in the offing, which will perform functions traditionally accomplished using much more expensive components based on conventional semiconductor materials such as silicon.},
  Bdsk-url-1               = {http://www.nature.com/nature/journal/v428/n6986/full/nature02498.html},
  Bdsk-url-2               = {http://dx.doi.org/10.1038/nature02498},
  Copyright                = {{\^A}{\copyright} 2004 Nature Publishing Group},
  Date-modified            = {2014-06-09 09:43:10 +0000},
  File                     = {Snapshot:/home/lello/MyLibrary/storage/UJFHXU22/nature02498.html:text/html},
  ISSN                     = {0028-0836},
  Keywords                 = {astronomy, astrophysics, {BIOCHEMISTRY}, bioinformatics, biology, biotechnology, cancer, cell cycle, cell signalling, climate change, computational biology, development, developmental biology, {DNA}, drug discovery, earth science, ecology, environmental science, evolution, evolutionary biology, functional genomics, genetics, genomics, geophysics, immunology, interdisciplinary science, life, marine biology, materials science, medical research, medicine, metabolomics, molecular biology, molecular interactions, nanotechnology, Nature, neurobiology, neuroscience, palaeobiology, pharmacology, physics, proteomics, quantum physics, {RNA}, science, science news, science policy, signal transduction, structural biology, systems biology, transcriptomics},
  Language                 = {en},
  Owner                    = {lello},
  Timestamp                = {2013.10.01},
  Urldate                  = {2013-10-01}
}

@Article{Fox1979,
  Title                    = {Time ordered operator cumulants: Statistical independence and noncommutativity},
  Author                   = {Fox, Ronald Forrest},
  Journal                  = {Journal of Mathematical Physics},
  Year                     = {1979},

  Month                    = jul,
  Number                   = {12},
  Pages                    = {2467--2470},
  Volume                   = {20},

  Abstract                 = {A cumulant identity for noncommuting operator random processes is discussed. Its validity is negated by exhibiting a counterexample in which statistical independence and noncommutativity are clearly separated.},
  Bdsk-url-1               = {http://scitation.aip.org/content/aip/journal/jmp/20/12/10.1063/1.524055},
  Bdsk-url-2               = {http://dx.doi.org/10.1063/1.524055},
  Date-added               = {2014-06-09 14:42:29 +0000},
  Date-modified            = {2014-06-09 14:47:01 +0000},
  Doi                      = {10.1063/1.524055},
  File                     = {Full Text PDF:/Users/lello/Zotero/storage/F3EZWUMI/Fox - 2008 - Time ordered operator cumulants Statistical indep.pdf:application/pdf;Snapshot:/Users/lello/Zotero/storage/3WQ7WFDW/1.html:text/html},
  ISSN                     = {0022-2488, 1089-7658},
  Keywords                 = {Random processes},
  Shorttitle               = {Time ordered operator cumulants},
  Url                      = {http://scitation.aip.org/content/aip/journal/jmp/20/12/10.1063/1.524055},
  Urldate                  = {2014-01-31}
}

@Article{Fox1975,
  Title                    = {A generalized theory of multiplicative stochastic processes using cumulant techniques},
  Author                   = {Fox, Ronald Forrest},
  Journal                  = {J. Math. Phys.},
  Year                     = {1975},

  Month                    = feb,
  Number                   = {2},
  Pages                    = {289--297},
  Volume                   = {16},

  Abstract                 = {The rules for the construction of the nth order cumulant for time‚{\`a}{\'\i}dependent, stochastic, matrices or operators which do not commute with themselves at unequal times are derived. The results are identical with van Kampen's rules. In the Gaussian case, Kubo's concept of a generalized Gaussian process is criticized. Under certain conditions Kubo's idea becomes asymptotically valid, while the same conditions justify use of the author's earlier delta functiontheory. A generalized density matrix equation is presented and its behavior during the approach to equilibrium is discussed. A finite correlation time, {\oe}{\~N} c , does not necessarily invalidate a monotonic approach to equilibrium.},
  Bdsk-url-1               = {http://scitation.aip.org/content/aip/journal/jmp/16/2/10.1063/1.522540},
  Bdsk-url-2               = {http://dx.doi.org/10.1063/1.522540},
  Date-added               = {2014-06-09 14:42:29 +0000},
  Date-modified            = {2014-06-09 14:43:26 +0000},
  Doi                      = {10.1063/1.522540},
  File                     = {1.522540.pdf:/Users/lello/Zotero/storage/A778F99C/1.522540.pdf:application/pdf;Snapshot:/Users/lello/Zotero/storage/G3TD7PQM/1.html:text/html},
  ISSN                     = {0022-2488, 1089-7658},
  Keywords                 = {Gaussian processes, Matrix equations, Matrix theory, Multiplicative number theory, Operator theory},
  Url                      = {http://scitation.aip.org/content/aip/journal/jmp/16/2/10.1063/1.522540},
  Urldate                  = {2014-05-14}
}

@Article{Franzen93,
  Title                    = {Temperature dependence of the electric field modulation of electron transfer rates: charge recombination in photosynthetic reaction centers},
  Author                   = {Franzen, S. and Boxer, S. G.},
  Journal                  = {J. Phys. Chem.},
  Year                     = {1993},
  Pages                    = {6304-6318},
  Volume                   = {97}
}

@Article{Freed1968,
  Title                    = {Generalized Cumulant Expansions and {Spin‚{\"A}{\^e}Relaxation} Theory},
  Author                   = {Freed, Jack H.},
  Journal                  = {J. Chem. Phys.},
  Year                     = {1968},
  Number                   = {1},
  Pages                    = {376--391},
  Volume                   = {49},

  Abstract                 = {The generalized cumulant expansion method of Kubo is applied to an analysis of spin‚{\"A}{\^e}relaxation theory appropriate for {NMR} and {ESR} studies of molecular systems. It leads to a general, formal solution of the equation of motion of a suitably averaged magnetization operator (and also the spin‚{\"A}{\^e}density matrix). This solution permits a convenient perturbation expansion in the region of motional narrowing; i.e., when the random functional spin perturbation H 1 (t) obeys {\textbar} H 1 (t) {\textbar}{\oe}{\~N} c \&lt;1 , where {\oe}{\~N} c is a correlation time for the random process. It is shown how this expansion valid for times t‚{\^a}´{\oe}{\~N} c generates the time‚{\"A}{\^e}independent R or relaxation matrix to all orders in {\textbar} 1 (t) {\textbar}{\oe}{\~N} c , and detailed expressions are given through fourth order. While the R matrix supplies the linewidth and dynamic frequency shift of the main Lorentzian resonance line, it is found that by formulating the cumulant method without the restriction t‚{\^a}´{\oe}{\~N} c , weak subsidiary Lorentzian lines are predicted. These subsidiary lines appear as second‚{\"A}{\^e}order perturbation corrections in {\textbar} H 1 (t){\textbar}{\oe}{\~N} c . They have widths given by {\oe}{\~N} c ‚{\`a}{\'\i}1 and, in general, large frequency shifts. The problem of (anisotropic) ‚{\"A}{\^e}rotational diffusion is discussed in detail, and it is shown that the {spin‚{\"A}{\^e}Hamiltonian} approximation for liquids rests upon a {Born--Oppenheimer‚{\"A}{\^e}type} approximation appropriate for random modulation of the nuclear coordinates, i.e., {\oe}{\~N} c ‚{\`a}{\'\i}1 ‚{\^a}{\texttrademark}{\oe}{\^a} n,o , where ‚{\~N}{\`e}{\oe}{\^a} n,o is the energy separation between the ground electronic state and the nth excited state coupled by the angular‚{\"A}{\^e}momentum operator L. The cumulant method is then used to obtain higher‚{\"A}{\^e}order corrections to the g‚{\"A}{\^e}tensor line‚{\"A}{\^e}broadening mechanism.},
  Bdsk-url-1               = {http://scitation.aip.org/content/aip/journal/jcp/49/1/10.1063/1.1669833},
  Bdsk-url-2               = {http://dx.doi.org/10.1063/1.1669833},
  Date-added               = {2014-06-09 14:42:29 +0000},
  Date-modified            = {2014-06-09 14:44:14 +0000},
  Doi                      = {10.1063/1.1669833},
  File                     = {Full Text PDF:/Users/lello/Zotero/storage/PRJJT4FR/Freed - 2003 - Generalized Cumulant Expansions and Spin‚{\"A}{\^e}Relaxatio.pdf:application/pdf;Snapshot:/Users/lello/Zotero/storage/9HGZFS95/1.html:text/html},
  ISSN                     = {0021-9606, 1089-7690},
  Keywords                 = {Anisotropy, Electron paramagnetic resonance spectroscopy, {EQUATIONS} {OF} {MOTION}, Linewidths, nuclear magnetic resonance, Numerical solutions, Perturbation methods, Random processes, Rotational correlation time, Solution processes},
  Url                      = {http://scitation.aip.org/content/aip/journal/jcp/49/1/10.1063/1.1669833},
  Urldate                  = {2014-01-30}
}

@Article{Freed2003,
  Title                    = {Influence of Frequency Shifts on Electron Transfer Processes},
  Author                   = {Freed, Karl F.},
  Journal                  = {J. Phys. Chem. B},
  Year                     = {2003},
  Number                   = {38},
  Pages                    = {10341-10343},
  Volume                   = {107},

  Bdsk-url-1               = {http://pubs.acs.org/doi/abs/10.1021/jp035717y},
  Bdsk-url-2               = {http://dx.doi.org/10.1021/jp035717y},
  Date-modified            = {2014-06-09 09:43:10 +0000},
  Eprint                   = {http://pubs.acs.org/doi/pdf/10.1021/jp035717y},
  Owner                    = {lello},
  Timestamp                = {2009.04.16}
}

@Article{Freed70,
  Title                    = {Multiphonon Processes in the Nonradiative Decay of Large Molecules},
  Author                   = {Freed, Karl F. and Jortner, Joshua},
  Journal                  = {J. Chem. Phys.},
  Year                     = {1970},

  Month                    = jun,
  Number                   = {12},
  Pages                    = {6272--6291},
  Volume                   = {52},

  Abstract                 = {Radiationless transition rates for polyatomic molecules are investigated in the simplest case of the statistical limit, i.e., large energy gaps between the two electronic states. By analogy with the theory of optical line shapes in solids, the {\^a}¬{\"A}¬{\'u}golden rule{\^a}¬{\"A}¬{\`u} rate expression for the nonradiative decay, which is usually written as a double sum over initial and final vibronic states, is equivalently represented in closed form as a single Fourier integral. For the case in which the vibrations are assumed to be harmonic, but may have different frequencies and equilibrium positions in the two electronic states, general closed{\^a}¬{\"A}¬{\^e}form analytic expressions, which include all of the vibrational modes, are obtained for the transition rates. The energy gap law is again obtained in the weak coupling statistical limit along with a proper description of the propensity rules for the promoting mode. For the case of the aromatic hydrobarbons, the effective energy gap is found to be in agreement with Siebrand's analysis, and explicit account is taken of the competition between the {C{\^a}¬{\`o}¬{\'\i}H} modes and the {C{\^a}¬{\`o}¬{\'\i}C} skeletal modes (which have large oscillator displacements) or the out{\^a}¬{\"A}¬{\^e}of{\^a}¬{\"A}¬{\^e}plane modes (which have large frequency changes) for the electronic energy which is involved in the relaxation process. The deuterium isotope effect is again found to be dominated by the modes of highest frequency {(C{\^a}¬{\`o}¬{\'\i}H} or {C{\^a}¬{\`o}¬{\'\i}D)}, but corrections due to the {C{\^a}¬{\`o}¬{\'\i}C} modes, which may be measurable, are explicitly included. The theory is also extended to include the role of the host medium as an inert heat bath by considering the intermolecular phonons as potential accepting modes. The approximations employed are compared with those usually made in Boltzmann statistical mechanics, thereby providing greater understanding as to the role of the {Franck{\^a}¬{\"A}¬{\`\i}Condon} principle in the determination of the nonradiative decay rates.},
  Bdsk-url-1               = {http://jcp.aip.org/resource/1/jcpsa6/v52/i12/p6272_s1},
  Bdsk-url-2               = {http://dx.doi.org/10.1063/1.1672938},
  Date-modified            = {2014-06-09 09:43:10 +0000},
  File                     = {AIP Journal PDF:/home/lello/MyLibrary/storage/R6CS9CHI/Freed and Jortner - 1970 - Multiphonon Processes in the Nonradiative Decay of.pdf:application/pdf;AIP Journal Snapshot:/home/lello/MyLibrary/storage/V46SXE9N/p6272_s1.html:text/html},
  ISSN                     = {00219606},
  Owner                    = {lello},
  Timestamp                = {2012.10.18},
  Urldate                  = {2012-10-18}
}

@Book{Frenkel:34,
  Title                    = {Wave Mechanics},
  Author                   = {Frenkel, J},
  Publisher                = {Claredon Press, Oxford},
  Year                     = {1934},

  Owner                    = {lello},
  Timestamp                = {2008.05.25}
}

@Book{Gaussian94,
  Title                    = {Gaussian 94, {R}evision C.2},
  Author                   = {Frisch, M. J. and Trucks, G. W. and Schlegel, H. B. and Gill, P.M. W. and Johnson, B. G. and Robb, M. A. and Cheeseman, J. R. and Keith, T. and Petersson, G. A. and Montgomery, J. A. and Raghavachari, K. and Al-Laham, M. A. and Zakrzewski, V. G. and Ortiz, J. V. and Foresman, J. B. and Cioslowski J. and Stefanov B. B. and Nanayakkara, A. and Challacombe, M. and Peng, C. Y. and Ayala, P. Y. and Chen, W. and Wong, M. W. and Andres, J. L. and Repogle, E. S. and Gomperts, R. and Martin, R. L. and Fox, D. J. and Binkley, J. S. and Defrees, D. J. and Baker, J. and Stewart, J. P. and Head-Gordon, M. and Gonzales, C. and Pople, J. A.},
  Publisher                = {Gaussian Inc.: Piittsburgh PA},
  Year                     = {1995}
}

@Article{Fukui70,
  Author                   = {Fukui, K.},
  Journal                  = {J. Phys. Chem.},
  Year                     = {1970},
  Pages                    = {4161},
  Volume                   = {74}
}

@Article{Fukuzumi87,
  Author                   = {Fukuzumi, S. and Kochi, J. K.},
  Journal                  = {J. Am. Chem. Soc.},
  Year                     = {1987},
  Pages                    = {5253},
  Volume                   = {109}
}

@Article{Galan1999,
  Title                    = {{Chaos in a mean field model of coupled quantum wells; bifurcations of periodic orbits in a symmetric hamiltonian system}},
  Author                   = {Galan, J. and Freire, E.},
  Journal                  = {Reports on Mathematical Physics},
  Year                     = {1999},

  Month                    = aug,
  Number                   = {1--2},
  Pages                    = {87--94},
  Volume                   = {44},

  Abstract                 = {We analyze a discrete model of coupled quantum wells with short-range mean-field interaction in one site. The system evolves according to the time dependent Schr{\"o}dinger equation with a nonlinear electrostatic term. The simplest vector field that accounts for the chaotic dynamical behaviour present in the continuum case has four degrees of freedom and can be written as a classical hamiltonian system. It is invariant under diagonal rotations in C4, reversible, autonomous and nonintegrable. The conserved quantities are the energy and the total charge. The organizing centers of the dynamical behaviour are bifurcations of rotating periodic solutions. The global structure of the periodic behaviour is organized via subharmonic bifurcations in which the characteristic multipliers ({CM}) pass each other on the unit circle and a branch of torus filled with nonsymmetric periodic solutions is born. We have also found another kind of bifurcation in which two pairs of {CM} depart the unit circle and the symmetric periodic orbit becomes unstable.},
  Bdsk-url-1               = {http://www.sciencedirect.com/science/article/pii/S0034487799801487},
  Bdsk-url-2               = {http://dx.doi.org/10.1016/S0034-4877(99)80148-7},
  Date-added               = {2014-10-06 15:24:15 +0000},
  Date-modified            = {2014-10-06 15:24:15 +0000},
  Doi                      = {10.1016/S0034-4877(99)80148-7},
  ISSN                     = {0034-4877},
  Series                   = {Proceedings of the {XXX} Symposium on Mathematical Physics},
  Url                      = {http://www.sciencedirect.com/science/article/pii/S0034487799801487},
  Urldate                  = {2014-10-06}
}

@Article{Gallopoulos92,
  Author                   = {Gallopoulos, E. and Saad, Y.},
  Journal                  = {{SIAM} J. Sci. {S}tat. Comput.},
  Year                     = {1992},
  Pages                    = {1236},
  Volume                   = {13}
}

@Article{Galloy77,
  Author                   = {Galloy, G. and Lorquet, J. C.},
  Journal                  = {J. Chem. Phys.},
  Year                     = {1977},
  Pages                    = {4672},
  Volume                   = {67}
}

@Article{Gallup04,
  Title                    = {The structures of c-C4F8 and c-C4F8$^-$ and the adiabatic electron affinity of c-C4F8},
  Author                   = {Gallup},
  Journal                  = {Chem. Phys. Lett.},
  Year                     = {2004},
  Pages                    = {206--209},
  Volume                   = {399},

  Owner                    = {lello},
  Timestamp                = {2007.08.10}
}

@Article{Galperin07,
  Title                    = {Molecular transport junctions: vibrational effects},
  Author                   = {Michael Galperin and Mark A. Ratner and Abraham Nitzan},
  Journal                  = {J. Phys.: Condens. Matter},
  Year                     = {2007},
  Number                   = {10},
  Pages                    = {103201},
  Volume                   = {19},

  Abstract                 = {Transport of electrons in a single molecule junction is the simplest problem in the general subject area of molecular electronics. In the past few years, this area has been extended to probe beyond the simple tunnelling associated with large energy gaps between electrode Fermi level and molecular levels, to deal with smaller gaps, with near-resonance tunnelling and, particularly, with effects due to interaction of electronic and vibrational degrees of freedom. This overview is devoted to the theoretical and computational approaches that have been taken to understanding transport in molecular junctions when these vibronic interactions are involved. After a short experimental overview, and discussion of different test beds and measurements, we define a particular microscopic model Hamiltonian. That overall Hamiltonian can be used to discuss all of the phenomena dealt with subsequently. These include transition from coherent to incoherent transport as electron/vibration interaction increases in strength, inelastic electron tunnelling spectroscopy and its interpretation and measurement, affects of interelectronic repulsion treated at the Hubbard level, noise in molecular transport junctions, non-linear conductance phenomena, heating and heat conduction in molecular transport junctions and current-induced chemical reactions. In each of these areas, we use the same simple model Hamiltonian to analyse energetics and dynamics. While this overview does not attempt survey the literature exhaustively, it does provide appropriate references to the current literature (both experimental and theoretical). We also attempt to point out directions in which further research is required to answer cardinal questions concerning the behaviour and understanding of vibrational effects in molecular transport junctions.},
  ISSN                     = {0953-8984},
  Owner                    = {lello},
  Shorttitle               = {Molecular transport junctions},
  Timestamp                = {2010.06.11}
}

@Book{Gantmacher59,
  Title                    = {The {T}heory of Matrices},
  Author                   = {Gantmacher, F. R.},
  Publisher                = {Chelsea, New York},
  Year                     = {1959}
}

@Article{Garg85,
  Title                    = {Effect of friction on electron transfer in biomolecules},
  Author                   = {Anupam Garg and Jose Nelson Onuchic and Vinay Ambegaokar},
  Journal                  = {J. Chem. Phys.},
  Year                     = {1985},

  Month                    = nov,
  Number                   = {9},
  Pages                    = {4491--4503},
  Volume                   = {83},

  Bdsk-url-1               = {http://link.aip.org/link/?JCP/83/4491/1},
  Date-modified            = {2014-06-09 09:43:10 +0000},
  Keywords                 = {{BIOCHEMISTRY,} {CHEMICAL} {REACTIONS,} {ELECTRON} {TRANSFER,} {FOKKERPLANCK} {EQUATION,} {QUANTUM} {MECHANICS}},
  Owner                    = {lello},
  Timestamp                = {2009.07.29}
}

@InCollection{Gaspard1995,
  Title                    = {{New Ways of Understanding Semiclassical Quantization}},
  Author                   = {Gaspard, P. and Alonso, D. and Burghardt, I.},
  Booktitle                = {Advances in Chemical Physics},
  Publisher                = {John Wiley \& Sons, Inc.},
  Year                     = {1995},
  Editor                   = {Prigogine, I. and Rice, Stuart A.},
  Pages                    = {105--364},

  Abstract                 = {This chapter contains sections titled:

* Introduction
* Quantum Time Evolution, Path Integrals, and Semiclassical Limit * Classical Dynamics
* Time Domain: Trace of the Propagator
* Energy Domain: Equilibrium-Point Quantization
* Energy Domain: Periodic-Orbit Quantization
* Semiclassical Averages of Quantum Observables
* Quantum Billiards
* Matrix Hamiltonians
* Atomic and Molecular Hamiltonians
* Molecular Vibrograms: Spectroscopy in the Time Domain
* The Molecular Transition State and Its Resonances
* Semiclassical Electronic Regimes in Atomic and Solid-State Systems * Discussion and Conclusions},
  Bdsk-url-1               = {http://onlinelibrary.wiley.com/doi/10.1002/9780470141496.ch2/summary},
  Copyright                = {Copyright {\copyright} 1995 by John Wiley \& Sons, Inc.},
  Date-added               = {2014-10-03 05:05:24 +0000},
  Date-modified            = {2014-10-03 05:05:24 +0000},
  ISBN                     = {9780470141496},
  Keywords                 = {hamiltonian mappings, Hamilton's equation, semiclassical quantization, time domain, Weyl-Wigner representation},
  Language                 = {en},
  Url                      = {http://onlinelibrary.wiley.com/doi/10.1002/9780470141496.ch2/summary},
  Urldate                  = {2014-10-03}
}

@Article{Geldof71,
  Author                   = {Geldof, P. A. and Rettschnick},
  Journal                  = {Chem. Phys. {L}ett.},
  Year                     = {1971},
  Pages                    = {549},
  Volume                   = {10}
}

@Article{Gelin2011,
  Title                    = {Strong and Long Makes Short: Strong-Pump Strong-Probe Spectroscopy},
  Author                   = {Gelin, Maxim F. and Egorova, Dassia and Domcke, Wolfgang},
  Journal                  = {The Journal of Physical Chemistry Letters},
  Year                     = {2011},

  Month                    = jan,
  Number                   = {2},
  Pages                    = {114--119},
  Volume                   = {2},

  Abstract                 = {We propose a new time-domain spectroscopic technique that is based on strong pump and probe pulses. The strong-pump strong-probe ({SPSP}) technique provides temporal resolution that is not limited by the durations of the pump and probe pulses. By numerically exact simulations of {SPSP} signals for a multilevel vibronic model, we show that the {SPSP} signals exhibit electronic and vibrational beatings on time scales which are significantly shorter than the pulse durations. This suggests the possible application of {SPSP} spectroscopy for the real-time investigation of molecular processes that cannot be temporally resolved by pump?probe spectroscopy with weak pump and probe pulses.},
  Bdsk-url-1               = {http://dx.doi.org/10.1021/jz1015247},
  Date-added               = {2014-08-28 15:36:02 +0000},
  Date-modified            = {2014-08-28 15:36:12 +0000},
  Doi                      = {10.1021/jz1015247},
  File                     = {ACS Full Text PDF w/ Links:/Users/lello/Zotero/storage/9NHGP6TC/Gelin et al. - 2011 - Strong and Long Makes Short Strong-Pump Strong-Pr.pdf:application/pdf;ACS Full Text Snapshot:/Users/lello/Zotero/storage/4BQGQPXV/jz1015247.html:text/html},
  ISSN                     = {1948-7185},
  Shorttitle               = {Strong and Long Makes Short},
  Url                      = {http://dx.doi.org/10.1021/jz1015247},
  Urldate                  = {2014-08-28}
}

@Article{Gelin09,
  Author                   = {Gelin, M. F. and Egorova, D. and Domcke, W.},
  Journal                  = {Acc. Chem. Res.},
  Year                     = {2009},
  Note                     = {in press},

  Bdsk-url-1               = {http://dx.doi.org/10.1021/ar900045d},
  Date-modified            = {2014-06-09 09:43:10 +0000},
  Owner                    = {lello},
  Timestamp                = {2009.08.06}
}

@Article{Gentile1993,
  Title                    = {{Non‐Rice--Ramsperger--Kassel--Marcus dynamics and the statistics of reaction rates in chaotic systems}},
  Author                   = {Gentile, Ann C. and Schofield, Sarah A. and Wolynes, Peter G.},
  Journal                  = {The Journal of Chemical Physics},
  Year                     = {1993},

  Month                    = may,
  Number                   = {10},
  Pages                    = {7898--7902},
  Volume                   = {98},

  Abstract                 = {Recrossings of the transition state are normally thought of as modifying the dynamical prefactor (transmission coefficient) which corrects the Rice--Ramsperger--Kassel--Marcus ({RRKM}) theory. Here, a semiclassical path analysis is used to show that recurrences to parts of phase space from which reactive transitions can occur also lead to fluctuations of the reaction rate about its microcanonical average. This result leads to a simple formula for the power spectrum of the rates.},
  Bdsk-url-1               = {http://scitation.aip.org/content/aip/journal/jcp/98/10/10.1063/1.464545},
  Bdsk-url-2               = {http://dx.doi.org/10.1063/1.464545},
  Date-added               = {2014-10-06 13:20:17 +0000},
  Date-modified            = {2014-10-06 13:20:18 +0000},
  Doi                      = {10.1063/1.464545},
  ISSN                     = {0021-9606, 1089-7690},
  Keywords                 = {Chaotic dynamics, {CHAOTIC} {SYSTEMS}, Chemical reaction theory, Semiclassical theories, statistical analysis},
  Url                      = {http://scitation.aip.org/content/aip/journal/jcp/98/10/10.1063/1.464545},
  Urldate                  = {2014-10-06}
}

@Article{Georgievskii1999,
  Title                    = {Linear response in theory of electron transfer reactions as an alternative to the molecular harmonic oscillator model},
  Author                   = {Georgievskii, Yuri and Hsu, Chao-Ping and Marcus, R. A.},
  Journal                  = {J. Chem. Phys.},
  Year                     = {1999},

  Month                    = mar,
  Number                   = {11},
  Pages                    = {5307--5317},
  Volume                   = {110},

  Abstract                 = {The effect of solvent fluctuations on the rate of electron transfer reactions is considered using linear response theory and a second-order cumulant expansion. An expression is obtained for the rate constant in terms of the dielectric response function of the solvent. It is shown thereby that this expression, which is usually derived using a molecular harmonic oscillator (``spin-boson'') model, is valid not only for approximately harmonic systems such as solids but also for strongly molecularly anharmonic systems such as polar solvents. The derivation is a relatively simple alternative to one based on quantum field theoretic techniques. The effect of system inhomogeneity due to the presence of the solute molecule is also now included. An expression is given generalizing to frequency space and quantum mechanically the analogue of an electrostatic result relating the reorganization free energy to the free energy difference of two hypothetical systems [J. Chem. Phys. 39, 1734 (1963)]. The latter expression has been useful in adapting specific electrostatic models in the literature to electron transfer problems, and the present extension can be expected to have a similar utility. {\copyright} 1999 American Institute of Physics.},
  Bdsk-url-1               = {http://jcp.aip.org/resource/1/jcpsa6/v110/i11/p5307_s1},
  Bdsk-url-2               = {http://dx.doi.org/10.1063/1.478425},
  Date-added               = {2014-06-09 14:42:29 +0000},
  Date-modified            = {2014-06-09 14:44:25 +0000},
  Doi                      = {doi:10.1063/1.478425},
  File                     = {AIP Journal PDF:/Users/lello/Zotero/storage/VKHX2EAJ/Georgievskii et al. - 1999 - Linear response in theory of electron transfer rea.pdf:application/pdf;AIP Journal Snapshot:/Users/lello/Zotero/storage/WURBJ7NW/p5307_s1.html:text/html},
  ISSN                     = {00219606},
  Url                      = {http://jcp.aip.org/resource/1/jcpsa6/v110/i11/p5307_s1},
  Urldate                  = {2012-09-14}
}

@Article{Gerdts98,
  Author                   = {Gerdts, T. and Manthe, U.},
  Journal                  = {Chem. Phys. {L}ett.},
  Year                     = {1998},
  Pages                    = {167},
  Volume                   = {295}
}

@Article{Gerjuoy1983,
  Title                    = {{A unified formulation of the construction of variational principles}},
  Author                   = {Gerjuoy, E. and Rau, A. R. P. and Spruch, Larry},
  Journal                  = {Reviews of Modern Physics},
  Year                     = {1983},

  Month                    = jul,
  Number                   = {3},
  Pages                    = {725--774},
  Volume                   = {55},

  Abstract                 = {The use of variational principles as a calculational tool is reviewed, with special emphasis on methods for constructing such principles. In particular, it is shown that for a very wide class of problems it is possible to construct a variational principle ({VP}) for just about any given quantity Q of interest, by routine procedures which do not require the exercise of ingenuity; the resultant {VP} will yield an estimate of Q correct to second order whenever the quantities appearing in the {VP} are known to first order. The only significant requirement for application of the routine procedures is that the entities which enter into the definition of Q be uniquely specified by a given set of equations; the equations may involve difference or differential or integral operators, they may be homogeneous or inhomogeneous, linear or nonlinear, self-adjoint or not, and they may or may not represent time-reversible systems. No numerical calculations are presented, but procedures for the construction of {VP}'s are illustrated for numerous quantities Q of physical interest, particularly those Q arising in quantum-mechanical scattering and transition probability calculations. For pedagogical purposes {VP}'s are also derived for several problems in classical and (simple) mathematical physics which the authors hope will prove instructive and perhaps even amusing. The quantum-mechanical quantities Q whose {VP}'s are examined include various matrix elements and the quantum-mechanical eigenfunctions themselves. Topics examined include some points which have not always been appreciated in the literature, such as the necessity for properly specifying the phase when complex eigenfunctions are involved, and the importance of avoiding, wherever possible, formulations requiring the inversion of singular operators. The basic element of the technique is the recognition that the defining equations of a system can be incorporated into the {VP} as constraints through the use of (generalized) Lagrange multipliers; these can be constants, scalar, vector, or tensor functions of one or more variables, operators, etc. In the typical problem, these Lagrange multipliers ℒ serve as a new set of adjoint functions or entities, and the construction of the {VP} simultaneously provides well-defined equations for the ℒ. Moreover, these ℒ often have ready physical significance themselves; for example, they often may be regarded as generalized Green's functions. The construction of the {VP} also readily yields so-called variational identities for the quantity Q of interest; these identities give explicit (if formal) expressions for the error in the variational estimate of Q. In some cases this error can be shown to have a definite sign, so that the {VP} actually is an extremum principle, that is, that it yields an upper or lower variational bound for Q; however, our routine procedures for constructing {VP}'s do not routinely yield extremum principles.},
  Bdsk-url-1               = {http://link.aps.org/doi/10.1103/RevModPhys.55.725},
  Bdsk-url-2               = {http://dx.doi.org/10.1103/RevModPhys.55.725},
  Date-added               = {2014-11-07 11:23:39 +0000},
  Date-modified            = {2014-11-07 11:23:39 +0000},
  Doi                      = {10.1103/RevModPhys.55.725},
  Url                      = {http://link.aps.org/doi/10.1103/RevModPhys.55.725},
  Urldate                  = {2014-11-07}
}

@Article{Geva2000,
  Title                    = {{On the second-order corrections to the quantum canonical equilibrium density matrix}},
  Author                   = {Geva, Eitan and Rosenman, Efrat and Tannor, David},
  Journal                  = {The Journal of Chemical Physics},
  Year                     = {2000},

  Month                    = jul,
  Number                   = {4},
  Pages                    = {1380--1390},
  Volume                   = {113},

  Abstract                 = {We consider the equilibrium state of a quantum system weakly coupled to a quantum bath within second order perturbation theory. It was previously shown by Romero-Rochin and Oppenheim [Physica A 155, 52 (1989)] that the equilibrium state deviates from the canonical form, e −β H s /Z s ( H s is the free system Hamiltonian and Z s the canonical partition function). We reproduce this result via a different derivation, starting from the non-Markovian, rather than the Markovian, quantum Master equation. Our derivation sheds new light on the mechanism that stabilizes the deviation from the canonical form and shows that it involves an interplay between a static distortion to the equilibrium state and dynamical system--bath correlations. We show that this deviation is a necessary consequence of translational invariance and vanishes when the rotating-wave-approximation is applied. The deviation is also shown to vanish for a two-level system off-diagonally coupled to a heat bath or when the Lamb shifts are neglected. Two ways for numerically evaluating the second order deviations are described. Finally, the deviations from canonical equilibrium are given an illuminating geometrical interpretation in terms of the phase space Wigner distribution.},
  Bdsk-url-1               = {http://scitation.aip.org/content/aip/journal/jcp/113/4/10.1063/1.481928},
  Bdsk-url-2               = {http://dx.doi.org/10.1063/1.481928},
  Date-added               = {2015-02-04 11:18:10 +0000},
  Date-modified            = {2015-02-04 11:18:11 +0000},
  Doi                      = {10.1063/1.481928},
  ISSN                     = {0021-9606, 1089-7690},
  Keywords                 = {Canonical forms, perturbation theory},
  Url                      = {http://scitation.aip.org/content/aip/journal/jcp/113/4/10.1063/1.481928},
  Urldate                  = {2015-02-04}
}

@Article{Giffney79,
  Author                   = {Giffney, J. C. and Ridd, J. H.},
  Journal                  = {J. Chem. Soc., Perkin {T}rans. 2},
  Year                     = {1979},
  Pages                    = {618},
  Volume                   = {2}
}

@Article{Gillie1989,
  Title                    = {Nonphotochemical hole burning of the native antenna complex of photosystem I {(PSI-200)}},
  Author                   = {Gillie, J. K. and Small, G. J. and Golbeck, J. H.},
  Journal                  = {J. Phys. Chem.},
  Year                     = {1989},

  Month                    = feb,
  Number                   = {4},
  Pages                    = {1620--1627},
  Volume                   = {93},

  Bdsk-url-1               = {http://dx.doi.org/10.1021/j100341a085},
  Date-modified            = {2014-06-09 09:43:10 +0000},
  Owner                    = {lello},
  Timestamp                = {2011.09.21}
}

@Article{Gisin1984,
  Title                    = {{Quantum Measurements and Stochastic Processes}},
  Author                   = {Gisin, N.},
  Journal                  = {Physical Review Letters},
  Year                     = {1984},

  Month                    = may,
  Number                   = {19},
  Pages                    = {1657--1660},
  Volume                   = {52},

  Abstract                 = {A nonlinear stochastic process is presented that, for each realization and for large times, reproduces L{\"u}der's projection postulate. The corresponding density operator undergoes a linear evolution reproducing von Neumann's projection postulate. The violation of the Bell inequality, for instance, is described with the two apparatus acting independently on the composed system.},
  Bdsk-url-1               = {http://link.aps.org/doi/10.1103/PhysRevLett.52.1657},
  Bdsk-url-2               = {http://dx.doi.org/10.1103/PhysRevLett.52.1657},
  Date-added               = {2015-01-13 13:18:26 +0000},
  Date-modified            = {2015-01-13 13:18:26 +0000},
  Doi                      = {10.1103/PhysRevLett.52.1657},
  Url                      = {http://link.aps.org/doi/10.1103/PhysRevLett.52.1657},
  Urldate                  = {2015-01-13}
}

@Article{Gisin1984b,
  Title                    = {{Gisin Responds}},
  Author                   = {Gisin, Nicolas},
  Journal                  = {Physical Review Letters},
  Year                     = {1984},

  Month                    = oct,
  Number                   = {18},
  Pages                    = {1776--1776},
  Volume                   = {53},

  Abstract                 = {{DOI}: http://dx.doi.org/10.1103/{PhysRevLett}.53.1776},
  Bdsk-url-1               = {http://link.aps.org/doi/10.1103/PhysRevLett.53.1776},
  Bdsk-url-2               = {http://dx.doi.org/10.1103/PhysRevLett.53.1776},
  Date-added               = {2015-02-04 11:12:05 +0000},
  Date-modified            = {2015-02-04 11:12:10 +0000},
  Doi                      = {10.1103/PhysRevLett.53.1776},
  Url                      = {http://link.aps.org/doi/10.1103/PhysRevLett.53.1776},
  Urldate                  = {2015-02-04}
}

@Article{Gladkov86,
  Title                    = {Fine-structure fluorescence spectra of metallochlorins},
  Author                   = {Gladkov, L. L. and Starukhin, A. S. and Shul'ga, A. M.},
  Journal                  = {J. Appl. Spectrosc.},
  Year                     = {1986},

  Month                    = sep,
  Number                   = {3},
  Pages                    = {934--937},
  Volume                   = {45},

  Bdsk-url-1               = {http://dx.doi.org/10.1007/BF00663514},
  Date-modified            = {2014-06-09 09:43:10 +0000},
  Owner                    = {lello},
  Timestamp                = {2007.08.31}
}

@Article{Gladkov91,
  Title                    = {Vibronic spectra of chlorophyll and its analogs. Influence of isocyclic substitution},
  Author                   = {Gladkov, L. L. and Starukhin, A. S. and Shul'ga, A. M. and Stanishevskii, I. V.},
  Journal                  = {J. Appl. Spectrosc.},
  Year                     = {1991},

  Month                    = jul,
  Number                   = {1},
  Pages                    = {665--670},
  Volume                   = {55},

  Bdsk-url-1               = {http://dx.doi.org/10.1007/BF00661717},
  Date-modified            = {2014-06-09 09:43:10 +0000},
  Owner                    = {lello},
  Timestamp                = {2007.08.31}
}

@Article{Glauber1966,
  Title                    = {{Classical behavior of systems of quantum oscillators}},
  Author                   = {Glauber, R. J.},
  Journal                  = {Physics Letters},
  Year                     = {1966},

  Month                    = jul,
  Number                   = {6},
  Pages                    = {650--652},
  Volume                   = {21},

  Abstract                 = {We show that if the equations of motion of a system of coupled oscillators assume a certain general form, states of the system which are initially coherent remain coherent at all times. It follows that the motion of the system is nearly classical in nature.},
  Bdsk-url-1               = {http://www.sciencedirect.com/science/article/pii/0031916366901119},
  Bdsk-url-2               = {http://dx.doi.org/10.1016/0031-9163(66)90111-9},
  Date-added               = {2014-10-31 17:06:08 +0000},
  Date-modified            = {2014-10-31 17:06:08 +0000},
  Doi                      = {10.1016/0031-9163(66)90111-9},
  ISSN                     = {0031-9163},
  Url                      = {http://www.sciencedirect.com/science/article/pii/0031916366901119},
  Urldate                  = {2014-10-31}
}

@Article{Glauber1963,
  Title                    = {{Coherent and Incoherent States of the Radiation Field}},
  Author                   = {Glauber, Roy J.},
  Journal                  = {Physical Review},
  Year                     = {1963},

  Month                    = sep,
  Number                   = {6},
  Pages                    = {2766--2788},
  Volume                   = {131},

  Abstract                 = {Methods are developed for discussing the photon statistics of arbitrary fields in fully quantum-mechanical terms. In order to keep the classical limit of quantum electrodynamics plainly in view, extensive use is made of the coherent states of the field. These states, which reduce the field correlation functions to factorized forms, are shown to offer a convenient basis for the description of fields of all types. Although they are not orthogonal to one another, the coherent states form a complete set. It is shown that any quantum state of the field may be expanded in terms of them in a unique way. Expansions are also developed for arbitrary operators in terms of products of the coherent state vectors. These expansions are discussed as a general method of representing the density operator for the field. A particular form is exhibited for the density operator which makes it possible to carry out many quantum-mechanical calculations by methods resembling those of classical theory. This representation permits clear insights into the essential distinction between the quantum and classical descriptions of the field. It leads, in addition, to a simple formulation of a superposition law for photon fields. Detailed discussions are given of the incoherent fields which are generated by superposing the outputs of many stationary sources. These fields are all shown to have intimately related properties, some of which have been known for the particular case of blackbody radiation.},
  Bdsk-url-1               = {http://link.aps.org/doi/10.1103/PhysRev.131.2766},
  Bdsk-url-2               = {http://dx.doi.org/10.1103/PhysRev.131.2766},
  Date-added               = {2014-10-29 12:06:55 +0000},
  Date-modified            = {2014-10-29 12:06:55 +0000},
  Doi                      = {10.1103/PhysRev.131.2766},
  Url                      = {http://link.aps.org/doi/10.1103/PhysRev.131.2766},
  Urldate                  = {2014-10-29}
}

@Book{Goldstein60,
  Title                    = {Classical Mechanics},
  Author                   = {Goldstein, H.},
  Publisher                = {Addison-Wesley Publishing Company},
  Year                     = {1960}
}

@Article{Golosov:99,
  Title                    = {Efficient memory equation algorithm for reduced dynamics in spin-boson models},
  Author                   = {Golosov, Andrei A. and Friesner, Richard A. and Pechukas, Philip},
  Journal                  = {J. Chem. Phys.},
  Year                     = {1999},
  Pages                    = {138-146},
  Volume                   = {110},

  Bdsk-url-1               = {http://link.aip.org/link/?JCP/110/138/1},
  Date-modified            = {2014-06-09 09:43:10 +0000},
  Keywords                 = {ALGORITHMS,BOSONS,boson systems,DENSITY MATRIX,DISSIPATION FACTOR,DYNAMICS,FEYNMAN PATH INTEGRAL,ITERATIVE METHODS,ONE-DIMENSIONAL CALCULATIONS,SPIN},
  Owner                    = {lello},
  Timestamp                = {2008.05.25}
}

@InBook{Gordon68,
  Title                    = {Adv. Magn. {R}es.},
  Author                   = {Gordon, R. C.},
  Pages                    = {1},
  Year                     = {1968},
  Volume                   = {3}
}

@Article{Gouterman1961,
  Title                    = {Spectra of porphyrins},
  Author                   = {Gouterman, Martin},
  Journal                  = {J. Mol. Spectr.},
  Year                     = {1961},
  Pages                    = {138--163},
  Volume                   = {6},

  Abstract                 = {The review opens by presenting the absorption spectra for three series of porphyrins derived from the basic skeleton: (a) compounds obtained by simple substitution; (b) compounds obtained by reduction of one or more pyrrole rings; and (c) compounds obtained from fusion of aromatic rings onto the basic skeleton. The spectra are discussed in terms of a four orbital model--that is intensity changes and energy shifts are related to the properties of two top filled and two lowest empty pi orbitals. Emission spectra of metal porphyrins are then discussed, three metal series being distinguished: (1) In closed shell metals, the continuous enhancement of phosphorescence at the expense of fluorescence is attributed to spin-orbit coupling. (2) In paramagnetic metals, observed effects are attributed to the existence of a state at the same energy as the usual triplet but with multiplicity the same as the ground state; its intensity is ascribed to exchange interactions. (3) In diamagnetic metals with unfilled d shells, peculiar emission properties are attributed to enhanced spin orbit coupling due to low lying metal triplets. The review closes by discussing n-[pi] transitions and triplet-triplet spectra.},
  Bdsk-url-1               = {http://www.sciencedirect.com/science/article/B6WK8-4CRGCS2-X2/2/47656aa60c90a53ae22a838116200d8a},
  Bdsk-url-2               = {http://dx.doi.org/10.1016/0022-2852(61)90236-3},
  Date-modified            = {2014-06-09 09:43:10 +0000},
  File                     = {Gouterman61.pdf:/home/lello/MyLibrary/storage/PETKJE2T/Gouterman61.pdf:application/pdf},
  ISSN                     = {0022-2852},
  Owner                    = {lello},
  Timestamp                = {2012.07.31}
}

@Article{Gradyushko71,
  Author                   = {Gradyushko, A. T. and Tsvirko, M. P.},
  Journal                  = {{O}pt. Spectrosc. ({USSR})},
  Year                     = {1971},
  Pages                    = {291},
  Volume                   = {31}
}

@Article{Graige98,
  Title                    = {Conformational gating of the electron transfer reaction $Q_A^{-.}Q_B\rightarrow Q_AQ_B^{-.}$ in bacterial reaction centers of Rhodobacter sphaeroides determined by a driving force assay.},
  Author                   = {M. S. Graige and G. Feher and M. Y. Okamura},
  Journal                  = {Proc. Natl. Acad. Sci. USA},
  Year                     = {1998},

  Month                    = {Sep},
  Number                   = {20},
  Pages                    = {11679--11684},
  Volume                   = {95},

  Abstract                 = {The mechanism of the electron transfer reaction, QA-.QB --> QAQB-., was studied in isolated reaction centers from the photosynthetic bacterium Rhodobacter sphaeroides by replacing the native Q10 in the QA binding site with quinones having different redox potentials. These substitutions are expected to change the intrinsic electron transfer rate by changing the redox free energy (i.e., driving force) for electron transfer without affecting other events that may be associated with the electron transfer (e.g., protein dynamics or protonation). The electron transfer from QA-. to QB was measured by three independent methods: a functional assay involving cytochrome c2 to measure the rate of QA-. oxidation, optical kinetic spectroscopy to measure changes in semiquinone absorption, and kinetic near-IR spectroscopy to measure electrochromic shifts that occur in response to electron transfer. The results show that the rate of the observed electron transfer from QA-. to QB does not change as the redox free energy for electron transfer is varied over a range of 150 meV. The strong temperature dependence of the observed rate rules out the possibility that the reaction is activationless. We conclude, therefore, that the independence of the observed rate on the driving force for electron transfer is due to conformational gating, that is, the rate limiting step is a conformational change required before electron transfer. This change is proposed to be the movement, controlled kinetically either by protein dynamics or intermolecular interactions, of QB by approximately 5 A as observed in the x-ray studies of Stowell et al. [Stowell, M. H. B., McPhillips, T. M., Rees, D. C., Soltis, S. M., Abresch, E. & Feher, G. (1997) Science 276, 812-816].},
  Keywords                 = {Binding Sites; Electron Transport; Kinetics; Lasers; Models, Molecular; Oxidation-Reduction; Photochemistry; Photosynthetic Reaction Center Complex Proteins; Protein Conformation; Quinones; Rhodobacter sphaeroides; Spectrophotometry},
  Owner                    = {lello},
  Pmid                     = {9751725},
  Timestamp                = {2007.05.07}
}

@Article{Graige96,
  Author                   = {Graige, M. S. and Paddock, M. L. and Bruce, J. M. and Feher, G. and Okamura, M. Y.},
  Journal                  = {J. Am. Chem. Soc.},
  Year                     = {1996},
  Pages                    = {9005},
  Volume                   = {118}
}

@Article{Gratzel81,
  Author                   = {Gratzel, M.},
  Journal                  = {Acc. Chem. {R}es.},
  Year                     = {1981},
  Pages                    = {376},
  Volume                   = {14}
}

@Article{Grebenshchikov2012,
  Title                    = {Crossing Electronic States in the Franck--Condon Zone of Carbon Dioxide: A Five-Fold Closed Seam of Conical and Glancing Intersections},
  Author                   = {Grebenshchikov, Sergy Yu. and Borrelli, Raffaele},
  Journal                  = {J. Phys. Chem. Lett.},
  Year                     = {2012},

  Month                    = nov,
  Number                   = {21},
  Pages                    = {3223--3227},
  Volume                   = {3},

  Abstract                 = {Intersections of electronic states are recognized as natural molecular hubs routing initial photoexcitation toward specific products. In this Letter, we investigate a five-fold intersection between the 2,31A? and 1,2,31A? electronic states of {CO}2 responsible for the ultraviolet absorption of the molecule between 120 and 160 nm. It is demonstrated that the intersection is not an isolated point but a seam with the following properties: (1) The seam comprises both conical and glancing intersections. (2) The seam is a closed loop traced by the concerted displacements of two {CO} bonds. (3) The seam is constrained to linear geometries and confined to the {CO} bond plane. (4) The seam passes directly through the Franck?Condon zone. Topography and properties of the intersection seam are validated using assignment of the electronic wave functions and illustrated using circulation of the derivative couplings along closed contours. The possibility of observation of strongly curved seams is briefly discussed.},
  Bdsk-url-1               = {http://dx.doi.org/10.1021/jz301316y},
  Date-added               = {2014-08-28 15:41:42 +0000},
  Date-modified            = {2014-09-26 09:44:20 +0000},
  Doi                      = {10.1021/jz301316y},
  File                     = {ACS Full Text PDF w/ Links:/Users/lello/Zotero/storage/5DEQHVTW/Grebenshchikov and Borrelli - 2012 - Crossing Electronic States in the Franck--Condon Zo.pdf:application/pdf;ACS Full Text Snapshot:/Users/lello/Zotero/storage/66KHZBZG/jz301316y.html:text/html},
  ISSN                     = {1948-7185},
  Shorttitle               = {Crossing Electronic States in the Franck--Condon Zone of Carbon Dioxide},
  Url                      = {http://dx.doi.org/10.1021/jz301316y},
  Urldate                  = {2014-08-28}
}

@Article{greengard:79,
  Title                    = {The Fast Gauss Transform},
  Author                   = {Leslie Greengard and John Strain},
  Journal                  = {SIAM Journal on Scientific and Statistical Computing},
  Year                     = {1991},
  Number                   = {1},
  Pages                    = {79-94},
  Volume                   = {12},

  Bdsk-url-1               = {http://link.aip.org/link/?SCE/12/79/1},
  Bdsk-url-2               = {http://dx.doi.org/10.1137/0912004},
  Date-modified            = {2014-06-09 09:43:10 +0000},
  Keywords                 = {Gauss transform; Hermite polynomials; fast algorithms},
  Publisher                = {SIAM}
}

@Article{Grimme98,
  Title                    = {Theoretical study of the radiationless decay channels of triplet state norbornene},
  Author                   = {Grimme, S. and Woeller, M. and Peyerimhoff, S. D. and Dannovich, D. and Shaik, S.},
  Journal                  = {Chem. Phys. Lett.},
  Year                     = {1998},
  Pages                    = {601},
  Volume                   = {287},

  Owner                    = {lello},
  Timestamp                = {2006.07.10}
}

@Article{Grimsrud85,
  Title                    = {Electron affinity of SF$_6$ and perfluoromethylcyclohexane. The unusual kinetics of electron transfer reactions A$^- + $B = A + B$^-$, where A = SF$_6$ or perfluorinated cyclo-alkane},
  Author                   = {Grimsrud, E. P. and Chowdhury, S. and Kebarle, P.},
  Journal                  = {J. Chem. Phys.},
  Year                     = {1985},
  Pages                    = {1059},
  Volume                   = {83},

  Owner                    = {lello},
  Timestamp                = {2007.04.30}
}

@Article{Gruner87,
  Author                   = {Gruner, D. and Brumer, P.},
  Journal                  = {Chem. Phys. {L}ett.},
  Year                     = {1987},
  Pages                    = {310},
  Volume                   = {138}
}

@Article{Gualdi2013,
  Title                    = {{Renormalization approach to non-Markovian open-quantum-system dynamics}},
  Author                   = {Gualdi, Giulia and Koch, Christiane P.},
  Journal                  = {Phys. Rev. A},
  Year                     = {2013},

  Month                    = aug,
  Number                   = {2},
  Pages                    = {022122},
  Volume                   = {88},

  Abstract                 = {We show that time induces a dynamical renormalization of the system-environment coupling in open-quantum-system dynamics. The renormalizability condition, of the interactions being either local, or, alternatively, defined on a finite continuum support, is generally fulfilled for both discrete and continuous environments. As a consequence, we find a generalized Lieb-Robinson bound to hold for local and, surprisingly, also for nonlocal interactions. This unified picture allows us to devise a controllable approximation for arbitrary non-Markovian dynamics with an a priori estimate of the worst-case computational cost.},
  Bdsk-url-1               = {http://link.aps.org/doi/10.1103/PhysRevA.88.022122},
  Bdsk-url-2               = {http://dx.doi.org/10.1103/PhysRevA.88.022122},
  Date-added               = {2014-09-20 13:08:21 +0000},
  Date-modified            = {2014-09-20 13:08:35 +0000},
  Doi                      = {10.1103/PhysRevA.88.022122},
  Read                     = {0},
  Url                      = {http://link.aps.org/doi/10.1103/PhysRevA.88.022122},
  Urldate                  = {2014-09-20}
}

@Article{Gude00,
  Title                    = {Radiative and Nonradiative Excited State Relaxation Channels in Squaric Acid Derivatives Bearing Differently Sized Donor Substituents: A Comparison of Experiment and Theory},
  Author                   = {Gude, Claudia and Rettig, Wolfgang},
  Journal                  = {J. Phys. Chem. A},
  Year                     = {2000},
  Number                   = {34},
  Pages                    = {8050--8057},
  Volume                   = {104},

  Abstract                 = {The photophysical properties of squaric acid derivatives bearing two piperidino ({SQ-DP)} or two indolinylidenemethyl groups ({SQ-IN)} are determined and compared to the results of ab initio quantum chemical calculations on smaller model systems. In both cases, a temperature-dependent nonradiative decay process is observed which quenches the fluorescence. The latter is especially efficient for {SQ-DP}, because the radiative transition is forbidden in this case. It is concluded that in both compounds, twisting relaxations are important, leading to a close approach of ground and excited states. For {SQ-IN}, this relaxation process is connected with an increase of the excited-state dipole moment and explains why the nonradiative losses are enhanced in polar solvents. The photophysical properties of squaric acid derivatives bearing two piperidino ({SQ-DP)} or two indolinylidenemethyl groups ({SQ-IN)} are determined and compared to the results of ab initio quantum chemical calculations on smaller model systems. In both cases, a temperature-dependent nonradiative decay process is observed which quenches the fluorescence. The latter is especially efficient for {SQ-DP}, because the radiative transition is forbidden in this case. It is concluded that in both compounds, twisting relaxations are important, leading to a close approach of ground and excited states. For {SQ-IN}, this relaxation process is connected with an increase of the excited-state dipole moment and explains why the nonradiative losses are enhanced in polar solvents.},
  Bdsk-url-1               = {http://dx.doi.org/10.1021/jp000139w},
  Date-modified            = {2014-06-09 09:43:10 +0000},
  File                     = {ACS Full Text PDF:/home/lello/MyLibrary/storage/XP9ZFJFI/Gude and Rettig - 2000 - Radiative and Nonradiative Excited State Relaxatio.pdf:application/pdf;ACS Full Text Snapshot:/home/lello/MyLibrary/storage/M8FCZ29R/jp000139w.html:text/html;Radiative and Nonradiative Excited State Relaxation Channels in Squaric Acid Derivatives Bearing Differently Sized Donor Substituents:{\^a}¬{\"A}¬{\^a} A Comparison of Experiment and Theory:/home/lello/MyLibrary/storage/3ETS4T4D/jp000139w.html:text/html},
  ISSN                     = {1089-5639},
  Owner                    = {lello},
  Shorttitle               = {Radiative and Nonradiative Excited State Relaxation Channels in Squaric Acid Derivatives Bearing Differently Sized Donor Substituents},
  Timestamp                = {2013.07.08}
}

@Article{Guillaume07,
  Title                    = {Time-dependent density functional theory investigation of the absorption and emission spectra of a cyanine dye},
  Author                   = {Guillaume, Maxime and Li\'egeois, Vincent and Champagne, Beno{\~A}{\textregistered}t and Zutterman, Freddy},
  Journal                  = {Chem. Phys. Lett.},
  Year                     = {2007},

  Month                    = sep,
  Number                   = {1-3},
  Pages                    = {165--169},
  Volume                   = {446},

  Abstract                 = {Density and time-dependent density functional theory have been used to simulate the vibronic structure of the emission and absorption spectra of a typical trimethine cyanine dye. This approach combines the {BH} and {HLYP} exchange-correlation functional with the Doktorov scheme to evaluate the Franck-Condon factors. The absorption and emission spectra present a dominant band and a shoulder, which nicely reproduce the experimental data. The theoretical calculations demonstrate that the simplicity of the shape results from rather small geometry relaxations in the first excited state, though many vibrational normal modes contribute to it.},
  Bdsk-url-1               = {http://www.sciencedirect.com/science/article/B6TFN-4PD4XH0-3/2/418434f3ed7abc4d6ae9497837997c01},
  Bdsk-url-2               = {http://dx.doi.org/10.1016/j.cplett.2007.07.105},
  Date-modified            = {2014-06-09 09:43:10 +0000},
  File                     = {ScienceDirect Full Text PDF:/home/lello/MyLibrary/storage/ISTPD3F8/Guillaume et al. - 2007 - Time-dependent density functional theory investiga.pdf:application/pdf;ScienceDirect Snapshot:/home/lello/MyLibrary/storage/8HH83DTF/science.html:text/html},
  ISSN                     = {0009-2614},
  Owner                    = {lello},
  Timestamp                = {2013.07.31},
  Urldate                  = {2010-10-27}
}

@Article{Gunner89,
  Title                    = {Temperature and {$\Delta {G}^0$} {D}ependence of the Electron {T}ransfer from {{BP}h$^{.-}$} to {{Q}$_A$} in {R}eaction Center Protein from {\it {R}hodobacter sphaeroides} with {D}ifferent {Q}uinones as {{Q}$_A$}},
  Author                   = {Gunner, M. R. and Dutton, L. P.},
  Journal                  = {J. Am. Chem. Soc.},
  Year                     = {1989},
  Pages                    = {3400-3412},
  Volume                   = {111},

  File                     = {jacs_89_gunner.pdf:home/lello/schedario/spin-boson/jacs_89_gunner.pdf:PDF}
}

@Article{Gunner86,
  Title                    = {Kinetic studies on the reaction center protein from {{\it {R}hodobacter Sphaeroides}}: the temperature and the free energy dependence of electron transfer between various {Q}uinones in the {{Q}$_A$} site and the oxidized bacteriochlorophyll dimer},
  Author                   = {Gunner, M. R. and Robertson, Dan E. and Dutton, P. L.},
  Journal                  = {J. Phys. Chem.},
  Year                     = {1986},
  Pages                    = {3783-3795},
  Volume                   = {90},

  Owner                    = {lello}
}

@Article{Gust01,
  Author                   = {Gust, D. and Moore, T. A. and Moore, A. L.},
  Journal                  = {Acc. Chem. Res.},
  Year                     = {2001},
  Pages                    = {40-48},
  Volume                   = {34},

  Owner                    = {lello},
  Timestamp                = {2006.06.23}
}

@Article{Gust93,
  Author                   = {Gust, D. and Moore, T. A. and Moore, A. L.},
  Journal                  = {Acc. Chem. {R}es.},
  Year                     = {1993},
  Pages                    = {1988},
  Volume                   = {26}
}

@Article{Gustav90,
  Title                    = {Vibronic Spectral Behavior of Molecules. XIII. Theoretical Contribution to the Vibronic Coupling and the Dushinsky Effect on the S1 + So Absorption and the S1 -+ So, S2 -+ S1, and S2 + So Fluorescences of Azulene},
  Author                   = {Gustav, Klaus and Michael, Storch},
  Journal                  = {Int. J. Quantum Chem.},
  Year                     = {1990},
  Pages                    = {25--39},
  Volume                   = {38},

  Owner                    = {lello},
  Timestamp                = {2008.05.18}
}

@Article{Gutsev98,
  Title                    = {Adiabatic electron affinities of PF$_5$ and SF$_6$: a coupled cluster study},
  Author                   = {Gutsev, GENNADY L. and Bartlett, RODNEY J.},
  Journal                  = {Mol. Phys.},
  Year                     = {1998},
  Pages                    = {121-125},
  Volume                   = {94},

  Owner                    = {lello},
  Timestamp                = {2007.04.30}
}

@Article{Hattig2003,
  Title                    = {Geometry optimizations with the coupled-cluster model {CC2} using the resolution-of-the-identity approximation},
  Author                   = {H\"attig, Christof},
  Journal                  = {J. Chem. Phys.},
  Year                     = {2003},

  Month                    = may,
  Number                   = {17},
  Pages                    = {7751--7761},
  Volume                   = {118},

  Bdsk-url-1               = {http://link.aip.org/link/?JCP/118/7751/1},
  Bdsk-url-2               = {http://dx.doi.org/10.1063/1.1564061},
  Date-modified            = {2014-06-09 09:43:10 +0000},
  Keywords                 = {ab initio calculations, bond lengths, coupled cluster calculations, ground states, molecular configurations, organic compounds, perturbation theory},
  Owner                    = {lello},
  Timestamp                = {2009.07.19}
}

@Article{Haase93,
  Title                    = {Semi-direct MP2 Gradient Evaluation on Workstation Computers: The MPGRAD Program.},
  Author                   = {Haase, F. and Ahlrichs, R.},
  Journal                  = {J. Comp. Chem.},
  Year                     = {1993},
  Pages                    = {907},
  Volume                   = {14},

  Owner                    = {lello},
  Timestamp                = {2007.08.29}
}

@Article{Haberle96,
  Title                    = {Ultrafast Charge Separation and Driving Force Dependence in {Cyclophane-Bridged} {Zn{\^a}¬{\`a}¬{\'\i}Porphyrin{\^a}¬{\`a}¬{\'\i}Quinone} Molecules},
  Author                   = {T. Haberle and J. Hirsch and F. Pollinger and H. Heitele and M. E. {Michel-Beyerle} and C. Anders and A. Dohling and C. Krieger and A. Ruckemann and H. A. Staab},
  Journal                  = {J. Phys. Chem.},
  Year                     = {1996},
  Number                   = {46},
  Pages                    = {18269--18274},
  Volume                   = {100},

  Abstract                 = {The rate of charge separation in a series of cyclophane-bridged Znporphyrinquinone systems has been investigated in nonpolar and polar solvents by means of fluorescence upconversion. In all systems with driving forces in the range 0.31.3 {eV,} ultrafast charge separation occurs with a rate constant of (25) 1012 s-1. In combination with previous investigations on free-base porphyrinquinone systems the driving force dependence can be probed from the (slightly endoergic) normal to the moderately inverted region for the rate of charge separation alone. The (more limited) data for charge recombination in these systems are reasonably well reproduced by the same reorganization energies and electronic couplings that result from the analysis of the charge separation. The data allow, for the first time, a satisfactory quantum mechanical analysis of the driving force dependence in porphyrinquinone systems of the charge separation alone and, consequently, the testing of the assumption on the comparability of charge separation and recombination by experimental means.},
  Bdsk-url-1               = {http://dx.doi.org/10.1021/jp960423g},
  Date-modified            = {2014-06-09 09:43:10 +0000},
  Owner                    = {lello},
  Timestamp                = {2010.05.27}
}

@Article{Hall1994,
  Title                    = {{The Segal-Bargmann "Coherent State" Transform for Compact Lie Groups}},
  Author                   = {Hall, B. C.},
  Journal                  = {Journal of Functional Analysis},
  Year                     = {1994},

  Month                    = may,
  Number                   = {1},
  Pages                    = {103--151},
  Volume                   = {122},

  Abstract                 = {Let K be an arbitrary compact, connected Lie group. We describe on K an analog of the Segal-Bargmann "coherent state" transform, and we prove (Theorem 1) that this generalized coherent state transform maps L2(K) isometrically onto the space of holomorphic functions in L2(G, μ), where G is the complexification of K and where μ is an appropriate heat kernel measure on G. The generalized coherent state transform is defined in terms of the heat kernel on the compact group K, and its analytic continuation to the complex group G. We also define a "K-averaged" version of the coherent state transform, and we prove a similar result for it (Theorem 2). In the Appendix we describe the "coherent states" which motivate the definitions of these transforms. In Section 9, we obtain inversion formulas for both the coherent state transform and the K-averaged coherent state transform (Theorems 3, 4). As a consequence, we obtain formulas for certain Bergman kernels on the complex group G (Theorems 5, 6). In Section 10, we derive a general "Paley-Wiener" theorem for K, and we exhibit a family of convolution transforms, each of which is an isometric isomorphism of L2(K) onto a certain L2-space of holomorphic functions on G. These transforms include the K-averaged coherent state transform as a special case. We also discuss the analogous results for R1. (The results of Section 10 are Theorems 7-10.) Finally, in Section 11, we discuss the case of quotient spaces. We prove (Theorem 11) that both the coherent state transform and the K-averaged coherent state transform pass in a natural way from K to K/H, where H is a closed, connected subgroup of K.},
  Bdsk-url-1               = {http://www.sciencedirect.com/science/article/pii/S0022123684710640},
  Bdsk-url-2               = {http://dx.doi.org/10.1006/jfan.1994.1064},
  Date-added               = {2014-11-28 19:58:40 +0000},
  Date-modified            = {2014-11-28 19:58:40 +0000},
  Doi                      = {10.1006/jfan.1994.1064},
  ISSN                     = {0022-1236},
  Url                      = {http://www.sciencedirect.com/science/article/pii/S0022123684710640},
  Urldate                  = {2014-11-28}
}

@Article{Halpern60,
  Author                   = {Halpern, J. and Orgel, L.},
  Journal                  = {Discuss. {F}araday Soc.},
  Year                     = {1960},
  Pages                    = {32},
  Volume                   = {29}
}

@Article{Hamilton86,
  Author                   = {Hamilton, P. and Light, J. C.},
  Journal                  = {J. Chem. Phys.},
  Year                     = {1986},
  Pages                    = {306},
  Volume                   = {84},

  Joutnal                  = {J. Chem. Phys.}
}

@Article{Hammes2009,
  Title                    = {Theory of Proton-Coupled Electron Transfer in Energy Conversion Processes},
  Author                   = {Hammes-Schiffer, Sharon},
  Journal                  = {Acc. Chem. Res.},
  Year                     = {2009},

  Month                    = dec,
  Number                   = {12},
  Pages                    = {1881--1889},
  Volume                   = {42},

  Abstract                 = {Proton-coupled electron transfer ({PCET)} reactions play an essential role in a broad range of energy conversion processes, including photosynthesis and respiration. These reactions also form the basis of many types of solar fuel cells and electrochemical devices. Recent advances in the theory of {PCET} enable the prediction of the impact of system properties on the reaction rates. These predictions may guide the design of more efficient catalysts for energy production, including those based on artificial photosynthesis and solar energy conversion. This Account summarizes the theoretically predicted dependence of {PCET} rates on system properties and illustrates potential approaches for tuning the reaction rates in chemical systems. A general theoretical formulation for {PCET} reactions has been developed over the past decade. In this theory, {PCET} reactions are described in terms of nonadiabatic transitions between the reactant and product electron‚{\`a}{\'\i}proton vibronic states. A series of nonadiabatic rate constant expressions for both homogeneous and electrochemical {PCET} reactions have been derived in various well-defined limits. Recently this theory has been extended to include the effects of solvent dynamics and to describe ultrafast interfacial {PCET.} Analysis of the rate constant expressions provides insight into the underlying physical principles of {PCET} and enables the prediction of the dependence of the rates on the physical properties of the system. Moreover, the kinetic isotope effect, which is the ratio of the rates for hydrogen and deuterium, provides a useful mechanistic probe. Typically the {PCET} rate will increase as the electronic coupling and temperature increase and as the total reorganization energy and equilibrium proton donor‚{\`a}{\'\i}acceptor distance decrease. The rate constant is predicted to increase as the driving force becomes more negative, rather than exhibit turnover behavior in the inverted region, because excited vibronic product states associated with low free energy barriers and relatively large vibronic couplings become accessible. The physical basis for the experimentally observed {pH} dependence of {PCET} reactions has been debated in the literature. When the proton acceptor is a buffer species, the {pH} dependence may arise from the protonation equilibrium of the buffer. It could also arise from kinetic complexity of competing concerted and sequential {PCET} reaction pathways. In electrochemical {PCET}, the heterogeneous rate constants and current densities depend strongly on the overpotential. The change in equilibrium proton donor‚{\`a}{\'\i}acceptor distance upon electron transfer may lead to asymmetries in the Tafel plots and deviations of the transfer coefficient from the standard value of one-half at zero overpotential. Applications of this theory to experimentally studied systems illustrate approaches that can be utilized to tune the {PCET} rate. For example, the rate can be tuned by changing the {pH} or using different buffer species as proton acceptors. The rate can also be tuned with site-specific mutagenesis in biological systems or chemical modifications that vary the substituents on the redox species in chemical systems. Understanding the impact of these changes on the {PCET} rate may assist experimental efforts to enhance energy conversion processes.},
  Bdsk-url-1               = {http://dx.doi.org/10.1021/ar9001284},
  Date-added               = {2014-06-09 08:42:59 +0000},
  Date-modified            = {2014-06-09 09:54:34 +0000},
  File                     = {ACS Full Text PDF:/Users/lello/Zotero/storage/AC5QV8CR/Hammes-Schiffer - 2009 - Theory of Proton-Coupled Electron Transfer in Ener.pdf:application/pdf;ACS Full Text Snapshot:/Users/lello/Zotero/storage/NCJ9HASH/ar9001284.html:text/html;Theory of Proton-Coupled Electron Transfer in Energy Conversion Processes - Accounts of Chemical Research (ACS Publications):/Users/lello/Zotero/storage/H7IFD5S8/ar9001284.html:text/html},
  Urldate                  = {2010-02-10}
}

@Article{Harris1978,
  Title                    = {On the use of windows for harmonic analysis with the discrete Fourier transform},
  Author                   = {{F.J.} Harris},
  Journal                  = {Proc. IEEE},
  Year                     = {1978},
  Number                   = {1},
  Pages                    = {51--83},
  Volume                   = {66},

  Abstract                 = {This paper makes available a concise review of data windows and their affect on the detection of harmonic signals in the presence of broad-band noise, and in the presence of nearby strong harmonic interference. We also call attention to a number of common errors in the application of windows when used with the fast Fourier transform. This paper includes a comprehensive catalog of data windows along with their significant performance parameters from which the different windows can be compared. Finally, an example demonstrates the use and value of windows to resolve closely spaced harmonic signals characterized by large differences in amplitude.},
  ISSN                     = {0018-9219},
  Owner                    = {lello},
  Timestamp                = {2009.04.15}
}

@Article{Harris76,
  Title                    = {Matrix Isolation Studies and Potential Function of Perfluorocyclobutane},
  Author                   = {Harris, W. C. and Coe, D. A.},
  Journal                  = {J. Mol. Spec.},
  Year                     = {1976},
  Pages                    = {149-158},
  Volume                   = {62},

  Owner                    = {lello},
  Timestamp                = {2007.08.24}
}

@Article{Harris74,
  Title                    = {Interpretation of the Vibrational Spectra of small Ring systems II. Perfluorocyclobutane.},
  Author                   = {Harris, W. C. and Yang, D. B.},
  Journal                  = {J. Chem. Phys.},
  Year                     = {1974},
  Pages                    = {4175-4180},
  Volume                   = {60},

  Owner                    = {lello},
  Timestamp                = {2007.08.24}
}

@Article{Harvey00,
  Title                    = {Computational prediction of the ISC rate for triplet norbornene},
  Author                   = {Harvey, J. N. and Grimme, S. and Woeller, M. and Peyerimhoff, S. D. and Danovich, D. and Shaik S.},
  Journal                  = {Chem. Phys. Lett.},
  Year                     = {2000},
  Pages                    = {358--362},
  Volume                   = {322},

  Owner                    = {lello},
  Timestamp                = {2006.07.10}
}

@Article{Hasegawa03,
  Author                   = {Hasegawa, J. and Ishida, M. and Nakatsuji, H. and Lu, Z. and Liu, H. and Yang, W.},
  Journal                  = {J. Phys. Chem. B},
  Year                     = {2003},
  Pages                    = {838},
  Volume                   = {107}
}

@Article{Hasegawa00,
  Author                   = {Hasegawa, K. and Ono, T. and Noguchi, T.},
  Journal                  = {J. Phys. Chem. B},
  Year                     = {2000},
  Pages                    = {4253},
  Volume                   = {104}
}

@Article{Hay82,
  Title                    = {The relative energies of SF$_6^-$ and SF$_6$ as a function of geometry},
  Author                   = {Hay, P. Jeffre},
  Journal                  = {J. Chem. Phys.},
  Year                     = {1982},
  Pages                    = {502-504},
  Volume                   = {71},

  Owner                    = {lello},
  Timestamp                = {2007.05.04}
}

@Article{Hay85,
  Author                   = {Hay, P. J. and Wadt, W. R.},
  Journal                  = {J. Chem. Phys.},
  Year                     = {1985},
  Pages                    = {299},
  Volume                   = {82}
}

@Article{Hay85a,
  Author                   = {Hay, P. J. and Wadt, W. R.},
  Journal                  = {J. Chem. Phys.},
  Year                     = {1985},
  Pages                    = {270},
  Volume                   = {82}
}

@Article{Hay85b,
  Author                   = {Hay, P. J. and Wadt, W. R.},
  Journal                  = {J. Chem. Phys.},
  Year                     = {1985},
  Pages                    = {284},
  Volume                   = {82}
}

@Article{Hayashi98,
  Title                    = {Ab initio calculations of radiationless transitions between excited and ground singlet electronic states of ethylene},
  Author                   = {M. Hayashi and A. M. Mebel and K. K. Liang and S. H. Lin},
  Journal                  = {J. Chem. Phys.},
  Year                     = {1998},
  Number                   = {5},
  Pages                    = {2044-2055},
  Volume                   = {108},

  Bdsk-url-1               = {http://link.aip.org/link/?JCP/108/2044/1},
  Date-modified            = {2014-06-09 09:43:10 +0000},
  Keywords                 = {organic compounds; nonradiative transitions; ab initio calculations; ground states; excited states},
  Publisher                = {AIP}
}

@Article{Hazra04,
  Title                    = {First principles simulation of the UV absorption spectrum of ethylene using the vertical Franck-Condon approach},
  Author                   = {Hazra, Anirbam and Chanh, Hannah H. and Nooijen, Marcel},
  Journal                  = {J. Chem. Phys.},
  Year                     = {2004},
  Pages                    = {2125-2136},
  Volume                   = {121},

  Owner                    = {lello},
  Timestamp                = {2006.05.08}
}

@Article{Hazra_PCCP05,
  Title                    = {Comparison of various Franck-Condon and vibronic coupling approaches for simulating electronic spectra: The case of the lowest photoelectron band of ethylene},
  Author                   = {Hazra, Anirban and Nooijen, Marcel},
  Journal                  = {Phys. Chem. Chem. Phys.},
  Year                     = {2005},
  Pages                    = {1759-1771},
  Volume                   = {7},

  Abstract                 = {Various time independent approaches for simulating electronic absorption spectra are discussed and applied to the lowest band (10.2-11.4 eV) of the photoelectron spectrum of ethylene. The electronic structure calculations for the ionized states of ethylene are performed using the Equation of Motion Coupled Cluster method for Ionization Potentials (IP-EOM-CCSD) in a TZ2P basis set. Various Franck-Condon (FC) and vibronic coupling model Hamiltonian approaches are used to simulate the spectrum and a comparison is made to the experimental data. The potential energy surface is highly anharmonic and it is necessary to use more sophisticated FC approaches than the traditional harmonic approach to obtain a qualitatively correct simulation of the spectrum. Duschinsky rotation is found to play an important role in determining the detailed intensity pattern of the spectrum, while non-adiabatic effects are found not to be important. The spectrum is found to be very sensitive to the precise values of some of the parameters used in the vibronic model, that determine the details of the adiabatic potential energy surface.},
  Bdsk-url-1               = {http://dx.doi.org/10.1039/b500055f},
  Date-modified            = {2014-06-09 09:43:10 +0000},
  Owner                    = {lello},
  Timestamp                = {2008.06.30}
}

@Article{Hazra03,
  Title                    = {{D}erivation and efficient implementation of a recursion formula to calculate harmonic {F}ranck-Condon factors for polyatomic molecules},
  Author                   = {Hazra, Anirban and Nooijen, Marcel},
  Journal                  = {Int. J. Quantum Chem.},
  Year                     = {2003},
  Number                   = {4-5},
  Pages                    = {643--657},
  Volume                   = {95},

  Bdsk-url-1               = {http://dx.doi.org/10.1002/qua.10723},
  Date-modified            = {2014-06-09 09:43:10 +0000},
  Owner                    = {lello},
  Timestamp                = {2006.05.16}
}

@Article{Hegerfeldt1988,
  Title                    = {Noncommutative cumulants for stochastic differential equations and for generalized Dyson series},
  Author                   = {Hegerfeldt, Gerhard C. and Schulze, Henrik},
  Journal                  = {Journal of Statistical Physics},
  Year                     = {1988},

  Month                    = may,
  Number                   = {3-4},
  Pages                    = {691--710},
  Volume                   = {51},

  Abstract                 = {For the stochastic {equationU=VU}, Kubo's ansalze for {„{\"A}{\`a}U„{\"A}{\^a}} in the form of differential and integrodifferential equations is investigated and a newansatz as an integral equation is added. Unique solutions in terms of noncommutative W- and K-cumulants are found by elementary functional differentiation, and expressions of van K{\"a}mpen and Terwiel are recovered. For the cumulants we find simple recursion relations and prove the important cluster property. Surprisingly, it is found that the Gaussian approximation in the differential equationansatz leads to positivity problems, while this is not the case with the integral and integrodifferential equation. The cumulant expansion technique is carried over to generalized Dyson series. In a companion paper we apply our results to quantum shot noise.},
  Bdsk-url-1               = {http://link.springer.com/article/10.1007/BF01028479},
  Bdsk-url-2               = {http://dx.doi.org/10.1007/BF01028479},
  Date-added               = {2014-06-09 14:42:29 +0000},
  Date-modified            = {2014-06-09 14:44:36 +0000},
  Doi                      = {10.1007/BF01028479},
  File                     = {Full Text PDF:/Users/lello/Zotero/storage/2JKZN6TN/Hegerfeldt and Schulze - 1988 - Noncommutative cumulants for stochastic differenti.pdf:application/pdf;Snapshot:/Users/lello/Zotero/storage/KM9I3E2M/10.html:text/html},
  ISSN                     = {0022-4715, 1572-9613},
  Keywords                 = {Mathematical and Computational Physics, noncommutative cumulants, Physical Chemistry, positivity problems, quantum physics, statistical physics, Stochastic differential equations},
  Language                 = {en},
  Url                      = {http://link.springer.com/article/10.1007/BF01028479},
  Urldate                  = {2014-01-30}
}

@Article{Heider84,
  Author                   = {Heider, N and Fischer, S. F.},
  Journal                  = {Chem. Phys.},
  Year                     = {1984},
  Pages                    = {209},
  Volume                   = {88}
}

@Article{Heitele94,
  Title                    = {Energy Gap and Temperature Dependence of Photoinduced Electron Transfer in {Porphyrin-Quinone} Cyclophanes},
  Author                   = {H. Heitele and F. Poellinger and T. Haeberle and M. E. {Michel-Beyerle} and H. A. Staab},
  Journal                  = {J. Phys. Chem.},
  Year                     = {1994},

  Month                    = jul,
  Number                   = {30},
  Pages                    = {7402--7410},
  Volume                   = {98},

  Bdsk-url-1               = {http://dx.doi.org/10.1021/j100081a028},
  Date-modified            = {2014-06-09 09:43:10 +0000},
  Owner                    = {lello},
  Timestamp                = {2010.06.10}
}

@Article{Heller72,
  Author                   = {Heller, D. F. and Freed, K. F. and Gelbart, W. M.},
  Journal                  = {J. Chem. Phys.},
  Year                     = {1972},
  Pages                    = {2309},
  Volume                   = {56}
}

@Article{Heller81,
  Author                   = {Heller, E.},
  Journal                  = {Acc. Chem. {R}es.},
  Year                     = {1981},
  Pages                    = {368},
  Volume                   = {14}
}

@Article{Heller1976,
  Title                    = {{Time dependent variational approach to semiclassical dynamics}},
  Author                   = {Heller, Eric J.},
  Journal                  = {The Journal of Chemical Physics},
  Year                     = {1976},

  Month                    = jan,
  Number                   = {1},
  Pages                    = {63--73},
  Volume                   = {64},

  Abstract                 = {Explicitly time dependent methods for semiclassical dynamics are explored using variational principles. The Dirac--Frenkel--{McLachlan} variational principle for the time dependent Schr{\"o}dinger equation and a variational correction procedure for wavefunctions and transition amplitudes are reviewed. These variational methods are shown to be promising tools for the solution of semiclassical problems where the correspondence principle, classical intuition, or experience suggest reasonable trial forms for the time dependent wavefunction. Specific trial functions are discussed for several applications, including the curve crossing problem. The useful semiclassical content of the time dependent Hartree approximation is discussed. Procedures for the variational propagation of density matrices are also derived.},
  Bdsk-url-1               = {http://scitation.aip.org/content/aip/journal/jcp/64/1/10.1063/1.431911},
  Bdsk-url-2               = {http://dx.doi.org/10.1063/1.431911},
  Date-added               = {2014-11-09 07:52:42 +0000},
  Date-modified            = {2014-11-09 07:52:43 +0000},
  Doi                      = {10.1063/1.431911},
  ISSN                     = {0021-9606, 1089-7690},
  Keywords                 = {{DIRAC} {EQUATION}, {VARIATIONAL} {METHODS}, Variational principles, {WAVE} {FUNCTIONS}},
  Url                      = {http://scitation.aip.org/content/aip/journal/jcp/64/1/10.1063/1.431911},
  Urldate                  = {2014-11-09}
}

@Article{Herschbach66,
  Author                   = {Herschbach, D. R.},
  Journal                  = {Adv. Chem. Phys.},
  Year                     = {1966},
  Pages                    = {319},
  Volume                   = {10}
}

@Book{Herzberg67,
  Title                    = {Electronic Spectra and Electronic {S}tructure of Polyatomic Molecules},
  Author                   = {Herzberg, G.},
  Publisher                = {Van Nostrand, Princeton, N.J.},
  Year                     = {1967}
}

@Article{Herzberg63,
  Author                   = {Herzberg, G. and Longuet-Higgins H. C.},
  Journal                  = {{D}isc. {F}araday Soc},
  Year                     = {1963},
  Pages                    = {77},
  Volume                   = {35}
}

@Article{Herzberg33,
  Author                   = {Herzberg, G. and Teller, E.},
  Journal                  = {Z. Phys. Chem. ({L}eipz.)},
  Year                     = {1933},
  Pages                    = {410},
  Volume                   = {11}
}

@Article{Hickman55,
  Title                    = {Electron Attachment in Sulphur Hexafluoride Using Monoenergetic Electrons},
  Author                   = {Hickman, W. M. and Fox, R. E.},
  Journal                  = {J. Chem. Phys.},
  Year                     = {1955},
  Pages                    = {642-647},
  Volume                   = {25},

  Owner                    = {lello},
  Timestamp                = {2007.04.22}
}

@Book{Hille92,
  Author                   = {Hille, B.},
  Publisher                = {Sinauer Associates Inc.: Sunderland MA},
  Year                     = {1992},

  Journal                  = {{I}onic Channels of Excitable Membranes}
}

@Article{Hillenbrand84,
  Author                   = {Hillenbrand, E. R. and Scheiner, S.},
  Journal                  = {J. Am. Chem. Soc.},
  Year                     = {1984},
  Pages                    = {6266},
  Volume                   = {106}
}

@Article{Hirst98,
  Author                   = {Hirst, J. and Duff, J. L. C. and Jameson, G. N. and Kemper, M. A. and Burgess, B. K. and Armstrong, F. A.},
  Journal                  = {J. Am. Chem. Soc.},
  Year                     = {1998},
  Pages                    = {7085},
  Volume                   = {120}
}

@Article{Hochbruck97,
  Author                   = {Hochbruck, M. and Lubich, Ch.},
  Journal                  = {{SIAM} J. Numer. Anal.},
  Year                     = {1997},
  Pages                    = {1911},
  Volume                   = {34}
}

@Article{Hogiu00,
  Author                   = {Hogiu, S. and Werncke, W. and Pfeiffer M. and Elsaesser, T.},
  Journal                  = {J. Chem. Phys.},
  Year                     = {2000},
  Number                   = {4},
  Volume                   = {113}
}

@Article{Hohenberg64,
  Author                   = {Hohenberg, P. and Khon, W.},
  Journal                  = {Phys. {R}ev.},
  Year                     = {1964},
  Pages                    = {B864},
  Volume                   = {136}
}

@Article{Holten80,
  Author                   = {Holten, D. and Hoganson, C. and Windsor, M. W. and Schenck, C. C. and Parson, W. W. and Migus, A. and Fork, R. L. and Shank, C. V.},
  Journal                  = {Biochim. Biophys. Acta},
  Year                     = {1980},
  Pages                    = {461},
  Volume                   = {592}
}

@Article{Holten78,
  Author                   = {Holten, D. and Windsor, M. W. and Parson, W. W. and Thornber, J. P.},
  Journal                  = {Biochim. Biophys. Acta},
  Year                     = {1978},
  Pages                    = {112},
  Volume                   = {501}
}

@Article{Holtzwarth96,
  Title                    = {Energetics and kinetics of radical pairs in reaction centers from Rhodobacter sphaeroides. A femtosecond transient absorption study},
  Author                   = {Holtzwarth, A. R.},
  Journal                  = {Biochemistry (Mosc.)},
  Year                     = {1996},
  Pages                    = {11820},
  Volume                   = {35},

  Owner                    = {lello},
  Timestamp                = {2006.06.23}
}

@Article{Holzapfel90,
  Author                   = {Holzapfel, W. and Finkele, U. and Kaiser, W. and Oesterhelt, D. and Scheer, H. and Stilz, H. U. and Zinth, W.},
  Journal                  = {Proc. Natl. Acad. Sci. USA},
  Year                     = {1990},
  Pages                    = {5168},
  Volume                   = {87}
}

@Article{Holzwarth96,
  Author                   = {Holzwarth, A. R. and Muller, M. G.},
  Journal                  = {Biophys. J.},
  Year                     = {1996},
  Pages                    = {11820},
  Volume                   = {35}
}

@Article{Hong-Yi89,
  Title                    = {Normally ordered {F}ranck-Condon operator: A new approach for the calculation of {F}rank-Condon factors},
  Author                   = {Hong-Yi, Fan and Zaidi, H. R.},
  Journal                  = {Int. J. Quantum Chem.},
  Year                     = {1989},
  Number                   = {2},
  Pages                    = {277--282},
  Volume                   = {35},

  Bdsk-url-1               = {http://dx.doi.org/10.1002/qua.560350204},
  Date-modified            = {2014-06-09 09:43:10 +0000},
  Owner                    = {lello},
  Timestamp                = {2006.05.16}
}

@Article{Hopfield74,
  Title                    = {Electron transfer between biological molecules by thermal activated tunneling},
  Author                   = {Hopfield, J. J.},
  Journal                  = {Proc. Natl. Acad. Sci. USA},
  Year                     = {1974},
  Pages                    = {3640-3644},
  Volume                   = {71}
}

@Article{Hopper80,
  Author                   = {Hopper, D. G.},
  Journal                  = {J. Chem. Phys.},
  Year                     = {1980},
  Pages                    = {4676},
  Volume                   = {72}
}

@Article{Houghen65,
  Author                   = {Houghen, J. T. and Watson, J. K. G.},
  Journal                  = {Can. J. Phys.},
  Year                     = {1965},
  Pages                    = {298},
  Volume                   = {43}
}

@Article{Huang50,
  Title                    = {Theory of Light Absorption and Non-Radiative Transitions in F-Centres},
  Author                   = {Huang, Kun and Rhys, Avril},
  Journal                  = {Proc. Roy. Soc. London A},
  Year                     = {1950},

  Month                    = dec,
  Note                     = {{ArticleType:} primary\_article / Full publication date: Dec. 22, 1950 / Copyright {\^A}{\copyright} 1950 The Royal Society},
  Number                   = {1078},
  Pages                    = {406--423},
  Volume                   = {204},

  Bdsk-url-1               = {http://www.jstor.org/stable/98694},
  Bdsk-url-2               = {http://dx.doi.org/10.2307/98694},
  Date-modified            = {2014-06-09 09:43:10 +0000},
  File                     = {JSTOR Full Text PDF:/home/lello/MyLibrary/storage/3HUEE5A4/Huang and Rhys - 1950 - Theory of Light Absorption and Non-Radiative Trans.pdf:application/pdf;Theory of Light Absorption and Non-Radiative Transitions in F-Centres:/home/lello/MyLibrary/storage/C6ZFTE9E/98694.html:text/html},
  ISSN                     = {00804630},
  Owner                    = {lello},
  Timestamp                = {2012.10.16},
  Urldate                  = {2009-03-25}
}

@Article{Huang96,
  Title                    = {Single site electronic spectroscopy of free base chlorin in an n-octane crystal at 5 K},
  Author                   = {Huang, Wen-Ying and Van Riper, Erik and Johnson, Lawrence W.},
  Journal                  = {Spectrochim. Acta A},
  Year                     = {1996},

  Month                    = jul,
  Number                   = {7},
  Pages                    = {761--769},
  Volume                   = {52},

  Abstract                 = {Single site fluorescence and absorption spectra of free base chlorin in an n-octane crystal at 5 K are reported. The vibrational frequencies of the ground and excited states, Qy, Qx and B, have been determined from the spectra. Evidence is found for a possible n{\oe}{\"A}‚{\`a}{\'o} state just below the Qx transition and for resonant vibronic interference between the Qx state and an underlying state's vibronic manifold. The Soret region has no structure and also shows signs of a lower energy n{\oe}{\"A}‚{\`a}{\'o} state.},
  Bdsk-url-1               = {http://www.sciencedirect.com/science/article/pii/0584853995016147},
  Bdsk-url-2               = {http://dx.doi.org/10.1016/0584-8539(95)01614-7},
  Date-modified            = {2014-06-09 09:43:10 +0000},
  File                     = {ScienceDirect Full Text PDF:/home/lello/MyLibrary/storage/6TQ57PDW/Huang et al. - 1996 - Single site electronic spectroscopy of free base c.pdf:application/pdf;ScienceDirect Snapshot:/home/lello/MyLibrary/storage/KMIDXG3W/0584853995016147.html:text/html},
  ISSN                     = {1386-1425},
  Keywords                 = {Absorption, fluorescence, Free base chlorin, Low temperature, spectroscopy},
  Owner                    = {lello},
  Timestamp                = {2012.07.31}
}

@Book{Huber69,
  Title                    = {Constants of diatomic molecules},
  Author                   = {Huber},
  Publisher                = {Van Nostrand Reinhold: New York},
  Year                     = {1969}
}

@Article{Huckel36,
  Author                   = {Huckel, E.},
  Journal                  = {{Z}. Phys. Chem. Abt. B},
  Year                     = {1936},
  Pages                    = {136},
  Volume                   = {35}
}

@Article{Huh2011,
  Title                    = {Application of time-independent cumulant expansion to calculation of {Franck--Condon} profiles for large molecular systems},
  Author                   = {Huh, Joonsuk and Berger, Robert},
  Journal                  = {Faraday Discuss.},
  Year                     = {2011},

  Month                    = jun,
  Number                   = {0},
  Pages                    = {363--373},
  Volume                   = {150},

  Abstract                 = {In this contribution, advantages and disadvantages of the time-independent and time-dependent approaches for {Franck--Condon} profile calculations are discussed within the displaced--distorted--rotated harmonic oscillator approximation. Particular strengths and prospects of a previously developed time-independent Frontiers in Spectroscopy},
  Bdsk-url-1               = {http://pubs.rsc.org/en/Content/ArticleLanding/2011/FD/c0fd00014k},
  Bdsk-url-2               = {http://dx.doi.org/10.1039/C0FD00014K},
  Date-modified            = {2014-06-09 09:43:10 +0000},
  File                     = {RSC Journal Snapshot:/home/lello/MyLibrary/storage/4M6NTBDR/Huh and Berger - 2011 - Application of time-independent cumulant expansion.pdf:application/pdf},
  Owner                    = {lello},
  Timestamp                = {2012.07.31}
}

@Article{Humphry-Baker85,
  Author                   = {Humphry-Baker, R. and Kalyanasundaram, K.},
  Journal                  = {J. Photochem.},
  Year                     = {1985},
  Pages                    = {105},
  Volume                   = {31}
}

@Article{Hung95,
  Title                    = {Coordinated photoinduced electron and proton transfer in a molecular triad},
  Author                   = {Hung, S. and McPherson, A. N. and Lin,S. and Liddell, P. A. and Seely, G. R. and Moore, T. A. and Gust, D.},
  Journal                  = {J. Am. Chem. Soc.},
  Year                     = {1995},
  Pages                    = {1657-1658},
  Volume                   = {117}
}

@Article{Hush68,
  Author                   = {Hush, N. S.},
  Journal                  = {Electrochim. Acta},
  Year                     = {1968},
  Pages                    = {1005},
  Volume                   = {13}
}

@Article{Hush67,
  Author                   = {Hush, N. S.},
  Journal                  = {Prog. {I}norg. Chem.},
  Year                     = {1967},
  Pages                    = {391},
  Volume                   = {8}
}

@Article{Husimi1940,
  Title                    = {Some Formal Properties of the Density Matrix},
  Author                   = {Husimi, K\&ocirc;di},
  Journal                  = {Proceedings of the Physico-Mathematical Society of Japan. 3rd Series},
  Year                     = {1940},
  Number                   = {4},
  Pages                    = {264--314},
  Volume                   = {22},

  Date-added               = {2014-06-10 11:34:08 +0000},
  Date-modified            = {2014-06-10 11:34:20 +0000},
  File                     = {Jstage - Full Text PDF:/Users/lello/Zotero/storage/PAQ6QJ4E/Husimi - 1940 - Some Formal Properties of the Density Matrix.pdf:application/pdf}
}

@Article{Huynh07,
  Title                    = {{Proton-Coupled} Electron Transfer},
  Author                   = {My Hang V. Huynh and Thomas J. Meyer},
  Journal                  = {Chem. Rev.},
  Year                     = {2007},

  Month                    = nov,
  Number                   = {11},
  Pages                    = {5004--5064},
  Volume                   = {107},

  Bdsk-url-1               = {http://dx.doi.org/10.1021/cr0500030},
  Date-modified            = {2014-06-09 09:43:10 +0000},
  Owner                    = {lello},
  Timestamp                = {2009.07.19}
}

@Article{Hwang2004,
  Title                    = {Electronic Decoherence Induced by Intramolecular Vibrational Motions in a Betaine Dye Molecule},
  Author                   = {H. Hwang and {P.J.} Rossky},
  Journal                  = {J. Phys. Chem. B},
  Year                     = {2004},

  Month                    = may,
  Number                   = {21},
  Pages                    = {6723--6732},
  Volume                   = {108},

  Abstract                 = {Abstract: Electronic decoherence induced only by intramolecular vibrational motions is investigated in a betaine molecule, pyridinium N-phenoxide betaine [4-(1-pyridinio)phenolate], having 60 vibrational modes. The analysis is based on the nuclear overlap/phase function {(NOPF)} that appears in the electronic reduced density matrix. To do so, geometry optimizations and vibrational normal-mode analysis in the ground state and the first excited state are performed. Coherence dissipation times according to alternative approximations are obtained, including analysis of the role of frequency shifts and Duschinsky rotation. Geometry optimization reveals a large difference between the central torsional angles of the ground and the first excited state, with a tilted geometry of the pyridinium ring also observed in the first excited state. Nevertheless, the Duschinsky rotation matrix appears nearly diagonal with only a few considerable off-diagonal elements. We find that the low frequency torsional motion does not make any significant contribution to the decay of the {NOPF.} Frequency shifts have more effect on the decay of the {NOPF} than the Duschinsky rotation does, but the simplest spin-boson model alone describes coherence decay quite well. At times long compared to the main Gaussian decay, we also observe an exponential decay modulated by phase recurrence, but the exponential decay is dominant only for the last 10-20\% of the relaxation. The calculated coherence dissipation time arising from intramolecular vibrational motions of 3.7 fs is much shorter than an estimate of the contribution to the decoherence time due to typical solvent molecules, indicating that nuclear motions in a solute molecule can have more influence on the total electronic decoherence than do solvent molecules even for a charge-transfer system such as the present case.},
  Bdsk-url-1               = {http://pubs3.acs.org/acs/journals/doilookup?in_doi=10.1021/jp037031b},
  Date-modified            = {2014-06-09 09:43:10 +0000},
  ISSN                     = {1520-6106},
  Owner                    = {lello},
  Timestamp                = {2009.05.14}
}

@Article{Hwang97,
  Title                    = {On the relationship between the dispersed polaron and spin-boson models},
  Author                   = {J. {-K.} Hwang and A. Warshel},
  Journal                  = {Chem. Phys. Lett.},
  Year                     = {1997},

  Month                    = jun,
  Number                   = {4-6},
  Pages                    = {223--225},
  Volume                   = {271},

  Abstract                 = {The dispersed polaron model {[Warshel,} Hwang, J. Chem. Phys. 84 (1986) 4938] provides a powerful way of using classical molecular dynamics simulation in evaluation of quantum mechanical rate constant for electron transfer and related processes. Similar application is provided by the so-called spin-boson Hamiltonian. Here we establish that both approaches are equivalent.},
  Bdsk-url-1               = {http://www.sciencedirect.com/science/article/B6TFN-3S9TY0H-19/2/67ace719b9fda1fe558e23692d4dd22c},
  Bdsk-url-2               = {http://dx.doi.org/10.1016/S0009-2614(97)00482-X},
  Date-modified            = {2014-06-09 09:43:10 +0000},
  ISSN                     = {0009-2614},
  Owner                    = {lello},
  Timestamp                = {2010.10.16}
}

@Article{Ianconescu2004,
  Title                    = {Photoinduced Cooling of Polyatomic Molecules in an Electronically Excited State in the Presence of Dushinskii Rotations{\^a}¬{\"A}},
  Author                   = {Reuven Ianconescu and Eli Pollak},
  Journal                  = {J. Phys. Chem. A},
  Year                     = {2004},
  Number                   = {39},
  Pages                    = {7778--7784},
  Volume                   = {108},

  Abstract                 = {We present a theoretical study of the effect of Dushinskii rotations on the vibrational population created in an excited electronic state through photoexcitation. Special attention is given to the effect of Dushinskii rotations on the possibility of cooling the vibrational population in the excited state, relative to the thermal distribution in the ground state. The absorption spectrum and corresponding average energy in the excited state are calculated using a closed-form expression for the harmonic correlation function between the ground and excited electronic states, which includes the effects of Dushinskii rotations, equilibrium position shifts, and frequency shifts between the excited- and ground-electronic-state normal modes. We investigate numerically the separate and joint effects of rotation, position shifts, and frequency shifts on the absorption spectrum and average vibrational energy in the excited electronic state. We find that, although the Dushinskii rotations generally diminish the cooling effect, the effect does not disappear and, in some cases, may also increase slightly.},
  Bdsk-url-1               = {http://dx.doi.org/10.1021/jp037739q},
  Date-modified            = {2014-06-09 09:43:10 +0000},
  Keywords                 = {{ABSORPTION,Franck-Condon,RADIATIONLESS} {DECAY}},
  Owner                    = {lello},
  Timestamp                = {2009.04.16}
}

@Article{Improta07,
  Title                    = {Accurate Steady-State and Zero-Time Fluorescence Spectra of Large Molecules in Solution by a First-Principle Computational Method},
  Author                   = {Improta, Roberto and Barone, Vincenzo and Santoro, Fabrizio},
  Journal                  = {J. Phys. Chem. B},
  Year                     = {2007},

  Month                    = dec,
  Number                   = {51},
  Pages                    = {14080--14082},
  Volume                   = {111},

  Abstract                 = {We report the first-principle calculation and analysis of the vibrationally resolved steady-state absorption and fluorescence spectra, and of the zero-time fluorescence spectrum of a sizable molecule, coumarin C153, in two different solvents. Our approach, bringing together the most recent developments in the fields of time-dependent density functional theory and of polarizable continuum solvent models, with an efficient method for the computation of vibrational contributions to transition intensities, allows a remarkable agreement with experiments, both concerning the line shapes and the solvatochromic and Stokes shifts. The method is also able to nicely describe the solvent relaxation effect on the fluorescence spectra, perfectly reproducing the energy shift between zero-time and steady-state fluorescence.},
  Bdsk-url-1               = {http://dx.doi.org/10.1021/jp7098569},
  Date-modified            = {2014-06-09 09:43:10 +0000},
  File                     = {ACS Full Text PDF w/ Links:/home/lello/MyLibrary/storage/77SA2W9F/Improta et al. - 2007 - Accurate Steady-State and Zero-Time Fluorescence S.pdf:application/pdf;ACS Full Text Snapshot:/home/lello/MyLibrary/storage/XCF9F7JC/jp7098569.html:text/html;jp7098569-file004.pdf:/home/lello/MyLibrary/storage/CR9IB4BQ/jp7098569-file004.pdf:application/pdf},
  ISSN                     = {1520-6106},
  Owner                    = {lello},
  Timestamp                = {2013.07.08},
  Urldate                  = {2013-06-14}
}

@Book{Ingold9,
  Title                    = {Structure and Mechanism in {O}rganic Chemistry},
  Author                   = {Ingold, C. K.},
  Publisher                = {Cornell University Press, Ithaca, NY},
  Year                     = {1969}
}

@Article{Innes67,
  Author                   = {Innes, K. K. and Byrne, J.P. and Ross, I. G.},
  Journal                  = {J. Mol. Spectr.},
  Year                     = {1967},
  Pages                    = {125},
  Volume                   = {22}
}

@Article{Innes88,
  Author                   = {Innes, K. K. and Ross, I. G. and Moomaw, W. R.},
  Journal                  = {J. Mol. Spectr.},
  Year                     = {1988},
  Pages                    = {492},
  Volume                   = {132}
}

@Article{Innes63,
  Author                   = {Innes, K. K. and Simmons, J. D. and Tilford, S. G.},
  Journal                  = {J. Mol. Spectr.},
  Year                     = {1963},
  Pages                    = {257},
  Volume                   = {11}
}

@Article{Islampour1989,
  Title                    = {Electronic spectral line shape of a polyatomic molecule},
  Author                   = {Islampour, Reza},
  Journal                  = {Chem. Phys.},
  Year                     = {1989},

  Month                    = jun,
  Number                   = {3},
  Pages                    = {425--435},
  Volume                   = {133},

  Abstract                 = {The electronic absorption line shape of a polyatomic molecule with harmonic potential energy surfaces is calculated using the time-correlation function formalism. It is assumed that the normal coordinate of electronic states undergo a displacement as well as a rotation (the Duschinsky transformation) upon electronic excitation. The line shape is also calculated perturbatively using the cumulant expansion which is related to the correlation function of the time-dependent energy gap between electronic states.},
  Bdsk-url-1               = {http://www.sciencedirect.com/science/article/pii/0301010489802241},
  Bdsk-url-2               = {http://dx.doi.org/10.1016/0301-0104(89)80224-1},
  Date-added               = {2014-06-09 14:42:29 +0000},
  Date-modified            = {2014-06-09 14:43:56 +0000},
  Doi                      = {10.1016/0301-0104(89)80224-1},
  File                     = {ScienceDirect Full Text PDF:/Users/lello/Zotero/storage/G35N9NKP/Reza - 1989 - Electronic spectral line shape of a polyatomic mol.pdf:application/pdf;ScienceDirect Snapshot:/Users/lello/Zotero/storage/XAN4NPWH/0301010489802241.html:text/html},
  ISSN                     = {0301-0104},
  Url                      = {http://www.sciencedirect.com/science/article/pii/0301010489802241},
  Urldate                  = {2011-10-03}
}

@Article{Islampour99,
  Title                    = {A New Expression for Multidimensional Franck-Condon Integrals},
  Author                   = {Islampour, R. and Dehestani, M. and Lin, S. H.},
  Journal                  = {J. Mol. Spectr.},
  Year                     = {1999},

  Month                    = apr,
  Pages                    = {179-184},
  Volume                   = {194},

  Abstract                 = {A new closed form expression for the Franck{\~A}¬¢{\^A}¬{\"A}{\^A}¬{\`\i}Condon integrals for overlap between arbitrary multidimensional harmonic oscillators has been exactly derived by employing the generating functions method. The calculations lead to the deduction of some general rules whereby an arbitrary multidimensional Franck{\~A}¬¢{\^A}¬{\"A}{\^A}¬{\`\i}Condon integral can be expressed as sums of products of the Hermite polynomials. Author Keywords: Franck{\~A}¬¢{\^A}¬{\"A}{\^A}¬{\`\i}Condon factors; molecular radiative and nonradiative processes},
  Bdsk-url-1               = {http://dx.doi.org/10.1006/jmsp.1998.7783},
  Date-modified            = {2014-06-09 09:43:10 +0000},
  Owner                    = {lello},
  Timestamp                = {2008.06.27}
}

@Article{Islampour91,
  Title                    = {On the theory of photoinduced intramolecular electron transfer},
  Author                   = {Reza Islampour and Sheng H. Lin},
  Journal                  = {J. Phys. Chem.},
  Year                     = {1991},

  Month                    = dec,
  Number                   = {25},
  Pages                    = {10261--10266},
  Volume                   = {95},

  Bdsk-url-1               = {http://dx.doi.org/10.1021/j100178a008},
  Date-modified            = {2014-06-09 09:43:10 +0000},
  Owner                    = {lello},
  Timestamp                = {2010.04.13}
}

@Article{Ismail02,
  Title                    = {Ultrafast Decay of Electronically Excited Singlet Cytosine via a \pi, \pi* to n_O,\pi* State Switch},
  Author                   = {Ismail, N. and Blancafort, L. and Olivucci, M. and Kohler, B. and Robb, M. A.},
  Journal                  = {J. Am. Chem. Soc.},
  Year                     = {2002},
  Pages                    = {6818--6819},
  Volume                   = {124},

  Owner                    = {lello},
  Timestamp                = {2006.07.10}
}

@Article{Ivashin98,
  Title                    = {Charge separation in photosynthetic reaction centers},
  Author                   = {Ivashin, N. and Kallebring, B. and Larsson, S. and Hansson, O.},
  Journal                  = {J. Phys. Chem. B},
  Year                     = {1998},
  Pages                    = {5017-5022},
  Volume                   = {102}
}

@Article{Izmaylov2011,
  Title                    = {Nonequilibrium Fermi golden rule for electronic transitions through conical intersections},
  Author                   = {Izmaylov, Artur F. and {Mendive--Tapia}, David and Bearpark, Michael J. and Robb, Michael A. and Tully, John C. and Frisch, Michael J.},
  Journal                  = {J. Chem. Phys.},
  Year                     = {2011},

  Month                    = dec,
  Number                   = {23},
  Pages                    = {234106--234106-14},
  Volume                   = {135},

  Abstract                 = {We consider photoinduced electronic transitions through conical intersections in large molecules. Starting from the linear vibronic model Hamiltonian and treating linear diabatic couplings within the second order cumulant expansion, we have developed a simple analytical expression for the time evolution of electronic populations at finite temperature. The derived expression can be seen as a nonequilibrium generalization of the Fermi golden rule due to a nonequilibrium character of the initial photoinduced nuclear distribution. All parameters in our model are obtained from electronic structure calculations followed by a diabatization procedure. The results of our model are found to agree well with those of quantum dynamics for a test set of systems: fulvene molecule, 2,6-bis(methylene) adamantyl cation, and its dimethyl derivative.},
  Bdsk-url-1               = {http://jcp.aip.org/resource/1/jcpsa6/v135/i23/p234106_s1},
  Bdsk-url-2               = {http://dx.doi.org/10.1063/1.3667203},
  Date-added               = {2014-05-08 04:41:57 +0000},
  Date-modified            = {2014-06-09 09:43:10 +0000},
  File                     = {AIP Journal PDF:/Users/lello/Zotero/storage/3N52PDXZ/Izmaylov et al. - 2011 - Nonequilibrium Fermi golden rule for electronic tr.pdf:application/pdf;AIP Journal Snapshot:/Users/lello/Zotero/storage/FD757BEZ/p234106_s1.html:text/html;SuppInfo.txt:/Users/lello/Zotero/storage/87KJM24Q/SuppInfo.txt:text/plain;SuppMaterial-Derivation.pdf:/Users/lello/Zotero/storage/VEE4D2XB/SuppMaterial-Derivation.pdf:application/pdf},
  ISSN                     = {00219606},
  Urldate                  = {2012-06-21}
}

@Article{Jackels76,
  Author                   = {Jackels, C. F. and Davidson, E. R.},
  Journal                  = {J. Chem. Phys.},
  Year                     = {1976},
  Pages                    = {2941},
  Volume                   = {65}
}

@Article{Jackiw1979,
  Title                    = {{Time-dependent variational principle and the effective action}},
  Author                   = {Jackiw, R. and Kerman, A.},
  Journal                  = {Physics Letters A},
  Year                     = {1979},

  Month                    = apr,
  Number                   = {2--3},
  Pages                    = {158--162},
  Volume                   = {71},

  Abstract                 = {The time-dependent variational principle used in derivations of time-dependent Hartree-Fock theory gives a variational definition for the effective action - the generating functional of single particle irreducible n-point functions.},
  Bdsk-url-1               = {http://www.sciencedirect.com/science/article/pii/0375960179901518},
  Bdsk-url-2               = {http://dx.doi.org/10.1016/0375-9601(79)90151-8},
  Date-added               = {2014-11-21 10:01:40 +0000},
  Date-modified            = {2014-11-21 10:01:40 +0000},
  Doi                      = {10.1016/0375-9601(79)90151-8},
  ISSN                     = {0375-9601},
  Url                      = {http://www.sciencedirect.com/science/article/pii/0375960179901518},
  Urldate                  = {2014-11-21}
}

@Article{Jang01,
  Author                   = {Jang, S. and Cao, J.},
  Journal                  = {J. Chem. Phys.},
  Year                     = {2001},
  Pages                    = {9959},
  Volume                   = {114}
}

@Article{Jang2002,
  Title                    = {Nonequilibrium generalization of F{\"o}rster-Dexter theory for excitation energy transfer},
  Author                   = {Jang, Seogjoo and Jung, YounJoon and Silbey, Robert J.},
  Journal                  = {Chem. Phys.},
  Year                     = {2002},

  Month                    = jan,
  Number                   = {1-3},
  Pages                    = {319--332},
  Volume                   = {275},

  Bdsk-url-1               = {http://www.sciencedirect.com/science/article/pii/S0301010401005389},
  Bdsk-url-2               = {http://dx.doi.org/16/S0301-0104(01)00538-9},
  Date-added               = {2014-08-11 17:08:04 +0000},
  Date-modified            = {2014-08-11 17:08:24 +0000},
  Doi                      = {16/S0301-0104(01)00538-9},
  File                     = {ScienceDirect Full Text PDF:/Users/lello/Zotero/storage/RV5QN2P6/Jang et al. - 2002 - Nonequilibrium generalization of F{\"o}rster-Dexter th.pdf:application/pdf;ScienceDirect Snapshot:/Users/lello/Zotero/storage/SUKGIXGD/S0301010401005389.html:text/html},
  ISSN                     = {0301-0104},
  Url                      = {http://www.sciencedirect.com/science/article/pii/S0301010401005389},
  Urldate                  = {2011-07-19}
}


@Article{Jean:92,
  Title                    = {Application of a multilevel Redfield theory to electron transfer in condensed phases},
  Author                   = {Jean, John M. and Friesner, Richard A. and Fleming, Graham R.},
  Journal                  = {J. Chem.\ Phys.},
  Year                     = {1992},
  Pages                    = {5827--5842},
  Volume                   = {96}
}

@Article{jelisavcic:5272,
  Title                    = {Electron scattering from perfluorocyclobutane (c-C[sub 4]F[sub 8])},
  Author                   = {M. Jelisavcic and R. Panajotovic and M. Kitajima and M. Hoshino and H. Tanaka and S. J. Buckman},
  Journal                  = {J. Chem. Phys.},
  Year                     = {2004},
  Number                   = {11},
  Pages                    = {5272-5280},
  Volume                   = {121},

  Bdsk-url-1               = {http://link.aip.org/link/?JCP/121/5272/1},
  Bdsk-url-2               = {http://dx.doi.org/10.1063/1.1782174},
  Date-modified            = {2014-06-09 09:43:10 +0000},
  Keywords                 = {organic compounds; molecule-electron collisions; electron impact excitation; ground states; vibrational states; excited states},
  Publisher                = {AIP}
}

@Article{Jipson81,
  Author                   = {Jipson, V. P.; Jones, C. R.},
  Journal                  = {IBM Technol. Bull.},
  Year                     = {1981},
  Note                     = {Squaraines applied in optical disks.},
  Pages                    = {298},
  Volume                   = {24},

  Owner                    = {lello},
  Timestamp                = {2013.07.11}
}

@Article{Joachim00,
  Title                    = {Electronics using hybrid-molecular and mono-molecular devices},
  Author                   = {Joachim, C. and Gimzewski, J. K. and Aviram, A.},
  Journal                  = {Nature},
  Year                     = {2000},
  Pages                    = {541-548},
  Volume                   = {408}
}

@Article{Johnson75,
  Author                   = {Johnson, C. D.},
  Journal                  = {Chem. {R}ev.},
  Year                     = {1975},
  Pages                    = {755},
  Volume                   = {75}
}

@Article{Johnson07,
  Title                    = {Squaraine Rotaxanes: Superior Substitutes for Cy-5 in Molecular Probes for Near-Infrared Fluorescence Cell Imaging},
  Author                   = {Johnson, James R. and Fu, Na and Arunkumar, Easwaran and Leevy, W. Matthew and Gammon, Seth T. and Piwnica-Worms, David and Smith, Bradley D.},
  Journal                  = {Angew. Chem., Int. Ed.},
  Year                     = {2007},
  Number                   = {29},
  Pages                    = {5528--5531},
  Volume                   = {46},

  Bdsk-url-1               = {http://onlinelibrary.wiley.com/doi/10.1002/anie.200701491/abstract},
  Bdsk-url-2               = {http://dx.doi.org/10.1002/anie.200701491},
  Copyright                = {Copyright {\^A}{\copyright} 2007 {WILEY-VCH} Verlag {GmbH} \& Co. {KGaA}, Weinheim},
  Date-modified            = {2014-06-09 09:43:10 +0000},
  File                     = {Snapshot:/home/lello/MyLibrary/storage/GU5HKJRW/abstract;jsessionid=37EF785F935325D785D7523C2F530496.html:text/html},
  ISSN                     = {1521-3773},
  Keywords                 = {cell recognition, dyes/pigments, fluorescence, imaging agents, rotaxanes},
  Language                 = {en},
  Owner                    = {lello},
  Shorttitle               = {Squaraine Rotaxanes},
  Timestamp                = {2013.07.08},
  Urldate                  = {2013-07-08}
}

@Article{Johnson06,
  Title                    = {The calculation of vibrational intensities in forbidden electronic transitions},
  Author                   = {Philip M. Johnson and Haifeng Xu and Trevor J. Sears},
  Journal                  = {J. Chem. Phys.},
  Year                     = {2006},

  Month                    = oct,
  Pages                    = {164330-6},
  Volume                   = {125},

  Bdsk-url-1               = {http://link.aip.org/link/?JCP/125/164330/1},
  Date-modified            = {2014-06-09 09:43:10 +0000},
  Keywords                 = {configuration interactions,Franck-Condon factors,organic compounds,positive ions,spectral line intensity,transition moments,vibrational states},
  Owner                    = {lello},
  Timestamp                = {2007.12.11}
}

@Article{Johnstone91,
  Author                   = {Johnstone, J. F. and Ridd, J. H. and Sandall, J. P. B.},
  Journal                  = {J. Chem. Soc., Perkin {T}rans. 2},
  Year                     = {1991},
  Pages                    = {623},
  Volume                   = {1991}
}

@Article{Johnstone89,
  Author                   = {Johnstone, J. F. and Ridd, J. H. and Sandall, J. P. B.},
  Journal                  = {J. Chem. Soc., {C}hem. {C}ommun.},
  Year                     = {1989},
  Pages                    = {244}
}

@Article{Joran87,
  Title                    = {Effect of exothermicity on electron transfer rates in photosynthetic molecular models},
  Author                   = {A. D. Joran and B. A. Leland and P. M. Felker and A. H. Zewail and J. J. Hopfield and P. B. Dervan},
  Journal                  = {Nature},
  Year                     = {1987},
  Number                   = {6122},
  Pages                    = {508--511},
  Volume                   = {327},

  Bdsk-url-1               = {http://www.nature.com/doifinder/10.1038/327508a0},
  Bdsk-url-2               = {http://dx.doi.org/10.1038/327508a0},
  Date-modified            = {2014-06-09 09:43:10 +0000},
  ISSN                     = {0028-0836},
  Owner                    = {lello},
  Timestamp                = {2010.08.23}
}

@Article{Jortner80,
  Title                    = {Dynamics of electron transfer in bacterial photosynthesis},
  Author                   = {Joshua Jortner},
  Journal                  = {Biochim. Biophys. Acta, Bioener.},
  Year                     = {1980},

  Month                    = dec,
  Number                   = {4},
  Pages                    = {193--230},
  Volume                   = {594},

  Bdsk-url-1               = {http://www.sciencedirect.com/science/article/B758C-47VJT10-H/2/0092be8d8669b3d7e64f7d4bad9b77d6},
  Bdsk-url-2               = {http://dx.doi.org/10.1016/0304-4173(80)90001-4},
  Date-modified            = {2014-06-09 09:43:10 +0000},
  ISSN                     = {0304-4173},
  Owner                    = {lello},
  Timestamp                = {2010.03.10}
}

@Article{Jortner76,
  Title                    = {Temperature dependent activation energy for electron transfer between biological molecules},
  Author                   = {Jortner, J.},
  Journal                  = {J. Chem. Phys.},
  Year                     = {1976},
  Pages                    = {4860},
  Volume                   = {64}
}


@Article{Jortner2002,
  Title                    = {{Superexchange Mediated Charge Hopping in {DNA}†}},
  Author                   = {Jortner, Joshua and Bixon, M. and Voityuk, Alexander A. and R{\"o}sch, Notker},
  Journal                  = {The Journal of Physical Chemistry A},
  Year                     = {2002},
  Number                   = {33},
  Pages                    = {7599--7606},
  Volume                   = {106},

  Abstract                 = {We explore the relationship between the electronic-nuclear level structure, the electronic couplings, and the dynamics of hole hopping transport in {DNA}. We utilized the electronic coupling matrix elements for hole transfer between nearest-neighbor nucleobases in {DNA} [Voityuk, A. A.; Jortner, J.; Bixon, M.; R{\"o}sch, N. J. Chem. Phys. 2001, 114, 5614] to evaluate intrastrand and interstrand superexchange electronic couplings, which determine hole hopping rates within the framework of a semiempirical quantum mechanical-kinetic model. Calculations of the exponential distance (R) dependence of the superexchange mediated intrastrand electronic couplings {\textbar}Vsuper{\textbar}2 ? exp(??R) between guanines (G) in ?short? G+(T?A){nG} (n ? 3) duplexes result in ? = 0.8?0.9 {\AA}-1. We interpret the experimental data on time-resolved hole transport in the presence of a site-specifically bound methyl transferase mutant in {DNA} [Wagenknecht, H.-A.; Rajski, S. R.; Pascally, M.; Stemp, E. D. A.; Barton, J. K. J. Am. Chem. Soc. 2001, 123, 4400] in terms of composite sequential, interstrand and intrastrand superexchange mediated, and direct interstrand hole hopping. This mechanism accounts for the rate determining step, for the weak duplex size dependence of the rate, and for the long-range charge transport induced by interstrand superexchange via short (T?A) bridges, containing a single mediating nucleobase. For hole transfer via longer (T?A)n (n ? 3) bridges, the superexchange mechanism is replaced by the parallel mechanism of thermally induced hole hopping ({TIH}) via long (A)n chains. A kinetic analysis of the experimental data for hole transport through seven {GG} pairs separated by (T?A)n (n = 2?5) bridges across the 3??5? strand of the {DNA} duplex [Sartor, V.; Boone, E.; Schuster, G. B. J. Phys. Chem. B, 2001, 105, 11057] reveals that the superexchange?{TIH} crossover occurs at n = nx = 3. The explorations of the range of applicability and the breakdown of the superexchange mechanism in {DNA} lay the foundations for the scrutiny of the universality and system specificity of this mechanism in large-scale chemical and biophysical systems.},
  Bdsk-url-1               = {http://dx.doi.org/10.1021/jp014232b},
  Date-added               = {2015-01-21 11:48:54 +0000},
  Date-modified            = {2015-01-21 11:48:54 +0000},
  Doi                      = {10.1021/jp014232b},
  ISSN                     = {1089-5639},
  Url                      = {http://dx.doi.org/10.1021/jp014232b},
  Urldate                  = {2015-01-21}
}

@Book{Jortner69,
  Title                    = {Advances in Photochemistry},
  Author                   = {Jortner, J. and Rice, S. A. and Hochstrasser, R. M.},
  Publisher                = {W. A. Noyes, J. N. Pitts, and G. Hammond, Eds. Wiley, New York},
  Year                     = {1969},
  Volume                   = {7},

  Pages                    = {149--309}
}

@Article{Koppel84,
  Author                   = {K\"oppel, H. and Domcke, W. and Cederbaum, L.S.},
  Journal                  = {Advan. Chem. Phys.},
  Year                     = {1984},
  Pages                    = {59},
  Volume                   = {57}
}

@Article{Kuhl:02,
  Title                    = {Multilevel Redfield description of the dissipative dynamics at conical intersections},
  Author                   = {K\"uhl, Axel and Domcke, Wolfgang},
  Journal                  = {J. Chem. Phys.},
  Year                     = {2002},
  Pages                    = {263-274},
  Volume                   = {116},

  Bdsk-url-1               = {http://link.aip.org/link/?JCP/116/263/1},
  Date-modified            = {2014-06-09 09:43:10 +0000},
  Keywords                 = {matrix algebra,potential energy surfaces,spectra}
}

@Article{Kuhl00,
  Author                   = {K\"uhl, A. and Domcke, W.},
  Journal                  = {Chem. Phys.},
  Year                     = {2000},
  Pages                    = {227},
  Volume                   = {259}
}

@Article{Kakitani81,
  Title                    = {A possible new mechanism of temperature dependence of electron transfer in photosynthetic systems},
  Author                   = {Toshiaki Kakitani and Hiroko Kakitani},
  Journal                  = {Biochim. Biophys. Acta, Bioener.},
  Year                     = {1981},

  Month                    = may,
  Number                   = {3},
  Pages                    = {498--514},
  Volume                   = {635},

  Abstract                 = {A new theory for the electron transfer by the non-adiabatic process is formulated taking into account the origin shift and the frequency change of the vibration. The resultant formulas are quite similar to those of Jortner {(Jortner,} J. (1976) J. Chem. Phys. 64, 4860-4867) except that the free energy gap {[Delta]G} is used instead of the energy gap {[Delta]E.} By applying this theory to the photosynthetic electron transfer, the role of the remarkable temperature dependence of the electron transfer from cytochrome to P+ in Chromatium vinosum and the experimental data were reproduced very well using a small value of the coupling strength in contrast with the previous theory. This implies that proteins play a role to exclude many of the solvent molecules from the region of the electron transfer reaction between the donor and acceptor molecules. The negative activation process in the back electron transfer from {Q-A} to P+, the very slow back electron transfer from I- to P+ and the solvent isotope effect on the cytochrome oxidation are also successfully explained by this new theory. It is shown that even a qualitative conclusion as to the molecular parameters obtained from the temperature dependence of the electron transfer is different between the present theory and that of Jortner.},
  Bdsk-url-1               = {http://www.sciencedirect.com/science/article/B6T1S-47RS9FG-J4/2/4879d1fb760fee168610e0fecd8e8c23},
  Bdsk-url-2               = {http://dx.doi.org/10.1016/0005-2728(81)90109-2},
  Date-modified            = {2014-06-09 09:43:10 +0000},
  ISSN                     = {0005-2728},
  Keywords                 = {{ELECTRON} {TRANSFER,} Free energy gap, Isotope effect, photosynthesis, {TEMPERATURE} {DEPENDENCE}},
  Owner                    = {lello},
  Timestamp                = {2010.04.12}
}

@Article{Kalantonis2003,
  Title                    = {{On the application of optimization methods to the determination of members of families of periodic solutions}},
  Author                   = {Kalantonis, V. S. and Perdios, E. A. and Perdiou, A. E. and Ragos, O. and Vrahatis, M. N.},
  Journal                  = {Astrophysics and Space Science},
  Year                     = {2003},

  Month                    = dec,
  Number                   = {4},
  Pages                    = {479--488},
  Volume                   = {288},

  Abstract                 = {The techniques used for the numerical computation of families of periodic orbits of dynamical systems rely on predictor-corrector algorithms. These algorithms usually depend on the solution of systems of approximate equations constructed from the periodicity conditions of these orbits. In this contribution we transform the root finding procedure to an optimization one which is applied on an objective function based on the exact periodicity conditions. Thus, the determination of periodic solutions and families of such orbits can be accomplished through unconstrained optimization. In this paper we apply and compare some well-known minimization methods for the solution of this problem. The obtained results are promising.},
  Bdsk-url-1               = {http://link.springer.com/article/10.1023/B%3AASTR.0000005100.68114.26},
  Bdsk-url-2               = {http://dx.doi.org/10.1023/B:ASTR.0000005100.68114.26},
  Date-added               = {2014-10-06 15:21:13 +0000},
  Date-modified            = {2014-10-06 15:21:13 +0000},
  Doi                      = {10.1023/B:ASTR.0000005100.68114.26},
  ISSN                     = {0004-640X, 1572-946X},
  Keywords                 = {astronomy, {DYNAMICAL} {SYSTEMS}, families of periodic solutions, fixed points, optimization methods, periodic solutions, Poincar{\'e} map},
  Language                 = {en},
  Url                      = {http://link.springer.com/article/10.1023/B%3AASTR.0000005100.68114.26},
  Urldate                  = {2014-10-06}
}

@Article{Kamat92,
  Title                    = {Photochemistry of squaraine dyes. 1. Excited singlet, triplet, and redox states of bis[4-(dimethylamino)phenyl]squaraine and bis[4-(dimethylamino)-2-hydroxyphenyl]squaraine},
  Author                   = {Kamat, Prashant V. and Das, Suresh and Thomas, K. George and George, Manapurathu V.},
  Journal                  = {J. Phys. Chem.},
  Year                     = {1992},

  Month                    = jan,
  Number                   = {1},
  Pages                    = {195--199},
  Volume                   = {96},

  Bdsk-url-1               = {http://dx.doi.org/10.1021/j100180a038},
  Date-modified            = {2014-06-09 09:43:10 +0000},
  File                     = {ACS Full Text PDF:/home/lello/MyLibrary/storage/MWMEK4X5/Kamat et al. - 1992 - Photochemistry of squaraine dyes. 1. Excited singl:;ACS Full Text Snapshot:/home/lello/MyLibrary/storage/GQ6XW2VT/j100180a038.html:text/html;Photochemistry of squaraine dyes. 1. Excited singlet, triplet, and redox states of bis[4-(dimethylamino)phenyl]squaraine and bis[4-(dimethylamino)-2-hydroxyphenyl]squaraine - The Journal of Physical Chemistry (ACS Publications):/home/lello/MyLibrary/storage/ZQSQJ2IE/j100180a038.html:text/html},
  Owner                    = {lello},
  Timestamp                = {2013.07.11},
  Urldate                  = {2011-02-28}
}

@Article{Kaplan67,
  Author                   = {Kaplan, L. and Wilzbach, K. E.},
  Journal                  = {J. Am. Chem. Soc.},
  Year                     = {1967},
  Pages                    = {1030},
  Volume                   = {89}
}

@Article{Kasha50,
  Author                   = {Kasha, M.},
  Journal                  = {Discussion {F}araday Soc.},
  Year                     = {1950},
  Pages                    = {14},
  Volume                   = {9}
}

@Article{Kassner73,
  Author                   = {Kassner, R. J.},
  Journal                  = {J. Am. Chem. Soc.},
  Year                     = {1973},
  Pages                    = {2674},
  Volume                   = {95}
}

@Article{Katz2008,
  Title                    = {{Stochastic surrogate Hamiltonian}},
  Author                   = {Katz, Gil and Gelman, David and Ratner, Mark A. and Kosloff, Ronnie},
  Journal                  = {J. Chem. Phys.},
  Year                     = {2008},

  Month                    = jul,
  Number                   = {3},
  Pages                    = {034108},
  Volume                   = {129},

  Abstract                 = {The surrogate Hamiltonian is a general scheme to simulate the many body quantum dynamics composed of a primary system coupled to a bath. The method has been based on a representative bath Hamiltonian composed of two-level systems that is able to mimic the true system-bath dynamics up to a prespecified time. The original surrogate Hamiltonian method is limited to short time dynamics since the size of the Hilbert space required to obtain convergence grows exponentially with time. By randomly swapping bath modes with a secondary thermal reservoir, the method can simulate quantum dynamics of the primary system from short times to thermal equilibrium. By averaging a small number of realizations converged values of the system observables are obtained avoiding the exponential increase in resources. The method is demonstrated for the equilibration of a molecular oscillator with a thermal bath.},
  Bdsk-url-1               = {http://scitation.aip.org/content/aip/journal/jcp/129/3/10.1063/1.2946703},
  Bdsk-url-2               = {http://dx.doi.org/10.1063/1.2946703},
  Date-added               = {2014-09-20 13:10:15 +0000},
  Date-modified            = {2014-09-20 13:10:15 +0000},
  Doi                      = {10.1063/1.2946703},
  ISSN                     = {0021-9606, 1089-7690},
  Keywords                 = {Dephasing, {EQUATIONS} {OF} {MOTION}, {HILBERT} {SPACE}, Oscillators, {WAVE} {FUNCTIONS}},
  Url                      = {http://scitation.aip.org/content/aip/journal/jcp/129/3/10.1063/1.2946703},
  Urldate                  = {2014-09-20}
}

@Article{Kaufmann75,
  Author                   = {Kaufmann, K. J. and Dutton, P. L. and Netzel, T. L. and Leigh, J. S. and Rentzepis, P. M.},
  Journal                  = {Science},
  Year                     = {1975},
  Pages                    = {1301},
  Volume                   = {188}
}

@Article{Keegan82a,
  Author                   = {J.K. Keegan and A.M. Stolzenberg and Y.-C. Lu and R.E. Linder and G. Barth and A. Mocowitz and E. Bunnerrberg and C. Djerassi},
  Journal                  = {J. Am. Chem. Soc.},
  Year                     = {1982},
  Pages                    = {4305},
  Volume                   = {104},

  Owner                    = {lello},
  Timestamp                = {2012.08.06}
}

@Article{Keegan82b,
  Author                   = {J.K. Keegan and A.M. Stolzenberg and Y.-C. Lu and R.E. Linder and G. Barth and A. Mocowitz and E. Bunnerrberg and C. Djerassi},
  Journal                  = {J. Am. Chem. Soc.},
  Year                     = {1982},
  Pages                    = {4317},
  Volume                   = {104},

  Owner                    = {lello},
  Timestamp                = {2012.08.06}
}

@Article{Kemper1978,
  Title                    = {A backtracking algorithm for exact counting of internal molecular energy levels},
  Author                   = {Kemper, M. J. H. and Van Dijk, J. M. F. and Buck, H. M.},
  Journal                  = {Chem. Phys. Lett.},
  Year                     = {1978},

  Month                    = jan,
  Number                   = {1},
  Pages                    = {121--124},
  Volume                   = {53},

  Abstract                 = {An algorithm is described for counting exactly internal molecular energy levels. Difficulties in the concept of the density of states are reinvestigated. The influence of anharmonicity is shortly discussed and it is shown that reliable densities can only be obtained for low energies if anharmonicity constants are used.},
  Bdsk-url-1               = {http://www.sciencedirect.com/science/article/B6TFN-44J110F-8N/1/5b0ca19e860aa1be299c856f07170282},
  Bdsk-url-2               = {http://dx.doi.org/10.1016/0009-2614(78)80405-9},
  Date-modified            = {2014-06-09 09:43:10 +0000},
  File                     = {CPL_KDB.pdf:/home/lello/MyLibrary/storage/NWKVMAVA/CPL_KDB.pdf:application/pdf},
  Owner                    = {lello},
  Timestamp                = {2012.09.09},
  Urldate                  = {2008-06-18}
}

@Article{Kenkre:94,
  Title                    = {Theory of vibrational relaxation of polyatomic molecules in liquids},
  Author                   = {Kenkre, V. M. and Tokmakoff, A. and Fayer, M. D.},
  Journal                  = {J. Chem. Phys.},
  Year                     = {1994},

  Month                    = dec,
  Pages                    = {10618-10629},
  Volume                   = {101},

  Bdsk-url-1               = {http://link.aip.org/link/?JCP/101/10618/1},
  Date-modified            = {2014-06-09 09:43:10 +0000},
  Keywords                 = {ANNIHILATION OPERATORS,ASYMMETRY,BOSONS,CREATION OPERATORS,DEGREES OF FREEDOM,FREQUENCY DEPENDENCE,LIQUIDS,NORMALMODE ANALYSIS,POLYATOMIC MOLECULES,QUANTUM MECHANICS,RANDOM PHASE APPROXIMATION,RELAXATION,SOLID SOLUTIONS,SOLVENTS,TEMPERATURE EFFECTS,VIBRATIONAL STATES}
}

@Article{Kennedy01,
  Author                   = {Kennedy, M. L. and Silchenko, S. and Houndonougbo, N. and Gibney, B. R. and Dutton, L. and Rogers, K. R. and Benson D. R.},
  Journal                  = {J. Am. Chem. Soc.},
  Year                     = {2001},
  Pages                    = {4635},
  Volume                   = {123}
}

@Article{Kenner45,
  Author                   = {Kenner, J.},
  Journal                  = {Nature},
  Year                     = {1945},
  Pages                    = {369},
  Volume                   = {156}
}

@Article{Kerman1976,
  Title                    = {{Hamiltonian formulation of time-dependent variational principles for the many-body system}},
  Author                   = {Kerman, A. K and Koonin, S. E},
  Journal                  = {Annals of Physics},
  Year                     = {1976},

  Month                    = sep,
  Number                   = {1--2},
  Pages                    = {332--358},
  Volume                   = {100},

  Abstract                 = {We discuss a canonical Hamiltonian formulation for the general time-dependent variational principle associated with the Schroedinger equation. It is expected that such methods will be useful for a wide range of systems including the many body problem and field theory. It is hoped that the canonical formulation will be an aid in identifying useful further approximation schemes for complicated systems; for example, the reduction to some sort of fluid dynamics for the many body scattering problem or the identification of suitable dissipation terms in a reduced description by the use of statistical arguments.},
  Bdsk-url-1               = {http://www.sciencedirect.com/science/article/pii/0003491676900658},
  Bdsk-url-2               = {http://dx.doi.org/10.1016/0003-4916(76)90065-8},
  Date-added               = {2014-11-02 15:46:41 +0000},
  Date-modified            = {2014-11-02 15:46:41 +0000},
  Doi                      = {10.1016/0003-4916(76)90065-8},
  ISSN                     = {0003-4916},
  Url                      = {http://www.sciencedirect.com/science/article/pii/0003491676900658},
  Urldate                  = {2014-11-02}
}

@Article{Kestner74,
  Title                    = {Thermal electron transfer reactions in polar solvents},
  Author                   = {Kestner, N. R. and Logan, J. and Jortner, J.},
  Journal                  = {J. Phys. Chem.},
  Year                     = {1974},
  Pages                    = {2148-2166},
  Volume                   = {78}
}

@Article{Khon65,
  Author                   = {Khon, W. and Sham, J.},
  Journal                  = {Phys. {R}ev.},
  Year                     = {1965},
  Pages                    = {A1133},
  Volume                   = {140}
}

@Article{Kim93,
  Author                   = {Kim, E. K. and Bockmann, T. M. and Kochi, J. K.},
  Journal                  = {J. Am. Chem. Soc.},
  Year                     = {1993},
  Pages                    = {3091},
  Volume                   = {115}
}

@Article{Kim91,
  Author                   = {Kim, E. K. and Kochi, J. K.},
  Journal                  = {J. Am. Chem. Soc.},
  Year                     = {1991},
  Pages                    = {4962},
  Volume                   = {113}
}

@Article{Kim92,
  Author                   = {Kim, E. K. and Lee, E. K. and Kochi, J. K.},
  Journal                  = {J. Am. Chem. Soc.},
  Year                     = {1992},
  Pages                    = {1756},
  Volume                   = {114}
}

@Article{Kim96,
  Author                   = {Kim, Y.},
  Journal                  = {J. Am. Chem. Soc.},
  Year                     = {1996},
  Pages                    = {1522},
  Volume                   = {118}
}

@Article{King90,
  Title                    = {Investigation of the free energy functions for electron transfer reactions},
  Author                   = {King, Gregory and Warshel, Arieh},
  Journal                  = {J. Chem. Phys.},
  Year                     = {1990},

  Month                    = dec,
  Number                   = {12},
  Pages                    = {8682--8692},
  Volume                   = {93},

  Abstract                 = {The free energy functions for electron transfer reactions in solution are explored using a previously developed microscopic simulation approach that provides a clear definition of these functions and the variable (the reaction coordinate) used as their argument. The issue of whether the curvatures of the two functions (which correspond to states with nonpolar and polar solutes) are different is given special attention. It is found, in contrast to some previous suggestions, that the curvatures of the two functions are quite similar, even when one would expect differences due to dielectric saturation effects, and that Marcus{\^a}¬{\"A}¬{\^o} approximation (and, in fact, the linear response theory inherent in this approximation) provides a valid description of the solvent{\^a}¬{\"A}¬{\^o}s role in electron transfer reactions over a wide range of conditions. The present study demonstrates that direct simulations of the reactant and product states do not provide the data needed for determination of the free energy functions in high energy regions. On the other hand, a free energy perturbation approach developed in our early studies does allow one to obtain statistically significant data for these regions of high free energy. Inclusion of the solvent electronic polarizabilities in the potential results in a marked lowering of the solvent reorganization energy, but does not change the ratio of the curvatures of the free energy functions for the nonpolar and polar states. Finally, the effect of solvent tunneling is evaluated with the dispersed polaron method and shown to be rather small, and it is argued that the observed deviations from the classical Marcus theory in the inverted region are due to quantum mechanical tunneling associated with the solute vibrations, rather than to differences in the curvatures of the solvent free energy functions.},
  Bdsk-url-1               = {http://jcp.aip.org/resource/1/jcpsa6/v93/i12/p8682_s1},
  Bdsk-url-2               = {http://dx.doi.org/10.1063/1.459255},
  Date-modified            = {2014-06-09 09:43:10 +0000},
  File                     = {AIP Journal PDF:/home/lello/MyLibrary/storage/VNGVQJ2H/King e Warshel - 1990 - Investigation of the free energy functions for ele.pdf:application/pdf;AIP Journal Snapshot:/home/lello/MyLibrary/storage/CE7NMCX4/p8682_s1.html:text/html},
  ISSN                     = {00219606},
  Owner                    = {lello},
  Timestamp                = {2012.10.16},
  Urldate                  = {2012-09-22}
}

@Article{King1967,
  Title                    = {Corresponding Orbitals and the Nonorthogonality Problem in Molecular Quantum Mechanics},
  Author                   = {Harry F. King and Richard E. Stanton and Hojing Kim and Robert E. Wyatt and Robert G. Parr},
  Journal                  = {J. Chem. Phys.},
  Year                     = {1967},
  Number                   = {6},
  Pages                    = {1936--1941},
  Volume                   = {47},

  Bdsk-url-1               = {http://link.aip.org/link/?JCP/47/1936/1},
  Bdsk-url-2               = {http://dx.doi.org/10.1063/1.1712221},
  Date-modified            = {2014-06-09 09:43:10 +0000},
  Owner                    = {lello},
  Timestamp                = {2009.07.19}
}

@Article{King96,
  Title                    = {Negative Ion Thermochemistry: The sulfur fluorides SF$_n$/SF$_n^-$ (n=1-7)},
  Author                   = {King, Rollin A. and Galbraith John M. and Schaefer III, Henry, F.},
  Journal                  = {J. Phys. Chem.},
  Year                     = {1996},
  Pages                    = {6061-6068},
  Volume                   = {100},

  Owner                    = {lello},
  Timestamp                = {2007.05.04}
}

@Article{Kirkwood34,
  Author                   = {Kirkwood, J. G.},
  Journal                  = {J. Chem. Phys.},
  Year                     = {1934},
  Pages                    = {351},
  Volume                   = {1}
}

@Article{Kirmaier90,
  Title                    = {Evidence that a distribution of bacterial reaction centers underlies the temperature and detection-wavelength dependence of the rates of the primary electron-transfer reactions},
  Author                   = {C Kirmaier and D Holten},
  Journal                  = {Proc. Natl. Acad. Sci. USA},
  Year                     = {1990},

  Month                    = may,
  Number                   = {9},
  Pages                    = {3552--3556},
  Volume                   = {87},

  Abstract                 = {The rates of the primary electron-transfer processes in Rhodobacter sphaeroides reaction centers have been examined in detail by using 150-fs excitation flashes at 870 nm. At room temperature the apparent time constants for both initial charge separation {(P*} --{\textgreater} {P+BPhL-)} and subsequent electron transfer {(P+BPhL-} --{\textgreater} {P+QA-)} are found to encompass a range of values (approximately 1.3-4 ps and approximately 100-320 ps, respectively), depending on the wavelength at which the kinetics are followed. We suggest this reflects a distribution of reaction centers (or a few conformers), having differences in factors such as distances or orientations between the cofactors, hydrogen bonding, or other pigment-protein interactions. We also suggest that the time constants observed at cryogenic temperatures (approximately 1.3 and approximately 100 ps, respectively, with much smaller or negligible variation with detection wavelength) do not reflect an actual increase in the rates with decreasing temperature but rather derive from a shift in the distribution of reaction centers toward those in which electron transfer inherently occurs with the faster rates.},
  Bdsk-url-1               = {http://www.pnas.org/content/87/9/3552.abstract},
  Bdsk-url-2               = {http://dx.doi.org/87},
  Date-modified            = {2014-06-09 09:43:10 +0000},
  Owner                    = {lello},
  Timestamp                = {2010.04.21}
}

@Article{Kirmaier87,
  Author                   = {Kirmaier, C. and Holten, D.},
  Journal                  = {Photosynth. {R}es.},
  Year                     = {1987},
  Pages                    = {225},
  Volume                   = {13}
}

@Article{Kirmaier85,
  Title                    = {Temperatue and detection-wavelength dependence of the picosecond electron transfer kinetics measured in {{\it {R}hodopseudomonas sphaeroides}} reaction centers. {R}esolution of new spectral and kinetic components in the primary charge separation process.},
  Author                   = {Kirmaier, C. and Holten, D. and Parson, W. W.},
  Journal                  = {Biochim. Biophys. Acta},
  Year                     = {1985},
  Pages                    = {33-48},
  Volume                   = {810},

  Owner                    = {lello}
}

@Article{Klauder1963,
  Title                    = {{Continuous‐Representation Theory. I. Postulates of Continuous‐Representation Theory}},
  Author                   = {Klauder, John R.},
  Journal                  = {Journal of Mathematical Physics},
  Year                     = {1963},

  Month                    = aug,
  Number                   = {8},
  Pages                    = {1055--1058},
  Volume                   = {4},

  Abstract                 = {In a continuous representation of Hilbert space, each vector ψ is represented by a complex, continuous, bounded function ψ(φ) ≡ (φ, ψ) defined on a set S of continuously many, nonindependent unit vectors φ having rather special properties: Each vector in S possesses an arbitrarily close neighboring vector, and the identity operator is expressable as an integral over projections onto individual vectors in S . In particular cases it is convenient to introduce labels for the vectors in S whereupon each ψ is represented by a complex, continuous, bounded, label‐space function. Basic properties common to all continuous representations are presented, and some applications of the general formalism are indicated.},
  Bdsk-url-1               = {http://scitation.aip.org/content/aip/journal/jmp/4/8/10.1063/1.1704034},
  Bdsk-url-2               = {http://dx.doi.org/10.1063/1.1704034},
  Date-added               = {2014-11-11 14:26:07 +0000},
  Date-modified            = {2014-11-11 14:26:07 +0000},
  Doi                      = {10.1063/1.1704034},
  ISSN                     = {0022-2488, 1089-7658},
  Keywords                 = {General formalism, {HILBERT} {SPACE}, Operator theory, Real functions, Set theory},
  Url                      = {http://scitation.aip.org/content/aip/journal/jmp/4/8/10.1063/1.1704034},
  Urldate                  = {2014-11-11}
}

@Article{Klauder1963b,
  Title                    = {{Continuous‐Representation Theory. {II}. Generalized Relation between Quantum and Classical Dynamics}},
  Author                   = {Klauder, John R.},
  Journal                  = {Journal of Mathematical Physics},
  Year                     = {1963},

  Month                    = aug,
  Number                   = {8},
  Pages                    = {1058--1073},
  Volume                   = {4},

  Abstract                 = {This paper discusses an application to the study of dynamics of the typical overcomplete, non‐independent sets of unit vectors that characterize continuous‐representation theory. It is shown in particular that the conventional, classical Hamiltonian dynamical formalism arises from an analysis of quantum dynamics restricted to an overcomplete, nonindependent set of vectors which lie in one‐to‐one correspondence with, and are labeled by, points in phase space. A generalized ``classical\&apos;\&apos; mechanics is then defined by the extremal of the quantum‐mechanical action functional with respect to a restricted set of unit vectors whose c‐number labels become the dynamical variables. This kind of ``classical\&apos;\&apos; formalism is discussed in some generality, and is applied not only to simple single‐particle problems, but also to finite‐spin degrees of freedom and to fermion field oscillators. These latter cases are examples of an important class of problems called exact, for which a study of the classical dynamics alone is sufficient to infer the correct quantum dynamics.},
  Bdsk-url-1               = {http://scitation.aip.org/content/aip/journal/jmp/4/8/10.1063/1.1704035},
  Bdsk-url-2               = {http://dx.doi.org/10.1063/1.1704035},
  Date-added               = {2014-11-11 14:29:58 +0000},
  Date-modified            = {2014-11-11 14:30:02 +0000},
  Doi                      = {10.1063/1.1704035},
  ISSN                     = {0022-2488, 1089-7658},
  Keywords                 = {Oscillators, Set theory, Vector calculus},
  Url                      = {http://scitation.aip.org/content/aip/journal/jmp/4/8/10.1063/1.1704035},
  Urldate                  = {2014-11-11}
}

@Article{Klauder1960,
  Title                    = {{The action option and a Feynman quantization of spinor fields in terms of ordinary c-numbers}},
  Author                   = {Klauder, John R},
  Journal                  = {Annals of Physics},
  Year                     = {1960},

  Month                    = oct,
  Number                   = {2},
  Pages                    = {123--168},
  Volume                   = {11},

  Abstract                 = {The Feynman sum represents a convenient formulation of quantum mechanics for Bose fields, but, to secure a similar formulation applicable to Fermion fields, it has been necessary to use ``anticommuting c-number'' field histories to insure the anticommutivity of the quantum field operators. Here, a method is presented to sum over histories for spinor fields which (1) employs the familiar classical c-number expression for the action, (2) predicts anti-commutation rules and Fermi statistics, and (3) retains the invariance of the theory under a change in phase of the complex ψ field.

The Feynman procedure demands a numerical action value for histories outside the domain for which the action integral was intended, for example, for histories which are discontinuous with respect to space or time. One is therefore presented with an ``action option'', i.e., the action value for such ``unruly'' histories may be defined in various ways. Depending on the choice made, the resulting quantum theory can be made to manifest either Bose or Fermi statistics. This ambiguity is inherent in the formalism itself. However, the proper choice to extend the classical information is most readily determined by constructing the sum over histories by a summation over multiple products of matrix elements of the unitary operator which advances the state an infinitesimal time. This summation need not be limited to the familiar discrete basis vectors; instead a ``generalized representation'' can be employed which involves, for each Fermion degree of freedom, continuously many, nonindependent vectors. When a suitable parameterization is chose for this ``overcomplete family of states'' the multiple product of matrix elements for a given history reduces to the exponential of the appropriate action functional evaluated for that history.

A unified formulation of both statistics for the Schr{\"o}dinger field is presented which includes a detailed account of the necessary properties of the overcomplete family of states and a derivation of the functional measure for Fermion fields. The propagator and a functional expression for the ground state of the neutrino field are presented as applications of the method to relativistic spinor fields.},
  Bdsk-url-1               = {http://www.sciencedirect.com/science/article/pii/0003491660901317},
  Bdsk-url-2               = {http://dx.doi.org/10.1016/0003-4916(60)90131-7},
  Date-added               = {2014-11-02 15:51:43 +0000},
  Date-modified            = {2014-11-02 15:51:43 +0000},
  Doi                      = {10.1016/0003-4916(60)90131-7},
  ISSN                     = {0003-4916},
  Url                      = {http://www.sciencedirect.com/science/article/pii/0003491660901317},
  Urldate                  = {2014-11-02}
}

@Article{Kleinfield85,
  Author                   = {Kleinfeld, D. and Okamura, M. Y. and Feher, G.},
  Journal                  = {Biochim. {B}iophys. Acta},
  Year                     = {1985},
  Pages                    = {291},
  Volume                   = {809}
}

@Article{Kleinfeld84,
  Title                    = {Electron transfer kinetics in photosynthetic reaction center cooled to cryogenic temperature in the charge separated state: evidence for light-induced structural changes},
  Author                   = {Kleinfeld, D. and Okamura, M. Y. and Feher, G.},
  Journal                  = {Biochemistry (Mosc.)},
  Year                     = {1984},
  Pages                    = {5780-5786},
  Volume                   = {23}
}

@Article{Kleinfield84,
  Author                   = {Kleinfeld, D. and Okamura, M. Y. and Feher, G.},
  Journal                  = {Biochim. Biophys. Acta},
  Year                     = {1984},
  Pages                    = {126},
  Volume                   = {766}
}

@Article{Kline79,
  Title                    = {Dielectric properties for SF$_6$ and SF$_6^-$ mixtures predicted from basic data},
  Author                   = {Kline, L. E. and Davies, D. K. and Chen, C. L. and Chantry, P. J.},
  Journal                  = {J. App. Phys.},
  Year                     = {1979},
  Pages                    = {6789-6796},
  Volume                   = {50},

  Owner                    = {lello},
  Timestamp                = {2007.05.06}
}

@Article{Klobukowski87,
  Title                    = {Towards HFSCF value of electron affinity of SF$_6$},
  Author                   = {Klobukowski, M. and Barandri\'an, Z. and Huzinaga, S.},
  Journal                  = {J. Chem. Phys},
  Year                     = {1987},
  Pages                    = {1637-1638},
  Volume                   = {86},

  Owner                    = {lello},
  Timestamp                = {2007.05.07}
}

@Article{Knowles91,
  Title                    = {Restricted {M{\o}ller--Plesset} Theory for Open Shell Molecules},
  Author                   = {Peter J. Knowles and Jamie S. Andrews and Roger D. Amos and Nicholas C. Handy and John A. Pople},
  Journal                  = {Chem. Phys. Lett.},
  Year                     = {1991},
  Pages                    = {130--136},
  Volume                   = {186},

  Comment                  = {accepted with priority, 18/9/91},
  Owner                    = {lello},
  Timestamp                = {2010.06.02}
}

@Article{Knowles93,
  Title                    = {Coupled Cluster Theory for High Spin Open Shell Reference Wavefunctions},
  Author                   = {Peter J. Knowles and Claudia Hampel and H.-J. Werner},
  Journal                  = {J. Chem. Phys.},
  Year                     = {1993},
  Pages                    = {5219--5227},
  Volume                   = {99},

  Abstract                 = {The coupled cluster method restricted to single and double excitations (CCSD) is considered for the case of a spin restricted Hartree-Fock open shell reference determinant. A spin orbital based formulation, in which the cluster operator spans exactly the minimal first order interacting space, is presented, and computationally optimal working equations are given. In the limit of a large number of closed shell orbitals, the cost is identical to that of an optimum treatment of an equivalent closed shell problem, which is obtained as a special case of the formulation presented. The theory is applied to the calculation of a number of diatomic potential energ y functions, and compared with spin-unrestricted theory.},
  Bdsk-url-1               = {http://dx.doi.org/10.1063/1.465990},
  Date-modified            = {2014-06-09 09:43:10 +0000},
  Owner                    = {lello},
  Timestamp                = {2010.06.02}
}

@Article{Knowles89,
  Title                    = {A Determinant Based Full Configuration Interaction Program},
  Author                   = {Peter J. Knowles and Nicholas C Handy},
  Journal                  = cpc,
  Year                     = {1989},
  Pages                    = {75--83},
  Volume                   = {54},

  Bdsk-url-1               = {http://dx.doi.org/10.1016/0010-4655(89)90033-7},
  Date-modified            = {2014-06-09 09:43:10 +0000},
  Owner                    = {lello},
  Timestamp                = {2010.06.02}
}

@Article{Knowles84,
  Title                    = {A New Determinant-based Full Configuration Interaction Method},
  Author                   = {Peter J. Knowles and Nicholas C Handy},
  Journal                  = {Chem. Phys. Lett.},
  Year                     = {1984},
  Pages                    = {315--321},
  Volume                   = {111},

  Owner                    = {lello},
  Timestamp                = {2010.06.02}
}

@Article{Knowles92,
  Title                    = {Internally Contracted Multiconfiguration Reference Configuration Interaction Calculations for Excited States},
  Author                   = {Peter J. Knowles and H.-J. Werner},
  Journal                  = tca,
  Year                     = {1992},
  Pages                    = {95--103},
  Volume                   = {84},

  Owner                    = {lello},
  Timestamp                = {2010.06.02}
}

@Article{Knowles88,
  Title                    = {An Efficient Method for the Evaluation of Coupling Coefficients in Configuration Interaction Calculations},
  Author                   = {Peter J. Knowles and H.-J. Werner},
  Journal                  = {Chem. Phys. Lett.},
  Year                     = {1988},
  Pages                    = {514--522},
  Volume                   = {145},

  Bdsk-url-1               = {http://dx.doi.org/10.1016/0009-2614(88)87412-8},
  Date-modified            = {2014-06-09 09:43:10 +0000},
  Owner                    = {lello},
  Timestamp                = {2010.06.02}
}

@Article{Knowles85,
  Title                    = {An Efficient Second Order {MCSCF} Method for Long Configuration Expansions},
  Author                   = {Peter J. Knowles and H.-J. Werner},
  Journal                  = {Chem. Phys. Lett.},
  Year                     = {1985},
  Pages                    = {259--267},
  Volume                   = {115},

  Bdsk-url-1               = {http://dx.doi.org/10.1016/0009-2614(85)80025-7},
  Date-modified            = {2014-06-09 09:43:10 +0000},
  Owner                    = {lello},
  Timestamp                = {2010.06.02}
}

@Article{Koch2003,
  Title                    = {{Femtosecond Photodesorption of Small Molecules from Surfaces: A Theoretical Investigation from First Principles}},
  Author                   = {Koch, Christiane P. and Kl{\"u}ner, Thorsten and Freund, Hans-Joachim and Kosloff, Ronnie},
  Journal                  = {Phys. Rev. Lett.},
  Year                     = {2003},

  Month                    = mar,
  Number                   = {11},
  Pages                    = {117601},
  Volume                   = {90},

  Abstract                 = {A microscopic model for the excitation and relaxation processes in photochemistry at surfaces is developed. Our study is based on ab initio calculations and the surrogate Hamiltonian method treating surface electron-hole pairs as a bath of two-level systems. Desorption probabilities and velocities in the experimentally observed range are obtained. The excited state lifetime is calculated, and a dependence of observables on pulse length is predicted.},
  Bdsk-url-1               = {http://link.aps.org/doi/10.1103/PhysRevLett.90.117601},
  Bdsk-url-2               = {http://dx.doi.org/10.1103/PhysRevLett.90.117601},
  Date-added               = {2014-09-20 13:13:54 +0000},
  Date-modified            = {2014-09-20 13:13:54 +0000},
  Doi                      = {10.1103/PhysRevLett.90.117601},
  Shorttitle               = {Femtosecond Photodesorption of Small Molecules from Surfaces},
  Url                      = {http://link.aps.org/doi/10.1103/PhysRevLett.90.117601},
  Urldate                  = {2014-09-20}
}

@Article{Koch2002,
  Title                    = {{A complete quantum description of an ultrafast pump-probe charge transfer event in condensed phase}},
  Author                   = {Koch, Christiane P. and Kl{\"u}ner, Thorsten and Kosloff, Ronnie},
  Journal                  = {The Journal of Chemical Physics},
  Year                     = {2002},

  Month                    = may,
  Number                   = {18},
  Pages                    = {7983--7996},
  Volume                   = {116},

  Abstract                 = {An ultrafast photoinduced charge transfer event in condensed phase is simulated. The interaction with the field is treated explicitly within a time-dependent framework. The description of the interaction of the system with its environment is based on the surrogate Hamiltonian method where the infinite number of degrees of freedom of the environment is approximated by a finite set of two-level modes for a limited time. This method is well suited to ultrafast events, since it is not limited by weak coupling between system and environment. Moreover, the influence of the external field on the system-bath coupling is included naturally. The surrogate Hamiltonian method is generalized to incorporate two electronic states including all possible system-bath interactions. The method is applied to a description of a pump-probe experiment where every step of the cycle is treated consistently. Dynamical variables are considered which go beyond rates of charge transfer such as the transient absorptionspectrum. The parameters of the model are chosen to mimic the mixed valence system ( {NH} 3 ) 5 {RuNCRu} ( {CN} ) 5 − .},
  Bdsk-url-1               = {http://scitation.aip.org/content/aip/journal/jcp/116/18/10.1063/1.1450124},
  Bdsk-url-2               = {http://dx.doi.org/10.1063/1.1450124},
  Date-added               = {2015-02-04 11:19:49 +0000},
  Date-modified            = {2015-02-04 11:19:49 +0000},
  Doi                      = {10.1063/1.1450124},
  ISSN                     = {0021-9606, 1089-7690},
  Keywords                 = {{ABSORPTION} {SPECTRA}, Charge transfer, External field, Pump probe experiments},
  Url                      = {http://scitation.aip.org/content/aip/journal/jcp/116/18/10.1063/1.1450124},
  Urldate                  = {2015-02-04}
}

@Article{Koch2002a,
  Title                    = {{A complete quantum description of an ultrafast pump-probe charge transfer event in condensed phase}},
  Author                   = {Koch, Christiane P. and Kl{\"u}ner, Thorsten and Kosloff, Ronnie},
  Journal                  = {J. Chem. Phys.},
  Year                     = {2002},

  Month                    = may,
  Number                   = {18},
  Pages                    = {7983--7996},
  Volume                   = {116},
[truncated: 475,779 more chars]
