# Supplementary material for: Electron Transfer Rates in Polar and Non-Polar Environments: a Generalization of Marcus’ Theory to Include an Effective Treatment of Tunneling Effects
Source: J Phys Chem Lett. 2022 Sep 27;13(39):9148–55. doi: 10.1021/acs.jpclett.2c02343 (PMC9549518; doi:10.1021/acs.jpclett.2c02343)
Supplement: Supplementary file 1 — jz2c02343_si_001.zip [file jz2c02343_si_001.zip › SI_ET_rates/Bibfiles/reorg.bib]

@article{Dormand1980,
title = {A Family of Embedded Runge-Kutta Formulae},
volume = {6},
year = {1980},
journal = {J. Comput.\ Appl.\ Math.},
author = {Dormand, J. R. and Prince, P. J.},
pages = {19--26}
}

@article{Lewis00lambda,
title = {Driving Force Dependence of Electron Transfer Dynamics in Synthetic DNA Hairpins},
volume = {122},
year = {2000},
journal = {J. Am.\ Chem.\  Soc.},
author = {Lewis, F. D. and Kalgutkar, R. S. and Wu, Y. and Liu, X. and Liu, J. and Hayes, R. T. and Miller, S. E. and Wasielewski, M. R.},
pages = {12346--12351}
}

@article{Elstner09,
title = {Solvent Reorganization Energy of Hole Transfer in DNA},
volume = {113},
pages = {5653--5656},
year = {2009},
journal = {J. Phys.\ Chem.\ B},
author = {Kuba{\v r}, T. and Elstner, M.}
}

@article{Eslstner09a,
title = {Solvent Fluctuations Drive the Hole Transfer in {DNA}: A Mixed Quantum-Classical Study},
volume = {113},
pages = {13107--13117},
year = {2009},
journal = {J. Phys.\ Chem.\ B},
author = {Kuba{\v r}, T. and Kleinekath{\"o}fer, U. and Elstner, M.},
}

@article{Elstner10,
title = {Coarse-Grained Time-Dependent Density Functional Simulation of Charge Transfer in Complex Systems: Application to Hole Transfer in {DNA}},
volume = {114},
pages = {11221--11240},
number = {34},
journal = {J. Phys.\ Chem.\ B},
author = {Kuba{\v r}, T. and Elstner, M.}
}

@article{Fleming96,
author = {Fleming, G. R. and Cho, M.},
title = {Chromophore-Solvent Dynamics},
year = {1996},
volume = {47},
pages = {109--134},
journal = {Annu.\ Rev.\ Phys.\ Chem.}
}

@article{Harriman99,
title = {Electron Tunneling in {DNA}},
volume = {38},
pages = {945--949},
year = {1999},
journal = {Angew.\ Chem.\ Int.\ Ed.},
author = {Harriman, Anthony}
}

@article{Jungwirth15JACS,
author = {Schroeder, Christi A. and Pluha{\v r}ov{\'a}, Eva and Seidel, Robert and Schroeder, William P. and Faubel, Manfred and Slav{\'{i}}{\v{c}}ek, Petr and Winter, Bernd and Jungwirth, Pavel and Bradforth, S. E.},
journal = {J. Am.\ Chem.\ Soc.},
pages = {201--209},
title = {Oxidation Half-Reaction of Aqueous Nucleosides and Nucleotides via Photoelectron Spectroscopy Augmented by ab Initio Calculations},
volume = {137},
year = {2015}
}


@article{Kawai05,
title = {Contributions of the Distance-Dependent Reorganization Energy and Proton-Transfer to the Hole-Transfer Process in DNA},
volume = {11},
year = {2005},
pages = {3835--3842},
journal = {Chem.\ Eur. J},
author = {Takada, T. and Kawai, K. and Fujitsuka, M. and Majima, T.}
}

@article{Kollman91,
title = {Molecular Dynamics Simulations of Small Peptides: Dependence on Dielectric Model and {pH}},
volume = {31},
pages = {285--304},
year = {1991},
journal = {Biopolymers},
author = {Daggett, Valerie and Kollman, Peter A. and Kuntz, Irwin D.}
}

@article{Matyushov03,
year = {2003},
title = {Solvent Reorganization Energy of Charge Transfer in {DNA} Hairpins},
volume = {107},
pages = {14509--14520},
journal = {J. Phys.\ Chem.\ B},
author = {LeBard, David N. and Lilichenko, Mark and Matyushov, Dmitry V. and Berlin, Yuri A. and Ratner, Mark A.}
}

@article{Newton03,
title = {Estimate of the Reorganization Energy for Charge Transfer in {DNA}},
volume = {107},
pages = {2595--2601},
year = {2003},
journal = {J. Phys.\ Chem.\ B},
author = {Siriwong, Khatcharin and Voityuk, Alexander A. and Newton, Marshall D. and Rosch, Notker}
}

@article{Pettitt04,
title = {Combined Hopping-Superexchange Model of a Hole Transfer in DNA},
volume = {400},	
pages = {47--53},
year = {2004},
journal = {Chem.\ Phys.\ Lett.},
author = {Lakhno, V. D. and Sultanov, V. B. and Pettitt, B. M.},
}

@article{Pettitt02,
author = {Makarov, Vladimir and Pettitt, B. Montgomery and Feig, Michael},
journal = {Acc.\ Chem.\ Res.},
pages = {376--384},
title = {Solvation and Hydration of Proteins and Nucleic Acids: A Theoretical View of Simulation and Experiment},
volume = {35},
year = {2002}
}

@article{Ratner16NClambda,
title = {Deep-Hole Transfer Leads to Ultrafast Charge Migration in {DNA} Hairpins},
volume = {8},
year = {2016},
journal = {Nat.\ Chem.},
pages = {1015--1021},
author = {Renaud, Nicolas and Harris, Michelle A. and Singh, Arunoday P. N. and Berlin, Yuri A. and Ratner, Mark A. and Wasielewski, Michael R. and Lewis, Frederick D. and Grozema, Ferdinand C.}
}

@article{Rosch09,
title = {Solvent Reorganization Energies in A-{DNA}, B-{DNA}, and Rhodamine-6G{DNA} Complexes from Molecular Dynamics Simulations with a Polarizable Force Field},
volume = {113},
year = {2009},
pages = {4425--4434},
journal = {J. Phys.\ Chem.\ B},
author = {Vladimirov, Egor and Ivanova, Anela and R\"osch, Notker}
}


@article{Tavernier00,
title = {Distance Dependence of Electron Transfer in {DNA}: The Role of the Reorganization Energy and Free Energy},
volume = {104},
pages = {11541--11550},
journal = {J. Phys.\ Chem.\ B},
year = {2000},
author = {Tavernier, H. L. and Fayer, M. D.}
}

@article{Voityuk05,
title = {Charge transfer in {DNA}: Hole Charge is Confined to a Single Base pair Due to Solvation Effects},
volume = {122}, 
year = {2005},
pages = {204904},
journal = {J. Chem.\ Phys.},
author = {Voityuk, A. A.}
}

@article{Voityuk12,
title = {Electron Transfer in DNA},
volume = {2},
pages = {780--794},
year = {2012},
journal = {WIREs Comput.\ Mol.\ Sci},  
author = {Siriwong, Khatcharin and Voityuk, Alexander A.}
}

@article{Fleming94,
author = {Jimenez, Ralph and Fleming, Graham R. and Kumar, P. V. and Maroncelli, M.},
title = {Femtosecond Solvation Dynamics of Water},
journal = {Nature},
volume = {369},
pages = {471--473},
year = {1994}
}
