# Supplementary material for: Electron Transfer Rates in Polar and Non-Polar Environments: a Generalization of Marcus’ Theory to Include an Effective Treatment of Tunneling Effects
Source: J Phys Chem Lett. 2022 Sep 27;13(39):9148–55. doi: 10.1021/acs.jpclett.2c02343 (PMC9549518; doi:10.1021/acs.jpclett.2c02343)
Supplement: Supplementary file 1 — jz2c02343_si_001.zip [file jz2c02343_si_001.zip › SI_ET_rates/Bibfiles/software.bib]

@Article{Confab,
author="O'Boyle, N. M.
and Vandermeersch, T.
and Flynn, C. J.
and Maguire, A. R.
and Hutchison, G. R.",
title="Confab -- Systematic Generation of Diverse Low-Energy Conformers",
journal="J. Cheminf.",
year="2011",
volume="3",
pages="8"
}

@misc{Amber11,
author = {Case, D. A and Darden, T. A. and Cheatham {III}, T. E. and Simmerling, C. L. and Wang, J. and Duke, R. E. and Luo, R. and Walker, R. C. and Zhang, W. and Merz, K. M. and Roberts, B. and Hayik, S. and Roitberg, A. and Seabra, G. and Swails, J. and Goetz, A. W. and  Kolossv{\'a}ry, I. and Wong, K. F. and Paesani, F. and Vanicek, J. and Wolf, R. M. and J. Liu, J. and Wu, X. and Brozell, S. R. and Steinbrecher, T. and Gohlke, H. and Cai, Q. and Ye, X. and Wang, J. and Hsieh, M.-J. and Cui, G. and Roe, D. R. and Mathews, D. H. and Seetin, M. G. and Salomon-Ferrer, R. and Sagui, C. and Babin, V. and Luchko, T. and Gusarov, S. and Kovalenko, A. and Kollman, P. A.},
title = {{AMBER} 11},
note = {University of California, San Francisco, 2011}
} 

@article{3DNA,
title	= {3DNA\@: A Versatile, Integrated Software System for the Analysis, Rebuilding and Visualization of Three-dimensional Nucleic-Acid Structures},
author	= {Lu, X.-J. and Olson, W. K.},
journal	= {Nat.\ Protoc.},
volume	= {3},
year = {2008},
pages	= {1213--1227}
}

@article{LuX3dna03,
author = {Lu, X.-J.  and Olson, W. K.},
journal = {Nucleic Acids Res.},
pages = {5108--5121},
title = {3DNA\@: A Software Package for the Analysis, Rebuilding and Visualization of Three-Dimensional Nucleic Acid Structures},
volume = {31},
year = {2003}
}

@misc{g09,
author="M. J. Frisch and G. W. Trucks and H. B. Schlegel and G. E. Scuseria and M. A. Robb and J. R. Cheeseman and G. Scalmani and V. Barone and B. Mennucci and G. A. Petersson and H. Nakatsuji and M. Caricato and X. Li and H. P. Hratchian and A. F. Izmaylov and J. Bloino and G. Zheng and J. L. Sonnenberg and M. Hada and M. Ehara and K. Toyota and R. Fukuda and J. Hasegawa and M. Ishida and T. Nakajima and Y. Honda and O. Kitao and H. Nakai and T. Vreven and Montgomery, {Jr.}, J. A. and J. E. Peralta and F. Ogliaro and M. Bearpark and J. J. Heyd and E. Brothers and K. N. Kudin and V. N. Staroverov and R. Kobayashi and J. Normand and K. Raghavachari and A. Rendell and J. C. Burant and S. S. Iyengar and J. Tomasi and M. Cossi and N. Rega and J. M. Millam and M. Klene and J. E. Knox and J. B. Cross and V. Bakken and C. Adamo and J. Jaramillo and R. Gomperts and R. E. Stratmann and O. Yazyev and A. J. Austin and R. Cammi and C. Pomelli and J. W. Ochterski and R. L. Martin and K. Morokuma and V. G. Zakrzewski and G. A. Voth and P. Salvador and J. J. Dannenberg and S. Dapprich and A. D. Daniels and {\"O}. Farkas and J. B. Foresman and J. V. Ortiz and J. Cioslowski and D. J. Fox",
title="Gaussian~09 {R}evision {D}.01",
note="Gaussian Inc. Wallingford CT 2009"
}  

@misc{g09short,
author = {Frisch, M. J. and Trucks, G. W. and Schlegel, H. B. and  {\it al}, E.-T.},
title = {Gaussian~09 {R}evision {D}.01},
note = {Gaussian Inc. Wallingford CT 2009}
}

@MISC{molfc,
author = {Borrelli, R. and Peluso, A.},
title = {Mol{FC}: A program for {F}ranck-{C}ondon integrals calculation},
note = {Package available online at {\tt http://www.theochem.unisa.it}},
key = {MolFC}
}

@article{OpenBabel,
author="O'Boyle, Noel M. and Banck, Michael and James, Craig A. and Morley, Chris and Vandermeersch, Tim and Hutchison, Geoffrey R.",
title="Open Babel: An open chemical Toolbox",
journal="J. Cheminform.",
year="2011",
volume="3",
pages="33"
}


@article{ORCA,
author = {Neese, Frank},
title = {The ORCA Program System},
journal = {Wiley Interdiscip.\ Rev.\ Comput.\ Mol.\ Sci.},
volume = {2},
pages = {73--78},
year = {2012},
}

@misc{Spartan04,
title = {Spartan'04, {W}avefunction, {I}nc., {I}rvine, {CA}.}
}

@misc{TM,
title = {{TURBOMOLE V6.3.1 2011}, a development of {University of Karlsruhe} and {For\-schungszentrum Karlsruhe GmbH}, 1989-2007,
{TURBOMOLE GmbH}, since 2007; available from {\small{\tt http://www.turbomole.com}}.}
}
