# Supplementary material for: Electron Transfer Rates in Polar and Non-Polar Environments: a Generalization of Marcus’ Theory to Include an Effective Treatment of Tunneling Effects
Source: J Phys Chem Lett. 2022 Sep 27;13(39):9148–55. doi: 10.1021/acs.jpclett.2c02343 (PMC9549518; doi:10.1021/acs.jpclett.2c02343)
Supplement: Supplementary file 1 — jz2c02343_si_001.zip [file jz2c02343_si_001.zip › SI_ET_rates/Bibfiles/solvatazione.bib]

@article{Matyushov2016,
	author = { Waskasi, M. M. and Kodis, G. and Moore, A. L. and Moore, T. A. and Gust, D. and Matyushov, D. V.},
	title = {Marcus Bell-Shaped Electron Transfer Kinetics Observed in an Arrhenius Plot},
	journal = {J. \ Am.\ Chem.\ Soc.},
	year = {2016},
	volume = {138},
	pages = {9251-9257},
}

@article{Zimmt2000,
	author = { Vath, P. and Zimmt, M. B.},
	title = {A Spectroscopic Study of Solvent Reorganization Energy: Dependence on Temperature, Charge Transfer Distance, and the Type of Solute-Solvent Interactions},
	journal = {J. Phys. Chem. A},
	year = {2000},
	volume = {104},
	pages = {2626-2633},
}

@article{Miller2019,
	author = { Holroyd, R. A. and Miller, J. R.},
	title = {Rate versus Free Energy Change for Attaching Highly Mobile Electrons to Molecules in Nonpolar Liquids},
	journal = {J. \Phys.\ Chem. \B},
	year = {2019},
	volume = {123},
	pages = {9206-9211},
}

@article{Matyushov2007,
	author = { Matyushov, D. V.},
	title = {Energetics of Electron-Transfer Reactions in Solft Condensed Media},
	journal = {Acc. Chem. Res. },
	year = {2007},
	volume = {40},
	pages = {294-301},
}

@article{Matyushov2004,
	author = { Matyushov, D. V.},
	title = {Solvent Reorganization Energy of Electron-Transfer Reactions in Polar Solvents},
	journal = {J. Chem. Phys.},
	year = {2004},
	volume = {120},
	pages = {7532-7556},
}

@article{Matyushov2020,
	author = { Matyushov, D. V.},
	title = {Electron Transfer in Nonpolar Media},
	journal = {Phys.\ Chem. \Chem.\Phys.},
	year = {2020},
	volume = {22},
	pages = {10653},
}
