# Supplementary material for: Electron Transfer Rates in Polar and Non-Polar Environments: a Generalization of Marcus’ Theory to Include an Effective Treatment of Tunneling Effects
Source: J Phys Chem Lett. 2022 Sep 27;13(39):9148–55. doi: 10.1021/acs.jpclett.2c02343 (PMC9549518; doi:10.1021/acs.jpclett.2c02343)
Supplement: Supplementary file 1 — jz2c02343_si_001.zip [file jz2c02343_si_001.zip › SI_ET_rates/Bibfiles/Ultimi da aggiungere.tex]

V. G. Levich, Present state of the theory of oxidationreduction
in solution, in Advances in Electrochemistry
and Electrochemical Engineering (Edited by Delahay
and Tobias), Vol. 4. New York (1965)

Kevin sarebbe questo:
N. R. Kestner. J. Logan. andJ. Jortner. J. Phys. Chern. 78. 2148 (1974).

@article{DOGONADZE19801,
title = {The present state of the theory of charge transfer processes in condensed phase},
journal = {Electrochimica Acta},
volume = {25},
number = {1},
pages = {1-28},
year = {1980},
issn = {0013-4686},
doi = {https://doi.org/10.1016/0013-4686(80)80050-8},
url = {https://www.sciencedirect.com/science/article/pii/0013468680800508},
author = {R.R. Dogonadze and A.M. Kuznetsov and T.A. Marsagishvili},
abstract = {The main results obtained during the last 5 yr in the quantum-mechanical theory of the reaction elementary act in solutions are summarized. The method of qualitative and quantitative analysis of experimental data is presented. The electron transfer reactions and ligand substitution reactions are considered as a example of the application of the general method. The perspectives of the theory development and the main problems of the theory are discussed.}
}

Jortner 1990
ELECTRON TRANSFER-FROM ISOLATED
MOLECULES TO BIOMOLECULES
M. BIXON AND JOSHUA JORTNER
Advances in Chemical Physics, Vol 106, Electron Transfer-From Isolated Molecules to Biomolecules,
Part One. edited by Joshua Jortner and M. Bixon. Series Editors I. Prigogine and
Stuart A. Rice.
ISBN 0-471-25292-1 1999 John Wiley & Sons. Inc.
35

57 C. C. Schenck, W. W. Parson, D. Holten, M. W. Windsor and
A. Sarai, Biophys. J., 1981, 36, 479–489.


58 C. Kirmaier, D. Holten and W. W. Parson, Biochim. Biophys.
Acta, Bioenerg., 1985, 810, 33–48.


Aggiungere anche
@ARTICLE{Borrelli05,
author = {Borrelli, R. and Di Donato, M. and Peluso, A.},
title = {Role of Intramolecular Vibrations in Long-range Electron Transfer between Pheophytin and Ubiquinone in Bacterial Photosynthetic Reaction	Centers},
journal = {Biophys.\ {J}.},
year = {2005},
volume = {89},
pages = {830--841}
}


	\bibitem[Levich(1965))]{Levich}
Levich,~V.~G. Present State of the Theory of Oxidation-Reduction in Solution. \emph{Advances in Electrochemistry and Electrochemical Engineering }
Ed. by Delahay and Tobias, New York, \textbf{1965}, \emph{4},
\mciteBstWouldAddEndPuncttrue
\mciteSetBstMidEndSepPunct{\mcitedefaultmidpunct}
{\mcitedefaultendpunct}{\mcitedefaultseppunct}\relax
\EndOfBibitem

\bibitem[Kestner, Logan and Jortner(1974)Kestner, and Logan, and Jortner]{Kevin}
Kestner, ~N.~R.; and Logan, ~J.;  and Jortner, ~J. 
\emph{J. \ Phys. \ Chem.} \textbf{1974}, \emph{78}, 2148\relax
\mciteBstWouldAddEndPuncttrue
\mciteSetBstMidEndSepPunct{\mcitedefaultmidpunct}
{\mcitedefaultendpunct}{\mcitedefaultseppunct}\relax
\EndOfBibitem

\bibitem[Dogonadze, Kuznetsov and Marsagishvili(1980)Dogonadze, Kuznetsov and Marsagishvili]{Dogonadze}
Dogonadze, ~R.~R. and Kuznetsov, ~A.~M. and Marsagishvili, ~T.~A. The Present State of the Theory of Charge Transfer Processes in Condensed Phase
\emph{Electrochimica Acta} \textbf{1980}, \emph{25}, 1--28\relax
\mciteBstWouldAddEndPuncttrue
\mciteSetBstMidEndSepPunct{\mcitedefaultmidpunct}
{\mcitedefaultendpunct}{\mcitedefaultseppunct}\relax
\EndOfBibitem

\bibitem[Bixon and Jortner(1999)Bixon, and Jortner]{Jortner1990}
Bixon, ~M. and Jortner, ~J. Electron Transfer-From Isolated Molecules to Biomolecules,
Part One. 
\emph{Advances in Chemical Physics}, Ed. by Joshua Jortner and M. Bixon. Series Editors I. Prigogine and
Stuart A. Rice. \textbf{1999}, \emph{106}
\mciteBstWouldAddEndPuncttrue
\mciteSetBstMidEndSepPunct{\mcitedefaultmidpunct}
{\mcitedefaultendpunct}{\mcitedefaultseppunct}\relax
\EndOfBibitem

\bibitem[Schenck, Parson, Holten, Windsor and Sarai(1981)Schenck,Parson, Holten,Windsor and Sarai]{Holten-Parson}
Schenck, ~C.~C.; and Parson, ~W.~W.; and Holten, ~D.; and Windsor, ~M.~W.; and Sarai, ~A. 
\emph{Biophys. \ J. } \textbf{1981}, \emph{36}, 479--489\relax
\mciteBstWouldAddEndPuncttrue
\mciteSetBstMidEndSepPunct{\mcitedefaultmidpunct}
{\mcitedefaultendpunct}{\mcitedefaultseppunct}\relax
\EndOfBibitem

\bibitem[Kirmaier, Holten and Parson(1985)Kirmaier, Holten and Parson]{Kirmaier1985}
Kirmaier, ~C.; and Holten, ~D.; and Parson, ~W.~W. 
\emph{Biochim. \ Biophys.\ Acta, \ Bioenerg.} \textbf{1985}, \emph{810}, 33--48\relax
\mciteBstWouldAddEndPuncttrue
\mciteSetBstMidEndSepPunct{\mcitedefaultmidpunct}
{\mcitedefaultendpunct}{\mcitedefaultseppunct}\relax
\EndOfBibitem

\bibitem[Borrelli, Di Donato and Peluso(2005)Borrelli, Di Donato and Peluso]{Borrelli05}
Borrelli, ~R.; and Di Donato, ~M.; and Peluso, ~A. Role of Intramolecular Vibrations in Long-range Electron Transfer between Pheophytin and Ubiquinone in Bacterial Photosynthetic Reaction	Centers
\emph{Biophys.\ J.} \textbf{2005}, \emph{89}, 830-841\relax
\mciteBstWouldAddEndPuncttrue
\mciteSetBstMidEndSepPunct{\mcitedefaultmidpunct}
{\mcitedefaultendpunct}{\mcitedefaultseppunct}\relax
\EndOfBibitem

\bibitem[Maksimenka, Margraf, Köhler, Heckmann, Lambert and Fischer(2008)Maksimenka, Margraf, Köhler, Heckmann, Lambert and Fischer]{Nuovo}
Maksimenka, ~R.; and Margraf, ~M.; and Köhler, ~J.; and Heckmann, ~A.; and Lambert, ~C.; and Fischer, ~I. 
 Femtosecond Dynamics of Electron Transfer in a Neutral Organic Mixed-Valence Compound
\emph{J. \ Chem.\ Phys.} \textbf{2008}, \emph{347}, 436--445\relax
\mciteBstWouldAddEndPuncttrue
\mciteSetBstMidEndSepPunct{\mcitedefaultmidpunct}
{\mcitedefaultendpunct}{\mcitedefaultseppunct}\relax
\EndOfBibitem
