# Supplementary material for: Electron Transfer Rates in Polar and Non-Polar Environments: a Generalization of Marcus’ Theory to Include an Effective Treatment of Tunneling Effects
Source: J Phys Chem Lett. 2022 Sep 27;13(39):9148–55. doi: 10.1021/acs.jpclett.2c02343 (PMC9549518; doi:10.1021/acs.jpclett.2c02343)
Supplement: Supplementary file 1 — jz2c02343_si_001.zip [file jz2c02343_si_001.zip › SI_ET_rates/SI_ET_rates_def.bbl]

\providecommand{\latin}[1]{#1}
\makeatletter
\providecommand{\doi}
  {\begingroup\let\do\@makeother\dospecials
  \catcode`\{=1 \catcode`\}=2 \doi@aux}
\providecommand{\doi@aux}[1]{\endgroup\texttt{#1}}
\makeatother
\providecommand*\mcitethebibliography{\thebibliography}
\csname @ifundefined\endcsname{endmcitethebibliography}
  {\let\endmcitethebibliography\endthebibliography}{}
\begin{mcitethebibliography}{0}
\providecommand*\natexlab[1]{#1}
\providecommand*\mciteSetBstSublistMode[1]{}
\providecommand*\mciteSetBstMaxWidthForm[2]{}
\providecommand*\mciteBstWouldAddEndPuncttrue
  {\def\EndOfBibitem{\unskip.}}
\providecommand*\mciteBstWouldAddEndPunctfalse
  {\let\EndOfBibitem\relax}
\providecommand*\mciteSetBstMidEndSepPunct[3]{}
\providecommand*\mciteSetBstSublistLabelBeginEnd[3]{}
\providecommand*\EndOfBibitem{}
\mciteSetBstSublistMode{f}
\mciteSetBstMaxWidthForm{subitem}{(\alph{mcitesubitemcount})}
\mciteSetBstSublistLabelBeginEnd
  {\mcitemaxwidthsubitemform\space}
  {\relax}
  {\relax}

\end{mcitethebibliography}
