# Supplementary material for: Electron Transfer Rates in Polar and Non-Polar Environments: a Generalization of Marcus’ Theory to Include an Effective Treatment of Tunneling Effects
Source: J Phys Chem Lett. 2022 Sep 27;13(39):9148–55. doi: 10.1021/acs.jpclett.2c02343 (PMC9549518; doi:10.1021/acs.jpclett.2c02343)
Supplement: Supplementary file 1 — jz2c02343_si_001.zip [file jz2c02343_si_001.zip › SI_ET_rates/SI_ET_rates_def.tex]

\documentclass[journal=jacsat,manuscript=article]{achemso}
\setkeys{acs}{articletitle=true}
\usepackage[T1]{fontenc}
\usepackage{booktabs}
\usepackage[utf8]{inputenc}
\usepackage[english]{babel}
\usepackage{multicol}
\usepackage{amsmath}
\usepackage{amsfonts}
\usepackage{amssymb}
\usepackage{graphicx}
\usepackage{textcomp}
\usepackage{chemfig}
\usepackage{chemformula}
\usepackage{braket}
\usepackage{bm}


\newcommand{\degreeC}{\ensuremath{^\circ}C~}
%\newcommand{\ket}[1]{\bigl | #1 \bigr \rangle}
%\newcommand{\bra}[1]{\bigl\langle #1 \bigr|}
\newcommand{\mval}[3]{\bigl \langle #1\bigl| #2 \bigr| #3 \bigr \rangle}
\newcommand{\ovp}[2]{\bigl \langle #1\bigl| #2 \bigr \rangle}
\newcommand{\QB}{\mathbf{Q}}
\newcommand{\JB}{\mathbf{J}}
\newcommand{\KB}{\mathbf{K}}
\newcommand{\TB}{\mathbf{T}}
\newcommand{\XB}{\mathbf{X}}
\newcommand{\YB}{\mathbf{Y}}
\newcommand{\omegab}{\mathbf{\omega}}
\newcommand{\Deltab}{\mathbf{\Delta}}
\newcommand{\rcm}{cm$^{-1}$}
\newcommand{\recm}{cm$^{-1}$~}  
\newcommand{\Sch}{Schr\"odinger~}
\newcommand{\Schr}{Schr\"odinger}
\newcommand{\aaccaa}{5$'$-AACCAA-3$'$}
\newcommand{\acccca}{5$'$-ACCCCA-3$'$}
\newcommand{\ttaatt}{5$'$-TTAATT-3$'$}
\newcommand{\ttaaat}{5$'$-TTAAAT-3$'$}
\newcommand{\taaaat}{5$'$-TAAAAT-3$'$}
\renewcommand{\thepage}{S\arabic{page}} 
\renewcommand{\thesection}{S\arabic{section}}  
\renewcommand{\thetable}{S\arabic{table}}  
\renewcommand{\thefigure}{S\arabic{figure}}


\author{Anna Leo}
\affiliation[Universit\`a di Salerno]
{Dipartimento di Chimica e Biologia \\ Universit\`a di Salerno, I-84084 Fisciano, Salerno, Italy}  
\title{Electron Transfer Rates in Polar and Non-Polar Environments: a Generalization of Marcus' Theory to Include an Effective Treatment of Tunneling Effects}
\author{Andrea Peluso}
\email{apeluso@unisa.it}
\affiliation[Universit\`a di Salerno]
{Dipartimento di Chimica e Biologia \\ Universit\`a di Salerno, I-84084 Fisciano, Salerno, Italy}  

%
%\graphicspath{{/}}


\begin{document}
\begin{center}
{\Large Supporting Information}
\end{center}
\section{*}

\begin{table}
	\caption{Computed $\lambda_{i}$ of all molecules from  gas phase DFT calculations (gas) and by using harmonic approximation (h.a.) and the displacement vectors reported in Table S2. All energies are in eV. }
	\begin{tabular}{ccccc}
		\toprule
		Molecule & $\lambda_{i}$ &$\lambda_{i}$  &  $\lambda_{i}$ & $\lambda_{i}$ \\
		                &  gas                  & h.a. THF            &    h.a. DBE        &    h.a. ISO \\
		\midrule
		BIP & 0.31  &0.29 &0.29 & 0.29 \\
		BQO & 0.27 &0.26 &0.26 & 0.26\\
		NAP & 0.12 &0.12 &0.11 &0.11\\
		NQO & 0.24  &0.23 &0.23 &0.23\\
		PHN & 0.15  &0.15 &0.15 &0.15\\
		PYE & 0.11  &0.10 &0.10 &0.10 \\ 
		\bottomrule
	\end{tabular}
\end{table}


% \newpage 
\begin{table}
	\caption{Wavenumber ($\tilde{\omega}$ in cm$^{-1}$) and equilibrium position displacement \textbf{ K} (dimesionless units) of the most displaced normal modes upon ET.}
	
	\begin{tabular}{ccc|cc|cc}
			\toprule
			Molecule & \multicolumn{2}{c|}{Iso-octane} & \multicolumn{2}{c|}{THF} & \multicolumn{2}{c}{DBE} \\
             & $\tilde{\omega}$  & K& $\tilde{\omega}$ & K & $\tilde{\omega}$  & K \\
             \midrule
           BIP&66.20 & 5.638  &67.26 &5.637 & 66.93&5.592 \\& 312.6 & -0.622 &312.9 &-0.586 &312.7 & -0.610\\ &420.9 & 0.543 &421.3 &0.528 & 421.1&0.534 \\ &1014 & -0.596 &1013 &-0.605 &1014 & -0.595\\ &1304 & 0.619 & 1303&0.633 &1303 & 0.627\\&1648 & -0.796 &1645  &-0.801 &1647 &-0.799 \\
             
            BQO&467.7 & 1.712  &470.1&1.653 & 468.9&1.685 \\& 821.6 & 0.650 &824.6 &0.652 &822.9 &0.652 \\ &1152 & -0.561 & 1161&-0.537 &1157 &-0.549 \\ &1484 & -0.661 &1477 &-0.709 &1481 &-0.684 \\ &1649 & 0.933 & 1652 &-0.929 &1650 & -0.931\\
            
           NAP &510.9 & -0.940 &508.0 &-0.944  &509.5 & -0.939\\& 1377 & -0.699 & 1373&-0.699 &1375 &-0.700 \\ &1594 & 0.553 & 1593 &0.573 &1593 &0.561 \\
             
            NQO &365.8 & -0.647 & 364.9&-0.586  &365.9 &-0.627 \\& 462.1 & 1.336 &463.4 &1.301 & 463.0&1.318 \\ &1632 & 0.897 &1631  &0.898 &1631 &0.898 \\
             
            PHN&95.71 & 0.713  &- &- &80.26 &-0.607 \\& 406.1 & -0.891 &405.2 &-0.905 &405.7 &  0.894\\ &1630 & 0.732 &1627  &0.726 &1629 &-0.731 \\
            
            PYE &407.5 & -0.803  &407.3  &-0.821 &407.4 &-0.810 \\
             \bottomrule
	\end{tabular}
\end{table}
%
%\begin{center}
%	D$^{-}$A\charrow{<=>}[$k_{act}$][$k_{dact}$]\{D$^{-}$A\}$^{*}$\charrow{<=>}[$k_{ET}$][$k_{ET}$]\{DA$^{-}$\}$^{*}$\charrow{<=>}[$k_{dact}$][$k_{act}$]DA$^{-}$
%	
%	Scheme 1: The multistep  kinetic mechanism of ET
%\end{center}
\section{Derivation of Equation 2}

Let us denote by $\mbox{Q}$ the scalar variable proportional to a certain component of the polarization vector and by $\textbf{q}$  the vector of intramolecular coordinates. We follow Marcus' assumptions that the potential energy surfaces of the initial and final states are quadratic diagonal functions in $\mbox{Q}$ and $\textbf{q}$:
\begin{equation}
		V_{i}(\textbf{q},\mbox{Q} )=\frac{1}{2}\textbf{q}^\dag\mbox{a}\textbf{q} +\frac{1}{2}\mbox{K}\mbox{Q}^2 
		\label{marcus1}
\end{equation}

\begin{equation}
		V_{f}(\textbf{q},\mbox{Q} )=\frac{1}{2}(\textbf{q}-\textbf{q}_{0f})^\dag\mbox{b}(\textbf{q}-\textbf{q}_{0f}) +\frac{1}{2}\mbox{K}(\mbox{Q}-\mbox{Q}_{0f})^2 +\Delta G^{0}_{fi}\\
		\label{marcus2}
\end{equation}
where 
$\textbf{q}_{0f}$ and $ \mbox{Q}_{0f}$ denote the position of the minima in the final state, the quantities $\frac{1}{2}\textbf{q}_{0f}^\dag\mbox{b}\textbf{q}_{0f}$ and $ \frac{1}{2}\mbox{K}\mbox{Q}^2_{0f}$ represent $\lambda_{i}$ and $\lambda_{s}$,  respectively, and $\Delta G^{0}_{fi}$ is the  free energy change of ET reaction.\citep{Sumi1986} From Eq. \ref{marcus2} it is easily seen that if ET  occurs by tunnelling at Q=0 the effective free energy change is:
\begin{equation}
 \Delta G^{0}_{eff} = \Delta G^{0}_{fi} + \lambda_s.
 \label{Geff} 
 \end{equation}
  For solvent activated ET, the activation energy is found by imposing the condition  $V_{i}(Q_c,\textbf{q})$ = $V_{f}(Q_c,\textbf{q})$ at $\textbf{q}=0$. That is:
 
\begin{equation}
 	\frac{1}{2}\mbox{K}\mbox{Q}_c^2=\lambda_{i} +\frac{1}{2}\mbox{K}(\mbox{Q}_c-\mbox{Q}_{0f})^2 +\Delta G^{0}_{fi}
\end{equation}
%Denoting with $\mbox{x}_{c}$ the intersection point:
%\begin{equation}
%	\frac{1}{2}\mbox{K}\mbox{x}^2_{c}= \lambda_{i}+ \frac{1}{2}\mbox{K}\mbox{x}^2_{c} +\lambda_{s} -\mbox{K}\mbox{x}_{c}\mbox{x}_{0} +\Delta G^0
%\end{equation}
%and so
%\begin{equation}
%	\mbox{K}\mbox{x}_{c}\mbox{x}_{0}= \lambda_{i}+\lambda_{s}+\Delta G^0
%\end{equation}
which yields:
\begin{equation}
	\mbox{Q}_{c}=\frac{\Delta G^{0}_{eff}+\lambda_{i}}{\mbox{K}\mbox{Q}_{0}},
	\label{xc}
\end{equation}
and
\begin{equation*}
	G^\#=\frac{1}{2}\mbox{K}\mbox{Q}^2_{c} =\frac{(\Delta G^{0}_{eff}+\lambda_{i})^2}{4\lambda_{s}}
\end{equation*} 
%\begin{equation*}
%	G^\#=\frac{1}{2}\frac{\mbox{K}(\Delta G_{eff}+\lambda_{i})^2}{\mbox{K}^2\mbox{x}^2_{0}}
%\end{equation*}
%\begin{equation}
%	G^\#=\frac{(\Delta G_{eff}+\lambda_{i})^2}{4\lambda_{s}}
%\end{equation}
\begin{figure}

\includegraphics[width=10cm, height=8cm]{deltaG_eth}
\includegraphics[width=10cm, height=8cm]{deltaG_thf}
\caption{Calculated energy differences for ET from BIP$^-$ to  NAP, PHN, PYE, NQO and BQO (in order of increasingly negative $\Delta E$)  against experimental $\Delta G$ values in DBE (top panel) and THF (bottom panel). All energies in eV }
\label{deltaG}
\end{figure}

\begin{figure}
	\includegraphics[width=11cm, height=9cm]{lambda_solvents}
	\label{dipole}
	\caption{Estimated solvent reorganization energies  plotted against dipole moment of iso-octane, DBE and THF. }
\end{figure}

%\end{document}
%\begin{figure}
	%\title{BIP-NAP in THF }
	%\includegraphics[scale=1.5]{nap-confronto}
	%\caption{Population variation over time $t$ of D$^{-}$A (blue line), \{D$^{-}$A\}$^{*}$ and \{DA$^{-}$\}$^{*}$ (dark-yellow overlap lines), and DA$^{-}$ (violet line) in the approximation of non-microscopic reversibility at the top and microscopic reversibility at the bottom. The figures on the right represent the same population variation over time $t$ of  \{D$^{-}$A\}$^{*}$ (black line) and \{DA$^{-}$\}$^{*}$ (green line)  as in the figures on the left but in a different time scale.}
%\end{figure}
%\begin{figure}
	%\title{BIP-PHN in THF}
	%\includegraphics[scale=1.5]{phn-confronto}
	%\caption{Population variation over time $t$ of D$^{-}$A (blue line), \{D$^{-}$A\}$^{*}$ and \{DA$^{-}$\}$^{*}$ (dark-yellow overlap lines), and DA$^{-}$ (violet line) in the approximation of non-microscopic reversibility at the top and microscopic reversibility at the bottom. The figures on the right represent the same population variation over time $t$ of  \{D$^{-}$A\}$^{*}$ (black line) and \{DA$^{-}$\}$^{*}$ (green line)  as in the figures on the left but in a different time scale.}
%\end{figure}
%\begin{figure}
	%\title{BIP-PYE in THF}
	%\includegraphics[scale=1.5]{pye-confronto}
	%\caption{Population variation over time $t$ of D$^{-}$A (blue line), \{D$^{-}$A\}$^{*}$ and \{DA$^{-}$\}$^{*}$ (red and dark-yellow lines respectively), and DA$^{-}$ (violet line) in the approximation of non-microscopic reversibility at the top and microscopic reversibility at the bottom. The figures on the right represent the same population variation over time $t$ of  \{D$^{-}$A\}$^{*}$ (black line) and \{DA$^{-}$\}$^{*}$ (green line)  as in the figures on the left but in a different time scale.}
%\end{figure}
%
%\begin{figure}
	%\title{BIP-NAP in DBE}
	%\includegraphics[scale=1.5]{nap-dbe-confronto}
	%\caption{Population variation over time $t$ of D$^{-}$A (blue line), \{D$^{-}$A\}$^{*}$ and \{DA$^{-}$\}$^{*}$ (dark-yellow overlap lines), and DA$^{-}$ (violet line) in the approximation of non-microscopic reversibility at the top and microscopic reversibility at the bottom. The figures on the right represent the same population variation over time $t$ of  \{D$^{-}$A\}$^{*}$ (black line) and \{DA$^{-}$\}$^{*}$ (green line)  as in the figures on the left but in a different time scale.}
%\end{figure}
%\begin{figure}
	%\title{BIP-PHN in DBE}
	%\includegraphics[scale=1.5]{phn-dbe-confronto}
	%\caption{Population variation over time $t$ of D$^{-}$A (blue line), \{D$^{-}$A\}$^{*}$ and \{DA$^{-}$\}$^{*}$ (dark-yellow overlap lines), and DA$^{-}$ (violet line) in the approximation of non-microscopic reversibility at the top and microscopic reversibility at the bottom. The figures on the right represent the same population variation over time $t$ of  \{D$^{-}$A\}$^{*}$ (black line) and \{DA$^{-}$\}$^{*}$ (green line)  as in the figures on the left but in a different time scale.}
%\end{figure}
%\begin{figure}
	%\title{BIP-PYE in DBE }
	%\includegraphics[scale=1.5]{pye-dbe-confronto}
	%\caption{Population variation over time $t$ of D$^{-}$A (blue line), \{D$^{-}$A\}$^{*}$ and \{DA$^{-}$\}$^{*}$ (red and dark-yellow lines respectively), and DA$^{-}$ (violet line) in the approximation of non-microscopic reversibility at the top and microscopic reversibility at the bottom. The figures on the right represent the same population variation over time $t$ of  \{D$^{-}$A\}$^{*}$ (black line) and \{DA$^{-}$\}$^{*}$ (green line)  as in the figures on the left but in a different time scale.}
%\end{figure}

\begin{figure}[h]
	\includegraphics[width=10 cm, height=8 cm]{new_nqo_fcwd_thf}
	%\includegraphics[width=12 cm, height=9 cm]{new_nqo_fcwd}
	\caption{Evaluation of $\lambda_s$ from experimental rates: $\rho(\Delta G,T)$ of BIP-NQO pair in THF (blue curve) is plotted against $\Delta G^{0}_{fi}$. The dashed horizontal line indicates the value of $\rho$  for which, using the electronic coupling element reported in ref. \citenum{Parson}, $\rho(\Delta G,T) = k_{exp}/(2\pi |V_{f1}|^2/\hbar)$.  
		The equality occurs at two different values of $\Delta G^{0}_{fi}$ (red and yellow circles). Only the $\Delta G$ value corresponding to the yellow circle  is physically sound and leads to $\Delta G^{0}_{eff}=-1.49$ eV and $\lambda_{s}$= 0.63 eV. The other value (red circle) is disregarded because it would lead to vanishingly small ET rates for all the other acceptors.} 
	\label{conv_nqo_thf}
\end{figure}
\begin{figure}[h]
	\includegraphics[width=12 cm, height=9 cm]{new_bqo_fcwd_dbe}
	%\includegraphics[width=12 cm, height=9 cm]{new_nqo_fcwd}
	\caption{Evaluation of $\lambda_s$ from experimental rates: $\rho(\Delta G,T)$ of BIP-BQO pair in DBE (blue curve) is plotted against $\Delta G^{0}_{fi}$. The dashed horizontal line indicates the value of $\rho$  for which, using the electronic coupling element reported in ref. \citenum{Parson}, $\rho(\Delta G,T) = k_{exp}/(2\pi |V_{f1}|^2/\hbar)$.  
		The equality occurs at two different values of $\Delta G^{0}_{fi}$ (red and yellow circles). Only the $\Delta G$ value corresponding to the yellow circle  is physically sound and leads to $\Delta G^{0}_{eff}=-1.80$ eV and $\lambda_{s}$= 0.58 eV. The other value (red circle) is disregarded because it would lead to vanishingly small ET rates for all the other acceptors. } 
	\label{conv_bqo_dbe}
\end{figure}
\begin{figure}[h]
	\includegraphics[width=12 cm, height=9 cm]{new_nqo_fcwd_dbe}
	%\includegraphics[width=12 cm, height=9 cm]{new_nqo_fcwd}
	\caption{Evaluation of $\lambda_s$ from experimental rates: $\rho(\Delta G,T)$ of BIP-NQO pair in DBE (blue curve) is plotted against $\Delta G^{0}_{fi}$. The dashed horizontal line indicates the value of $\rho$  for which, using the electronic coupling element reported in ref. \citenum{Parson}, $\rho(\Delta G,T) = k_{exp}/(2\pi |V_{f1}|^2/\hbar)$.  
		The equality occurs at two different values of $\Delta G^{0}_{fi}$ (red and yellow circles). Only the $\Delta G$ value corresponding to the yellow circle  is physically sound and leads to $\Delta G^{0}_{eff}=-1.65$ eV and $\lambda_{s}$= 0.47 eV. The other value (red circle) is disregarded because it would lead to vanishingly small ET rates for all the other acceptors.} 
	\label{conv_nqo_dbe}
\end{figure}
\begin{figure}[h]
	\includegraphics[scale=0.3]{conv_nap_oct}
	\includegraphics[scale=0.3]{conv_pye_oct}
	\includegraphics[scale=0.3]{conv_phn_oct}
	\includegraphics[scale=0.3]{conv_nqo_oct}
	\includegraphics[scale=0.3]{conv_bqo_oct}
	\caption{Thermally averaged Franck-Condon weighted density of states (cm) in iso-octane; T=298 K, $\Delta E $ cm$^{-1}$. %From the top:BIP-NAP, BIP-PYE, BIP-PHN, BIP-NQO, BIP-BQO; 
	}
\end{figure}

\begin{figure}[h]
	\includegraphics[scale=0.3]{conv_nap_thf}
	\includegraphics[scale=0.3]{conv_pye_thf}
	\includegraphics[scale=0.3]{conv_phn_thf}
	\includegraphics[scale=0.3]{conv_nqo_thf}
	\includegraphics[scale=0.3]{conv_bqo_thf}
	\caption{Thermally averaged Franck-Condon weighted density of states (cm) in THF; T=298 K, $\Delta E$ cm$^{-1}$. %From the top:BIP-NAP, BIP-PYE, BIP-PHN, BIP-NQO, BIP-BQO; 
	}
\end{figure}
\begin{figure}[h]
	\includegraphics[scale=0.3]{conv_nap_dbe}
	\includegraphics[scale=0.3]{conv_pye_dbe}
	\includegraphics[scale=0.3]{conv_phn_dbe}
	\includegraphics[scale=0.3]{conv_nqo_dbe}
	\includegraphics[scale=0.3]{conv_bqo_dbe}
	\caption{Thermally averaged Franck-Condon weighted density of states (cm) in DBE; T=298 K, $\Delta E$ cm$^{-1}$. %From the top:BIP-NAP, BIP-PYE, BIP-PHN, BIP-NQO, BIP-BQO; 
	}
\end{figure}
\newpage
\begin{mcitethebibliography}{2}
	\providecommand*\natexlab[1]{#1}
	\providecommand*\mciteSetBstSublistMode[1]{}
	\providecommand*\mciteSetBstMaxWidthForm[2]{}
	\providecommand*\mciteBstWouldAddEndPuncttrue
	{\def\EndOfBibitem{\unskip.}}
	\providecommand*\mciteBstWouldAddEndPunctfalse
	{\let\EndOfBibitem\relax}
	\providecommand*\mciteSetBstMidEndSepPunct[3]{}
	\providecommand*\mciteSetBstSublistLabelBeginEnd[3]{}
	\providecommand*\EndOfBibitem{}
	\mciteSetBstSublistMode{f}
	\mciteSetBstMaxWidthForm{subitem}{(\alph{mcitesubitemcount})}
	\mciteSetBstSublistLabelBeginEnd
	{\mcitemaxwidthsubitemform\space}
	{\relax}
	{\relax}
	\bibitem[Sumi and Marcus(1986)Sumi, and Marcus]{Sumi1986}
	Sumi,~H.; Marcus,~R.~A. Dynamical Effects in Electron Eransfer Reactions.
	\emph{J. Chem. Phys.} \textbf{1986}, \emph{84}, 4894--4914\relax
	\mciteBstWouldAddEndPuncttrue
	\mciteSetBstMidEndSepPunct{\mcitedefaultmidpunct}
	{\mcitedefaultendpunct}{\mcitedefaultseppunct}\relax
	\EndOfBibitem
	\bibitem[Parson(2017)]{Parson}
	Parson,~W.~W. Effects of Free Energy and Solvent on Rates of Intramolecular
	Electron Transfer in Organic Radical Anions. \emph{J.\ Phys.\ Chem.}
	\textbf{2017}, \emph{121}, 7297--7306\relax
	\mciteBstWouldAddEndPuncttrue
	\mciteSetBstMidEndSepPunct{\mcitedefaultmidpunct}
	{\mcitedefaultendpunct}{\mcitedefaultseppunct}\relax
	\EndOfBibitem
\end{mcitethebibliography}

\end{document}
